# Supplementary material for: MiR-423-5p is a metabolic and growth tuner in hepatocellular carcinoma via MALAT-1 and mitochondrial interaction
Source: J Exp Clin Cancer Res. 2025 Sep 30;44:270. doi: 10.1186/s13046-025-03524-2 (PMC12487375; doi:10.1186/s13046-025-03524-2)
Supplement: Supplementary file 1 — Supplementary Material 1. [file 13046_2025_3524_MOESM1_ESM.zip]

Archive with 7 entries (7 files):
- S1.png
- S2.png
- S3.png
- S4.png
- Supplementary Table 2.xlsx
- Supplementary_Table_1.xlsx
- Supplementary_Table_3.xlsx
