# Supplementary material for: MiR-423-5p is a metabolic and growth tuner in hepatocellular carcinoma via MALAT-1 and mitochondrial interaction
Source: J Exp Clin Cancer Res. 2025 Sep 30;44:270. doi: 10.1186/s13046-025-03524-2 (PMC12487375; doi:10.1186/s13046-025-03524-2)
Supplement: Supplementary file 1 — Supplementary Material 1. [file 13046_2025_3524_MOESM1_ESM.zip › Supplementary Table 2.xlsx]

## Sheet: Foglio1
MT-ATP6_FW	TCCCTCTACACTTATCATCTTCAC
MT-ATP8_FW	TAAATACTACCGTATGGCCCAC
MT-CO1_FW	ATATTTCACCTCCGCTACCA
MT-CO2_FW	ACGCATCCTTTACATAACAGAC
MT-CO3_FW	CTCTCAGCCCTCCTAATGAC
MT-CYB_FW	ATCACTTTATTGACTCCTAGCC
MT-ND1_FW	TCCTACTCCTCATTGTACCCA
MT-ND2_FW	GTAAGCCTTCTCCTCACTCTC
MT-ND3_FW	TTGATCTAGAAATTGCCCTCC
MT-ND4_FW	CCCTTCCTTGTACTATCCCT
MT-ND4L_FW	CTCATAACCCTCAACACCCA
MT-ND5_FW	TCTTAGTTACCGCTAACAACC
MT-ND6_FW	GCTTTGTATGATTATGGGCGT
COX4I2_FW	AAGACAGTGATGGGTTGTG
COX6A2_FW	ACTCCTATCTCCACTCGGG
NDUFB7_FW	ACAGCAGGAGATGATGGAC
NDUFS4_FW	AAATCCTTTGATGGGTTGGG
NDUFV1_FW	ATAAGCCCTCAGATGGCAG
MT-ATP6_RV	GACAGCGATTTCTAGGATAGTC
MT-ATP8_RV	GTGATGAGGAATAGTGTAAGGAG
MT-CO1_RV	TCAGCTAAATACTTTGACGCC
MT-CO2_RV	GCCAATTGATTTGATGGTAAGG
MT-CO3_RV	GCGTTATGGAGTGGAAGTG
MT-CYB_RV	TGGTTGTCCTCCGATTCAG
MT-ND1_RV	TTTCGTTCGGTAAGCATTAGG
MT-ND2_RV	TTAATCCACCTCAACTGCCT
MT-ND3_RV	GGCAGGTTAGTTGTTTGTAGG
MT-ND4_RV	TTTGTCGTAGGCAGATGGAG
MT-ND4L_RV	AGACTAGTATGGCAATAGGCAC
MT-ND5_RV	ATAATTCCTACGCCCTCTCAG
MT-ND6_RV	CACCAACAAACAATGTTCAACC
COX4I2_RV	GAGGAAATACGTAGACCCG
COX6A2_RV	TTGTGGAACAGAGTGTGGT
NDUFB7_RV	CATGCGCATCACATAGTCG
NDUFS4_RV	GAAGGTTAGAACCATGTTGGA
NDUFV1_RV	TCATGGCGTAAGATCTCCC
