# Supplementary material for: MiR-423-5p is a metabolic and growth tuner in hepatocellular carcinoma via MALAT-1 and mitochondrial interaction
Source: J Exp Clin Cancer Res. 2025 Sep 30;44:270. doi: 10.1186/s13046-025-03524-2 (PMC12487375; doi:10.1186/s13046-025-03524-2)
Supplement: Supplementary file 1 — Supplementary Material 1. [file 13046_2025_3524_MOESM1_ESM.zip › Supplementary_Table_1.xlsx]

## Sheet: DESeq2_Malat1_vs_miR_423_5p
Gene.symbol	baseMean	log2FoldChange	lfcSE	stat	pvalue	padj
AQP1	6544.38	9.13644	0.288918	31.623	1.78382e-219	2.42422e-215
HMGCS2	4166.84	9.68105	0.387065	25.0114	4.59356e-138	3.12132e-134
LUM	7012.89	4.89071	0.199016	24.5745	2.36658e-133	1.07206e-129
MDFI	1497.59	7.20614	0.302785	23.7996	3.37568e-125	1.14689e-121
ALDH1A1	1360.78	6.72503	0.284654	23.6253	2.1193e-123	5.76025e-120
CHI3L1	16757.4	4.28888	0.182808	23.4611	1.01923e-121	2.30857e-118
ANGPT1	1983.77	5.10544	0.219934	23.2135	3.3249e-119	6.45506e-116
GPC4	1466.59	6.94595	0.306331	22.6747	7.96608e-114	1.35324e-110
THY1	2240.36	4.63243	0.204371	22.6668	9.52852e-114	1.43881e-110
IGFBP3	3274.33	4.38603	0.194569	22.5423	1.59969e-112	2.17398e-109
DPP4	1141.53	5.16941	0.237309	21.7835	3.32801e-105	4.11161e-102
PI15	1097.44	6.918	0.32165	21.5078	1.31515e-102	1.4894e-99
L1CAM	917.61	-5.41696	0.255525	-21.1993	9.69111e-100	1.01309e-96
SERPINE2	15859.6	4.61128	0.220118	20.9491	1.91196e-97	1.85597e-94
RAC2	974.802	-5.27072	0.254061	-20.7459	1.33512e-95	1.20961e-92
MYH10	1446.57	4.22927	0.206698	20.4611	4.78183e-93	4.06157e-90
COL4A1	929.129	-5.93151	0.29355	-20.2061	8.64369e-91	6.90987e-88
HAPLN1	8909.16	3.62476	0.180756	20.0533	1.88882e-89	1.42606e-86
NRP2	1288.99	4.72506	0.237097	19.9288	2.29054e-88	1.63834e-85
ASS1	1723.86	4.10629	0.206469	19.8882	5.1518e-88	3.50064e-85
COBLL1	1342.03	4.17353	0.210716	19.8065	2.61896e-87	1.69484e-84
VIM	3942.02	3.74422	0.191189	19.5838	2.12533e-85	1.31288e-82
CGNL1	705.082	4.94143	0.256314	19.2788	8.09276e-83	4.78177e-80
COL6A3	727.913	-5.38113	0.279753	-19.2353	1.8756e-82	1.06206e-79
GJA1	3422.71	3.75243	0.19574	19.1704	6.5371e-82	3.55357e-79
TGM2	2490.47	-4.34084	0.227016	-19.1213	1.67898e-81	8.77591e-79
PITX2	803.103	4.76161	0.249573	19.079	3.77061e-81	1.89788e-78
COL4A2	677.681	-6.73189	0.353279	-19.0555	5.91924e-81	2.87295e-78
ARHGAP29	1210.06	-4.20532	0.225021	-18.6886	6.13086e-78	2.87305e-75
COL1A2	999.032	-4.19031	0.225292	-18.5994	3.24692e-77	1.47085e-74
ITGA2	803.056	-4.1271	0.22363	-18.455	4.75222e-76	2.08331e-73
NT5E	1493.19	-3.64921	0.198214	-18.4104	1.0842e-75	4.60448e-73
NUP210	777.939	7.42562	0.405978	18.2907	9.81494e-75	4.04197e-72
ADCY7	2654.89	3.64283	0.201016	18.1221	2.1318e-73	8.52093e-71
TRIB2	507.419	-5.66624	0.313134	-18.0953	3.47097e-73	1.34773e-70
DHRS3	561.567	4.83136	0.268728	17.9786	2.86387e-72	1.08111e-69
CYGB	468.378	-5.65475	0.317248	-17.8244	4.57202e-71	1.67159e-68
PCDH18	739.505	7.43484	0.417145	17.8231	4.67406e-71	1.67159e-68
BEX1	466.029	-5.34398	0.302468	-17.6679	7.41152e-70	2.58263e-67
LY6E	1094.28	3.79576	0.214996	17.655	9.31037e-70	3.1632e-67
TNS1	645.913	4.33374	0.245491	17.6534	9.58628e-70	3.1775e-67
BAMBI	662.574	4.23147	0.243772	17.3583	1.70584e-67	5.51961e-65
APBB1IP	484.668	6.05526	0.353053	17.1511	6.16666e-66	1.94895e-63
FAM198B	1230.96	4.1871	0.24622	17.0055	7.47629e-65	2.30916e-62
LAMA5	485.72	4.79117	0.284106	16.8641	8.27184e-64	2.4981e-61
MATN2	534.075	4.3359	0.257612	16.8311	1.4438e-63	4.26549e-61
AGT	454.96	5.90327	0.353358	16.7062	1.18128e-62	3.41565e-60
TM4SF18	852.815	3.83471	0.231056	16.5964	7.39428e-62	2.09351e-59
LAMB1	712.67	-3.87677	0.237552	-16.3196	7.15512e-60	1.98445e-57
CTGF	1433.55	-3.18741	0.195764	-16.2819	1.32638e-59	3.6051e-57
F3	529.871	-4.04015	0.248692	-16.2456	2.40028e-59	6.39603e-57
TNFRSF11B	376.405	-5.05885	0.312325	-16.1974	5.26209e-59	1.37523e-56
UBASH3B	624.1	-7.91557	0.493405	-16.0427	6.42542e-58	1.62996e-55
F11R	1327.12	3.31629	0.206722	16.0422	6.47668e-58	1.62996e-55
ECM1	581.289	-3.82247	0.238317	-16.0394	6.77664e-58	1.67445e-55
KCTD12	1492.31	3.31183	0.207793	15.9381	3.445e-57	8.36027e-55
ARSI	931.665	3.64937	0.22927	15.9173	4.80576e-57	1.14579e-54
SLC25A30	333.324	-5.04199	0.319152	-15.7981	3.20762e-56	7.51578e-54
TMCC3	456.832	4.13215	0.26235	15.7505	6.81215e-56	1.5691e-53
PODXL	441.46	-4.81242	0.305697	-15.7425	7.73577e-56	1.75215e-53
COL8A1	469.995	-4.0036	0.256479	-15.6098	6.24123e-55	1.39046e-52
RIMS1	636.027	-8.23706	0.527904	-15.6033	6.90965e-55	1.51455e-52
MRAS	360.664	4.81051	0.308456	15.5955	7.81299e-55	1.68537e-52
GPR124	361.013	5.09315	0.327927	15.5314	2.12773e-54	4.5181e-52
PLAU	630.902	-3.87987	0.252787	-15.3483	3.63356e-53	7.49906e-51
FAM20A	738.011	8.43885	0.549827	15.3482	3.64193e-53	7.49906e-51
ENC1	315.467	-5.14912	0.336574	-15.2986	7.80962e-53	1.58407e-50
PHLDA1	780.17	-3.58852	0.235237	-15.2549	1.52703e-52	3.05182e-50
AKT3	1014.13	-4.10133	0.270105	-15.1842	4.49921e-52	8.86148e-50
GGT5	359.857	6.14882	0.405439	15.1658	5.95515e-52	1.15615e-49
HR	413.486	4.20094	0.278085	15.1066	1.46397e-51	2.80217e-49
NDUFA4L2	529.029	3.62832	0.241118	15.0479	3.56245e-51	6.72412e-49
HSD3B1	366.013	4.69208	0.312227	15.0278	4.83002e-51	8.99177e-49
LPAR1	294.766	-5.57004	0.372748	-14.9432	1.72511e-50	3.16814e-48
SEPP1	416.059	3.87666	0.259654	14.9301	2.0991e-50	3.80357e-48
SPON2	950.709	3.72603	0.250021	14.9029	3.15701e-50	5.64523e-48
HMOX1	1189.9	3.16038	0.212798	14.8515	6.80031e-50	1.20021e-47
MSC	859.846	3.44452	0.232423	14.82	1.08729e-49	1.89439e-47
EPYC	2310.01	11.0889	0.749464	14.7958	1.55917e-49	2.68216e-47
MOXD1	363.089	-7.00303	0.477263	-14.6733	9.55488e-49	1.62313e-46
ANTXR2	812.572	-3.12059	0.213676	-14.6043	2.63557e-48	4.4219e-46
ABLIM3	302.495	-4.26517	0.292567	-14.5784	3.85252e-48	6.38484e-46
NES	739.144	-4.30578	0.295597	-14.5664	4.59476e-48	7.52323e-46
NEDD9	549.559	3.43773	0.236121	14.5592	5.10534e-48	8.25971e-46
FZD7	297.96	-4.31438	0.296402	-14.5558	5.36399e-48	8.50323e-46
CDR1	347.687	-4.65041	0.319493	-14.5556	5.381e-48	8.50323e-46
PRLR	496.574	7.698	0.528958	14.5531	5.57871e-48	8.71433e-46
PBX1	399.771	3.88638	0.268021	14.5003	1.2063e-47	1.86291e-45
BMF	1174.3	2.97813	0.206297	14.4361	3.06762e-47	4.68415e-45
DKK1	257.516	-4.76956	0.334364	-14.2646	3.637e-46	5.49187e-44
AOX1	591.015	-3.27574	0.230427	-14.2159	7.29965e-46	1.09014e-43
TUBB2B	285.47	4.45163	0.315188	14.1238	2.71112e-45	4.0048e-43
AKR1B10	610.623	3.18615	0.225966	14.1001	3.79158e-45	5.54059e-43
BDKRB1	419.002	3.6238	0.257314	14.0832	4.81872e-45	6.96663e-43
EREG	287.04	-5.52943	0.394634	-14.0115	1.325e-44	1.89545e-42
CCDC69	329.89	3.94982	0.283002	13.9568	2.85854e-44	4.04662e-42
RFTN1	270.97	-6.25069	0.449799	-13.8966	6.63989e-44	9.30269e-42
PALM2	304.721	-4.67658	0.336834	-13.8839	7.92776e-44	1.09937e-41
PNMA2	462.809	3.44463	0.248127	13.8826	8.0808e-44	1.10927e-41
NGFR	267.541	-4.9856	0.361296	-13.7992	2.57699e-43	3.50213e-41
DDIT4L	623.922	8.60985	0.625019	13.7753	3.58729e-43	4.82685e-41
EGLN3	578.656	3.34935	0.245683	13.6328	2.5556e-42	3.40496e-40
SERPINH1	10155.3	2.43519	0.179278	13.5834	5.02622e-42	6.63169e-40
SLC43A3	580.764	-3.03206	0.223305	-13.5781	5.40043e-42	7.04485e-40
RPS6KA2	283.574	-4.72391	0.347921	-13.5775	5.44304e-42	7.04485e-40
GREM1	342.945	-6.41265	0.472805	-13.563	6.63893e-42	8.5116e-40
CLDN4	290.821	-3.80542	0.280961	-13.5443	8.56369e-42	1.08767e-39
CADM3	604.252	3.03738	0.225185	13.4884	1.83021e-41	2.30302e-39
ITGA11	224.386	-4.85717	0.364024	-13.343	1.30123e-40	1.62237e-38
RBM47	1262.32	3.04938	0.228841	13.3253	1.6497e-40	2.03812e-38
ETV1	236.371	-6.26428	0.470684	-13.3089	2.05583e-40	2.517e-38
COL4A6	207.429	-4.93884	0.372117	-13.2723	3.35272e-40	4.06817e-38
CCDC3	306.986	3.85928	0.293186	13.1633	1.42805e-39	1.71745e-37
STON2	234.272	5.57366	0.427414	13.0404	7.20574e-39	8.59e-37
DUSP6	224.197	-6.18344	0.474223	-13.0391	7.33149e-39	8.66391e-37
NID1	205.522	-5.03723	0.387429	-13.0017	1.19682e-38	1.40213e-36
PMEPA1	451.817	-3.05393	0.235747	-12.9542	2.22325e-38	2.58239e-36
ARHGDIB	266.067	-6.97256	0.539219	-12.9308	3.01511e-38	3.47249e-36
HHIPL2	217.473	5.47073	0.424035	12.9016	4.40912e-38	5.03529e-36
LRIG1	228.926	-4.10027	0.317861	-12.8995	4.52798e-38	5.12793e-36
MCC	273.629	3.86168	0.299937	12.875	6.22422e-38	6.93538e-36
ETS2	280.694	-3.66016	0.284285	-12.875	6.22603e-38	6.93538e-36
TSPAN15	1396.2	2.6024	0.202535	12.8491	8.70026e-38	9.61273e-36
LYPD6	221.112	-4.01934	0.314679	-12.7728	2.32578e-37	2.54898e-35
VTN	215.898	4.48577	0.351445	12.7638	2.61179e-37	2.83954e-35
ITGBL1	195.62	-4.65054	0.365932	-12.7088	5.28547e-37	5.70075e-35
WLS	233.79	-6.62723	0.521912	-12.698	6.06805e-37	6.49329e-35
FAM129A	658.526	-2.95176	0.232774	-12.6808	7.55713e-37	8.02355e-35
FLG	216.098	4.36128	0.344281	12.6678	8.91846e-37	9.39549e-35
ELOVL2	395.056	-3.29031	0.260189	-12.6458	1.17948e-36	1.23301e-34
BPIFB4	747.685	9.46012	0.750511	12.6049	1.98396e-36	2.05817e-34
CLIC3	479.089	3.55877	0.283503	12.5528	3.83461e-36	3.9479e-34
CERS6	338.485	3.27744	0.261188	12.5482	4.06632e-36	4.15499e-34
MYL9	5533.07	2.40509	0.191794	12.5399	4.51281e-36	4.57679e-34
MMP15	423.167	3.28819	0.263975	12.4564	1.29025e-35	1.29886e-33
SPOCD1	216.371	-4.12986	0.331817	-12.4462	1.46637e-35	1.4653e-33
AKR1C3	1569.89	2.38964	0.192072	12.4414	1.55771e-35	1.5452e-33
F2RL1	247.388	-7.03692	0.565726	-12.4387	1.61017e-35	1.58566e-33
HSPA1A	12604	2.1905	0.176582	12.405	2.45505e-35	2.4003e-33
SYT15	238.171	3.92228	0.31666	12.3864	3.09658e-35	3.00589e-33
EDIL3	1347.76	2.75509	0.222486	12.3832	3.2234e-35	3.10681e-33
C6orf141	672.215	3.24411	0.262735	12.3475	5.02678e-35	4.81084e-33
EPHX1	4046.14	2.40973	0.195371	12.3341	5.93166e-35	5.63715e-33
APCDD1L	241.325	-4.8787	0.395661	-12.3305	6.20665e-35	5.85753e-33
KRT7	209.84	4.05006	0.329913	12.2762	1.21638e-34	1.14004e-32
VCAN	463.81	-2.82055	0.229925	-12.2672	1.35795e-34	1.26401e-32
NCAM1	1675.62	2.47032	0.202037	12.2271	2.22813e-34	2.05988e-32
TMTC1	337.673	3.11061	0.256128	12.1448	6.11498e-34	5.61504e-32
PTK2B	311.979	3.19295	0.263233	12.1298	7.3454e-34	6.6996e-32
CSF1	3421.06	2.22929	0.184092	12.1097	9.38711e-34	8.50472e-32
ST6GALNAC5	177.353	5.01191	0.418424	11.978	4.63096e-33	4.16787e-31
STC2	1495.07	-2.45387	0.205558	-11.9376	7.53699e-33	6.73866e-31
RBPMS	464.912	2.83101	0.237226	11.9338	7.88879e-33	7.0071e-31
RND3	546.462	-3.18379	0.267575	-11.8987	1.20229e-32	1.06098e-30
COL12A1	1786.03	-2.42228	0.203637	-11.8951	1.25452e-32	1.09993e-30
TPD52	303.85	3.17243	0.266998	11.8818	1.47094e-32	1.28142e-30
TMEM158	642.659	-2.81391	0.237612	-11.8424	2.35499e-32	2.03849e-30
MGLL	161.821	-4.92519	0.41614	-11.8354	2.56018e-32	2.20208e-30
GBP4	281.259	3.59424	0.304798	11.7922	4.28191e-32	3.65982e-30
GYG2	275.093	3.31746	0.28222	11.7549	6.66445e-32	5.66062e-30
CCDC85C	331.328	3.76716	0.320582	11.751	6.97806e-32	5.89017e-30
PDE4B	165.822	-5.63424	0.480386	-11.7286	9.09737e-32	7.63168e-30
AKR1C2	452.248	2.75848	0.235619	11.7074	1.16867e-31	9.74369e-30
WIPF1	169.889	-5.565	0.475733	-11.6977	1.30891e-31	1.08464e-29
VEGFA	1188.84	-2.27981	0.195745	-11.6468	2.38275e-31	1.96252e-29
ETV4	216.74	-3.96327	0.341956	-11.59	4.63212e-31	3.7922e-29
CDK15	300.252	-3.50354	0.302325	-11.5886	4.70503e-31	3.82882e-29
LOX	868.907	-2.46047	0.213386	-11.5306	9.24742e-31	7.4805e-29
C1QL1	225.842	-3.53081	0.306584	-11.5166	1.0883e-30	8.75144e-29
LINC00410	745.987	9.87128	0.8579	11.5063	1.2258e-30	9.79921e-29
AKR1C1	1470.8	2.19065	0.191018	11.4683	1.9034e-30	1.5127e-28
QSOX1	2827.86	-2.1006	0.183292	-11.4604	2.0852e-30	1.64755e-28
TSPAN5	146.121	-5.4483	0.475748	-11.4521	2.2961e-30	1.8037e-28
FRMD6	481.247	-2.78301	0.243364	-11.4356	2.77623e-30	2.16833e-28
ME1	2880.92	2.26522	0.198615	11.405	3.94608e-30	3.05228e-28
CNTNAP1	184.621	-6.28778	0.551324	-11.4049	3.95291e-30	3.05228e-28
HMGA1	5613.4	-2.79682	0.246093	-11.3649	6.25664e-30	4.80383e-28
GALNT7	184.099	-6.60806	0.582749	-11.3395	8.3661e-30	6.38737e-28
PLCXD1	525.696	2.53799	0.224343	11.313	1.13151e-29	8.59062e-28
BMP1	598.477	2.48034	0.219638	11.2929	1.42328e-29	1.07458e-27
ADCY3	169.349	-4.1807	0.370632	-11.2799	1.64903e-29	1.23814e-27
UST	150.802	4.5715	0.407353	11.2224	3.1643e-29	2.36279e-27
GNG2	143.278	-5.64725	0.505273	-11.1766	5.30593e-29	3.9403e-27
MRC2	2120.21	2.54671	0.228361	11.1521	6.99288e-29	5.16485e-27
CD68	779.452	-2.30779	0.207103	-11.1432	7.72908e-29	5.67774e-27
BCL2L1	1603.49	-2.11645	0.190853	-11.0895	1.41144e-28	1.03126e-26
DTNA	133.37	-5.20949	0.470861	-11.0638	1.88065e-28	1.36674e-26
FOSL1	331.888	-3.75015	0.339172	-11.0568	2.03227e-28	1.46907e-26
MAP3K5	134.058	-5.21541	0.472519	-11.0375	2.52076e-28	1.81254e-26
PMAIP1	377.724	-3.43937	0.311883	-11.0278	2.80745e-28	2.00806e-26
EVI2B	132.531	-4.93298	0.448415	-11.0009	3.78285e-28	2.69156e-26
RUNX1	340.157	2.76937	0.251928	10.9927	4.14375e-28	2.933e-26
PRKCDBP	877.086	-2.20893	0.202845	-10.8897	1.29017e-27	9.08464e-26
DKK3	1053.52	-2.17006	0.200011	-10.8497	2.00104e-27	1.40176e-25
C12orf75	546.466	-2.46943	0.228014	-10.8302	2.4764e-27	1.72586e-25
C10orf54	223.36	3.22284	0.299147	10.7734	4.59524e-27	3.18619e-25
ADAMTSL3	138.271	5.40732	0.505223	10.7028	9.87043e-27	6.8091e-25
SSFA2	912.746	-2.21899	0.207357	-10.7013	1.00384e-26	6.88997e-25
FOXF1	140.336	-5.74015	0.536663	-10.696	1.06262e-26	7.25682e-25
GPR126	141.463	-5.89654	0.552181	-10.6786	1.28146e-26	8.70753e-25
CSPG4	149.393	5.95048	0.558542	10.6536	1.67783e-26	1.13441e-24
FAM70B	197.532	-7.39193	0.69515	-10.6336	2.07955e-26	1.39906e-24
GAB1	464.031	2.58987	0.24457	10.5895	3.33526e-26	2.23282e-24
VSIG10L	131.085	5.2076	0.492402	10.5759	3.85407e-26	2.56749e-24
PARD6B	216.753	3.06743	0.291173	10.5347	5.97535e-26	3.96122e-24
MOK	389.645	-2.46855	0.234753	-10.5155	7.32958e-26	4.83539e-24
AMOTL2	763.208	2.18961	0.208324	10.5106	7.72213e-26	5.06975e-24
VGLL3	134.773	-5.4381	0.517719	-10.504	8.28195e-26	5.41114e-24
SLC20A1	1870.09	-2.1761	0.207437	-10.4904	9.56049e-26	6.21661e-24
LAMA4	124.524	-5.70717	0.544704	-10.4776	1.09518e-25	7.08737e-24
FBXO25	428.97	2.53731	0.242189	10.4766	1.10699e-25	7.12983e-24
GFOD1	241.406	2.89722	0.276812	10.4664	1.23289e-25	7.90331e-24
SMO	187.162	3.31104	0.316675	10.4557	1.38035e-25	8.80702e-24
ABAT	138.121	4.59641	0.43975	10.4523	1.4296e-25	9.07863e-24
LEPREL2	125.813	-5.87739	0.562652	-10.4459	1.53046e-25	9.67392e-24
SLC39A8	119.876	-5.50919	0.528099	-10.4321	1.769e-25	1.113e-23
GAS6	317.817	-2.81833	0.27075	-10.4094	2.24713e-25	1.40731e-23
CXorf57	176.442	3.33989	0.321307	10.3947	2.62039e-25	1.63354e-23
CDH11	273.798	2.72421	0.263298	10.3465	4.3403e-25	2.69337e-23
RERE	625.266	2.20766	0.213605	10.3352	4.8821e-25	3.01581e-23
ASAH1	608.753	2.27446	0.220436	10.318	5.84209e-25	3.59249e-23
SLC6A8	601.084	2.37112	0.229841	10.3163	5.94496e-25	3.63928e-23
GUCY1A2	125.92	5.13924	0.498552	10.3083	6.46087e-25	3.93736e-23
GXYLT2	238.654	3.19795	0.310252	10.3076	6.51089e-25	3.95014e-23
CFH	131.536	-5.94529	0.577502	-10.2948	7.43449e-25	4.49043e-23
COL15A1	118.159	-5.3618	0.521199	-10.2874	8.02986e-25	4.82858e-23
MCFD2	1353.8	-1.9761	0.192327	-10.2747	9.16213e-25	5.48517e-23
MYBPH	146.208	6.28328	0.612816	10.2531	1.14575e-24	6.82927e-23
LRRC8C	124.303	-6.03191	0.588987	-10.2412	1.29677e-24	7.6957e-23
HHEX	168.006	-3.35861	0.329055	-10.2068	1.84793e-24	1.09189e-22
TUSC3	146.611	-3.55986	0.349024	-10.1995	1.99375e-24	1.17295e-22
SPRED1	367.508	-2.55013	0.25073	-10.1708	2.67651e-24	1.56783e-22
WNT2B	142.546	6.25476	0.617517	10.1289	4.11332e-24	2.39914e-22
TMEM141	613.457	2.38008	0.235634	10.1007	5.48277e-24	3.18422e-22
KIFC3	851.588	-2.14422	0.212573	-10.087	6.30985e-24	3.64897e-22
SPECC1	346.587	-2.4313	0.241255	-10.0777	6.92953e-24	3.99035e-22
TENM2	123.311	4.49383	0.446281	10.0695	7.53523e-24	4.32083e-22
TPD52L1	139.419	3.64271	0.362118	10.0595	8.34466e-24	4.76487e-22
PDE8B	749.55	10.4649	1.04094	10.0533	8.87972e-24	5.04918e-22
APCDD1L-AS1	144.393	-3.53663	0.352416	-10.0354	1.06521e-23	6.03173e-22
ATP11C	289.157	2.60432	0.259603	10.0319	1.10347e-23	6.22247e-22
CPPED1	124.341	4.36215	0.435686	10.0121	1.34801e-23	7.57002e-22
NPC2	1066.43	-2.09059	0.20949	-9.97943	1.87549e-23	1.04888e-21
MTSS1L	768.514	2.23863	0.224421	9.97515	1.95797e-23	1.09053e-21
METTL7A	280.354	2.62556	0.263757	9.95444	2.41178e-23	1.3378e-21
ERBB2IP	1420.41	1.90774	0.192023	9.93495	2.93327e-23	1.62045e-21
HOXB6	129.505	-6.5141	0.657811	-9.90269	4.05241e-23	2.22965e-21
FNBP1	1289.27	1.89886	0.191993	9.89025	4.58864e-23	2.5145e-21
ABCC5	315.298	2.61359	0.264555	9.87918	5.12494e-23	2.79711e-21
ZNF618	428.851	2.44054	0.247064	9.87816	5.17756e-23	2.81452e-21
MAMDC2	138.253	-3.40784	0.345864	-9.8531	6.64588e-23	3.59831e-21
LIMCH1	615.322	-2.21209	0.224625	-9.84793	6.99676e-23	3.77325e-21
S100A4	476.197	2.24302	0.22796	9.83952	7.60758e-23	4.08644e-21
FRMD5	102.248	-5.27496	0.536489	-9.83238	8.1664e-23	4.36934e-21
CNRIP1	179.47	-7.57629	0.771691	-9.81778	9.43951e-23	5.0307e-21
TGFB3	113.569	4.58424	0.467249	9.81112	1.00843e-22	5.35333e-21
FMR1	1210.72	2.02813	0.207122	9.79197	1.21894e-22	6.4457e-21
SERPINB2	102.956	-5.42532	0.555381	-9.76864	1.53497e-22	8.08538e-21
AP1S2	548.01	-2.42019	0.247857	-9.76444	1.59986e-22	8.39463e-21
SLC43A2	379.531	2.30539	0.236367	9.75341	1.78381e-22	9.32382e-21
LRP3	112.543	4.60081	0.473756	9.71135	2.69737e-22	1.40449e-20
TLN2	218.123	2.75649	0.284077	9.70332	2.91845e-22	1.51381e-20
KIAA1199	109.359	4.2201	0.436025	9.67857	3.71895e-22	1.9217e-20
FZD5	255.393	2.5475	0.265384	9.59931	8.04814e-22	4.14297e-20
ADORA1	177.973	7.38234	0.769191	9.59754	8.18714e-22	4.19861e-20
PPARG	905.97	2.0274	0.211563	9.58294	9.43239e-22	4.81903e-20
SLC7A10	124.807	6.27516	0.657587	9.54272	1.39138e-21	7.08195e-20
CAMK2N1	103.907	-4.83223	0.506499	-9.54045	1.42218e-21	7.21171e-20
ITGA6	421.024	-2.18928	0.229533	-9.53801	1.45605e-21	7.34003e-20
ITGA1	469.951	-2.34177	0.245524	-9.53785	1.45828e-21	7.34003e-20
PLXNA4	108.613	-3.85465	0.40448	-9.5299	1.57438e-21	7.89516e-20
NMU	115.88	5.93326	0.62327	9.51958	1.73886e-21	8.6879e-20
FAM46C	127.536	-6.75836	0.710064	-9.51796	1.7662e-21	8.79219e-20
CPNE8	104.971	4.65809	0.489553	9.51498	1.81754e-21	9.01471e-20
SEL1L3	106.197	-5.99587	0.630629	-9.50775	1.94826e-21	9.62795e-20
PRSS3	95.5673	-4.71091	0.496707	-9.48428	2.44057e-21	1.20172e-19
WFDC3	144.77	3.24101	0.341771	9.48298	2.47113e-21	1.21237e-19
LOC339535	298.95	2.5378	0.267785	9.47703	2.61621e-21	1.27893e-19
SEZ6L2	483.953	2.11599	0.223725	9.45799	3.13909e-21	1.52904e-19
EFNB1	455.846	2.17177	0.229759	9.45237	3.3124e-21	1.6077e-19
IL8	123.837	-3.57408	0.378262	-9.44869	3.43112e-21	1.65939e-19
OPN3	417.065	-2.31686	0.245239	-9.44733	3.47582e-21	1.67505e-19
PLCD3	730.62	1.96122	0.207655	9.44463	3.56671e-21	1.71278e-19
AMOTL1	102.957	-5.58486	0.591857	-9.43616	3.86692e-21	1.8504e-19
ERCC6	130.708	3.38489	0.359416	9.41774	4.60902e-21	2.19777e-19
TLE4	241.754	2.53914	0.269785	9.41172	4.88077e-21	2.31922e-19
HBEGF	134.495	-3.21425	0.341904	-9.40103	5.40329e-21	2.55856e-19
SDPR	266.293	-3.03469	0.323166	-9.3905	5.97139e-21	2.81775e-19
LHFP	105.871	-3.76483	0.401178	-9.38443	6.32561e-21	2.97457e-19
ZFHX4	151.105	3.11798	0.332265	9.38401	6.3512e-21	2.9763e-19
TBKBP1	293.232	2.3673	0.252765	9.36564	7.55943e-21	3.53033e-19
ZDHHC2	768.344	1.98253	0.211691	9.36519	7.5913e-21	3.53307e-19
ADAM28	106.827	5.63995	0.602369	9.36296	7.75367e-21	3.59633e-19
MT1L	99.8588	-4.87486	0.521403	-9.34951	8.80569e-21	4.07038e-19
IL7R	368.02	-2.19779	0.235122	-9.34743	8.97997e-21	4.13688e-19
TRAPPC1	1743.3	1.82031	0.194974	9.3362	9.98521e-21	4.58443e-19
SLC40A1	275.277	2.41592	0.258838	9.33373	1.02208e-20	4.67677e-19
STOM	480.628	-2.11695	0.226975	-9.32683	1.09085e-20	4.97473e-19
SRPX	461.939	2.10567	0.226506	9.2963	1.45423e-20	6.60969e-19
RIPK4	104.193	-3.84307	0.413613	-9.29147	1.52179e-20	6.89371e-19
TCN1	102.184	-4.70827	0.506967	-9.28714	1.58484e-20	7.15549e-19
ADD3	139.928	3.20006	0.345184	9.27061	1.85077e-20	8.32848e-19
EEF1A2	507.417	2.10726	0.228209	9.2339	2.60957e-20	1.17043e-18
PHLDA3	228.233	2.58113	0.2801	9.21505	3.11138e-20	1.39091e-18
CD274	95.1273	-5.83414	0.633413	-9.21064	3.24181e-20	1.44447e-18
FAM160A1	99.2963	4.15841	0.452246	9.19501	3.74947e-20	1.66521e-18
PHLDA2	301.316	-2.50003	0.272521	-9.17373	4.56947e-20	2.02277e-18
CRABP2	197.721	2.94791	0.32151	9.16896	4.77601e-20	2.10734e-18
CDO1	400.171	9.55573	1.04369	9.15571	5.40024e-20	2.37505e-18
TNFSF10	355.56	2.46276	0.269067	9.15297	5.53916e-20	2.4283e-18
PAQR5	87.7385	-5.34538	0.584594	-9.14374	6.03267e-20	2.63614e-18
EMP1	1460.46	-1.82063	0.199559	-9.12326	7.28997e-20	3.17534e-18
HMCN1	191.043	2.78196	0.305645	9.10192	8.87523e-20	3.8535e-18
SLC9A9	96.4439	4.34079	0.477281	9.09483	9.47315e-20	4.10001e-18
LAPTM5	84.475	-4.52984	0.49848	-9.0873	1.01528e-19	4.3802e-18
CPM	112.046	3.64636	0.401645	9.07858	1.10005e-19	4.7309e-18
GBP2	1375.75	1.77759	0.195856	9.07599	1.12651e-19	4.82944e-18
DDHD2	594.055	1.99747	0.220585	9.05533	1.36153e-19	5.81861e-18
PMP22	355.903	-2.17351	0.240375	-9.04217	1.53595e-19	6.54344e-18
HSD17B4	2452.4	2.10512	0.232919	9.03798	1.59587e-19	6.77746e-18
POLR3D	653.138	1.91252	0.211626	9.03724	1.60673e-19	6.80232e-18
EFHA2	165.958	2.93279	0.324708	9.03206	1.68465e-19	7.11007e-18
CLDN1	112.602	-3.39183	0.375712	-9.02775	1.75242e-19	7.37317e-18
EVI2A	156.11	-3.06688	0.339768	-9.02638	1.77444e-19	7.44279e-18
HPCAL1	1730.87	-1.75133	0.194348	-9.01132	2.03583e-19	8.51289e-18
S1PR3	194.308	-8.11221	0.900503	-9.00853	2.08834e-19	8.70491e-18
HDGFRP3	250.772	-2.5605	0.284241	-9.00821	2.09456e-19	8.70491e-18
GLUL	729.735	2.46011	0.273307	9.00129	2.2309e-19	9.24328e-18
FST	87.5954	-5.52428	0.614024	-8.99685	2.32287e-19	9.59507e-18
IFNGR2	208.749	-2.51309	0.279597	-8.98829	2.51118e-19	1.03415e-17
SPATA13	83.3165	-4.7243	0.526348	-8.97563	2.81725e-19	1.15669e-17
CLU	1868.56	1.74446	0.194373	8.97478	2.83923e-19	1.1622e-17
MYO6	102.103	-6.43336	0.717271	-8.96923	2.98604e-19	1.21863e-17
CDCP1	188.65	-2.60369	0.290433	-8.96485	3.10706e-19	1.26422e-17
MME	352.145	9.37676	1.04695	8.95627	3.35846e-19	1.36243e-17
SLC1A1	144.593	-3.14373	0.351464	-8.94468	3.73032e-19	1.50878e-17
GCNT2	84.7893	-4.17695	0.467714	-8.93056	4.23868e-19	1.70931e-17
RCAN3	194.443	-2.84088	0.31828	-8.92574	4.42741e-19	1.78013e-17
FMO3	91.6349	4.54893	0.509848	8.92212	4.57428e-19	1.83376e-17
GNAO1	81.1574	-4.46824	0.501458	-8.9105	5.08029e-19	2.03062e-17
MALAT1	21573.3	1.94733	0.218736	8.90262	5.45432e-19	2.17373e-17
KRT80	1253.02	-1.96242	0.220465	-8.90128	5.52088e-19	2.19382e-17
DUSP5	103.29	-3.54393	0.398411	-8.89517	5.83308e-19	2.31112e-17
AXL	654.722	-2.10242	0.236428	-8.89241	5.97953e-19	2.36226e-17
PLEKHB1	118.404	3.3162	0.37391	8.86898	7.38191e-19	2.90783e-17
CD96	101.366	-6.42303	0.724537	-8.86502	7.6493e-19	3.00445e-17
FOXD1	138.591	-2.90181	0.328149	-8.84295	9.32279e-19	3.6512e-17
ZDHHC14	80.4707	-4.79579	0.543792	-8.81917	1.15308e-18	4.50297e-17
PTPLB	1907.88	1.68327	0.190905	8.81733	1.17226e-18	4.56475e-17
MLPH	79.4854	-5.20369	0.590399	-8.81386	1.20909e-18	4.69474e-17
GALNT5	157.059	-7.80173	0.885506	-8.81048	1.24614e-18	4.82478e-17
MLLT11	182.171	-2.76626	0.31458	-8.79349	1.44988e-18	5.59767e-17
CLEC2B	78.9943	-5.03996	0.573664	-8.78557	1.55577e-18	5.98948e-17
AFF3	123.57	6.84228	0.77913	8.78195	1.6067e-18	6.16808e-17
SEMA3A	114.853	-6.92913	0.789931	-8.77182	1.75795e-18	6.72974e-17
TFPI2	209.882	2.76342	0.315526	8.75813	1.98522e-18	7.5784e-17
IMPDH1	768.294	1.78564	0.203932	8.75605	2.02204e-18	7.69733e-17
ARHGAP10	156.858	-2.71152	0.310116	-8.74359	2.25822e-18	8.57241e-17
LURAP1L	82.682	-4.71421	0.53943	-8.73924	2.34681e-18	8.88389e-17
SPARC	20088.7	1.52516	0.174812	8.72457	2.67191e-18	1.00865e-16
TYMP	256.284	-2.34347	0.268863	-8.71622	2.87649e-18	1.08287e-16
EFEMP1	401.789	-2.00463	0.230025	-8.71482	2.91218e-18	1.09327e-16
IFIT2	182.256	-2.53288	0.290687	-8.71344	2.94779e-18	1.10359e-16
SUSD2	87.827	4.03841	0.463738	8.70838	3.08241e-18	1.15082e-16
GPRC5B	192.13	3.12032	0.358474	8.70446	3.19098e-18	1.18809e-16
SIPA1L2	79.7136	-5.37706	0.618885	-8.6883	3.67899e-18	1.36605e-16
MAP7D2	93.3702	4.2917	0.495369	8.66364	4.56939e-18	1.69204e-16
TOX2	627.769	-1.87915	0.217028	-8.65857	4.77704e-18	1.76413e-16
SERPINE1	2675.23	-1.61698	0.187012	-8.64639	5.3154e-18	1.95762e-16
COL21A1	186.052	2.81319	0.325582	8.64047	5.5981e-18	2.05617e-16
PPARGC1A	88.4547	3.90444	0.453369	8.61205	7.17631e-18	2.62873e-16
SLC1A4	1298.45	-2.00177	0.232899	-8.59502	8.32522e-18	3.04139e-16
ABCA1	879.419	1.76501	0.205587	8.58522	9.06596e-18	3.30312e-16
ARHGAP18	604.684	-1.82538	0.212779	-8.57877	9.58954e-18	3.48454e-16
FRRS1	83.5262	-5.86997	0.684534	-8.57513	9.89762e-18	3.5869e-16
FMOD	98.5202	6.21036	0.72529	8.56259	1.10358e-17	3.98872e-16
B4GALT6	100.953	-6.74058	0.788934	-8.54391	1.29755e-17	4.67738e-16
RAP1GAP2	200.583	-2.56412	0.300122	-8.54359	1.30112e-17	4.67784e-16
KLRC3	76.333	-5.51313	0.645956	-8.53484	1.4035e-17	5.03259e-16
PDCD4	1290.25	1.89894	0.222544	8.53286	1.42774e-17	5.10604e-16
ITPR1	83.7551	5.47156	0.642824	8.51176	1.7132e-17	6.11086e-16
LTBP2	75.8992	-4.7076	0.554241	-8.49378	2.00021e-17	7.11595e-16
NAV3	80.5672	-3.87386	0.45709	-8.47507	2.34945e-17	8.33656e-16
TBX2	141.312	7.46736	0.882033	8.46608	2.53794e-17	8.98194e-16
LOC728875	79.7723	-3.85735	0.456754	-8.44512	3.03727e-17	1.07212e-15
ARHGEF26	99.4104	-6.72093	0.797189	-8.43079	3.43344e-17	1.20882e-15
MITF	206.683	2.34562	0.278806	8.41309	3.99359e-17	1.4024e-15
USP6NL	316.301	2.08834	0.248685	8.39755	4.55893e-17	1.5968e-15
TIMP1	2761.63	-1.51903	0.181117	-8.38699	4.98736e-17	1.74237e-15
EPHX2	79.0441	5.17312	0.617036	8.38382	5.12374e-17	1.78543e-15
MMP28	238.19	8.81228	1.05116	8.38339	5.14263e-17	1.78742e-15
NEAT1	2236.38	1.63368	0.195147	8.37152	5.68807e-17	1.97196e-15
ACVR2A	488.726	1.86837	0.2233	8.36709	5.90604e-17	2.04232e-15
ANKH	113.851	-3.06005	0.36594	-8.36218	6.15692e-17	2.12367e-15
RGL1	87.7575	-3.47505	0.416146	-8.35056	6.79397e-17	2.33747e-15
TRPS1	114.421	-2.97893	0.356942	-8.3457	7.07928e-17	2.42948e-15
DOCK9	85.6765	-3.6505	0.438094	-8.33268	7.90311e-17	2.70537e-15
IDH1	2679.32	1.51386	0.181868	8.32393	8.50951e-17	2.90563e-15
LINC00623	81.9334	-3.64014	0.437376	-8.32268	8.59938e-17	2.92896e-15
DOCK10	91.9714	-6.60624	0.79412	-8.31895	8.87474e-17	3.01519e-15
NRP1	1639.8	-1.55236	0.186663	-8.31634	9.07213e-17	3.07457e-15
TACC1	770.79	-1.68169	0.202263	-8.3144	9.22146e-17	3.1174e-15
NAT1	133.934	2.80211	0.337203	8.30984	9.58292e-17	3.23156e-15
PIK3C2B	231.018	2.34382	0.282338	8.30148	1.02826e-16	3.45892e-15
ITPK1	246.335	-2.16633	0.261641	-8.27979	1.23392e-16	4.14048e-15
DTX4	86.5461	6.00306	0.725153	8.27834	1.24906e-16	4.18096e-15
FGF2	209.614	-2.32452	0.280843	-8.27693	1.26388e-16	4.22017e-15
C3	554.232	1.9062	0.230636	8.26498	1.39713e-16	4.65368e-15
JAZF1	203.109	2.35682	0.285239	8.26263	1.42496e-16	4.73477e-15
DOCK11	115.585	3.2821	0.39784	8.24979	1.58669e-16	5.2593e-15
SHB	261.471	-2.26431	0.274529	-8.24798	1.61101e-16	5.32691e-15
CTH	114.797	3.01427	0.365493	8.24713	1.62239e-16	5.35153e-15
TGFA	112.906	-7.32061	0.888382	-8.24039	1.71644e-16	5.64803e-15
ISG15	366.445	-2.03196	0.246702	-8.23652	1.77294e-16	5.81987e-15
MDK	1505.59	1.89946	0.230851	8.22808	1.90244e-16	6.22992e-15
SLC6A6	1328.87	-1.60908	0.195586	-8.227	1.91963e-16	6.27111e-15
SAMD11	74.9479	4.36954	0.531936	8.21441	2.13204e-16	6.9483e-15
SVIL	376.083	-2.21974	0.27039	-8.20939	2.22311e-16	7.22778e-15
CYP2S1	297.55	-2.42431	0.295451	-8.20545	2.29731e-16	7.45118e-15
SOGA2	1145.11	-1.58265	0.192952	-8.20229	2.35847e-16	7.63135e-15
IL11	74.4923	-5.47866	0.668425	-8.19637	2.4775e-16	7.99745e-15
PRELP	883.704	11.7013	1.42847	8.19148	2.58042e-16	8.30994e-15
GSR	1889.43	1.94201	0.237365	8.18152	2.80294e-16	9.00519e-15
FNBP1L	638.125	1.74736	0.213958	8.16681	3.16646e-16	1.01491e-14
ZNF462	605.052	1.74413	0.213868	8.15515	3.48742e-16	1.11515e-14
ATP9A	145.926	2.61528	0.320908	8.14963	3.65029e-16	1.16449e-14
KITLG	366.647	1.93861	0.238059	8.14342	3.84258e-16	1.22297e-14
KIAA1984	92.8956	6.44197	0.791485	8.1391	3.98233e-16	1.26448e-14
RASA1	1173.79	-1.77959	0.219301	-8.11482	4.86505e-16	1.54117e-14
FAM19A3	200.496	8.55921	1.05517	8.11171	4.99117e-16	1.57744e-14
SFRP5	355.031	11.826	1.46077	8.09572	5.69245e-16	1.79491e-14
HS6ST1	423.398	2.05115	0.253944	8.07717	6.62861e-16	2.08525e-14
DAPK1	777.601	11.5156	1.42847	8.06148	7.53748e-16	2.36569e-14
CD82	663.713	-1.97191	0.244748	-8.05691	7.82502e-16	2.45028e-14
BMPER	181.368	-2.39018	0.296725	-8.05518	7.936e-16	2.47932e-14
ROBO4	73.4709	-4.21983	0.52389	-8.05479	7.96145e-16	2.48156e-14
CBLB	152.088	2.5497	0.316661	8.05183	8.1566e-16	2.53657e-14
GALNT11	397.735	1.89048	0.234927	8.04709	8.47885e-16	2.63077e-14
SSTR2	89.4944	6.37602	0.793065	8.03972	9.00467e-16	2.78755e-14
LAPTM4B	1841.16	1.63285	0.203989	8.00461	1.19849e-15	3.70169e-14
AR	539.657	1.99995	0.250426	7.98623	1.39133e-15	4.2875e-14
SH3BP1	86.1419	-3.25377	0.407437	-7.98595	1.39446e-15	4.2875e-14
CD109	146.614	-2.52223	0.316293	-7.97434	1.53195e-15	4.6996e-14
ID3	208.289	2.53104	0.317551	7.97052	1.58011e-15	4.83643e-14
ACACA	484.956	1.74995	0.219646	7.96714	1.62392e-15	4.95936e-14
DYSF	67.0131	-4.51513	0.567034	-7.96272	1.683e-15	5.12824e-14
RAB11FIP1	491.598	1.75931	0.220974	7.96161	1.69811e-15	5.1627e-14
DLX3	108.125	7.07342	0.88938	7.95321	1.81745e-15	5.51319e-14
VLDLR	249.772	2.08836	0.262617	7.95213	1.83328e-15	5.54882e-14
OLFML3	116.883	2.78408	0.35053	7.94248	1.98177e-15	5.98494e-14
CDKN2D	230.943	-2.10952	0.265716	-7.93899	2.03832e-15	6.14207e-14
AMOT	176.328	8.37764	1.0569	7.92664	2.25159e-15	6.76971e-14
PDE8A	634.849	-1.67756	0.211686	-7.92475	2.28612e-15	6.85835e-14
FHDC1	67.3469	4.94151	0.623734	7.92246	2.32853e-15	6.9702e-14
AMIGO2	230.075	-2.20096	0.27827	-7.90944	2.58557e-15	7.7226e-14
SIGMAR1	523.182	-2.05782	0.260557	-7.89778	2.83909e-15	8.46122e-14
RBM3	1135.97	1.59299	0.202036	7.88471	3.1526e-15	9.37503e-14
PCNXL2	441.493	-2.00746	0.25475	-7.88012	3.27054e-15	9.7045e-14
SRGN	93.1698	-7.04181	0.893652	-7.87981	3.27886e-15	9.70798e-14
RNF157	66.4014	-4.78726	0.608069	-7.87289	3.46554e-15	1.02238e-13
SYNE3	106.697	-2.89435	0.367639	-7.87279	3.46812e-15	1.02238e-13
PPAPDC1A	61.3203	-4.9896	0.633835	-7.87208	3.48796e-15	1.026e-13
STAC	88.1867	-3.24057	0.411766	-7.86993	3.54845e-15	1.04154e-13
VPS37A	260.748	2.06093	0.261963	7.86728	3.62437e-15	1.06154e-13
LIPG	61.0438	-4.65374	0.592344	-7.85648	3.95074e-15	1.15463e-13
FDFT1	3569.01	1.51297	0.192628	7.85437	4.01795e-15	1.17176e-13
TGFBR2	223.964	-2.16795	0.276028	-7.85409	4.02694e-15	1.17187e-13
CYB5R3	82.7437	6.27989	0.800368	7.84626	4.28628e-15	1.24467e-13
ADAMTS6	452.073	-2.1483	0.273837	-7.84515	4.32423e-15	1.25301e-13
COL1A1	3499.38	-1.50342	0.19171	-7.84217	4.42829e-15	1.28043e-13
CDA	63.2949	-4.31252	0.550056	-7.84016	4.49986e-15	1.29837e-13
CRYAB	69.9363	3.95045	0.504099	7.83666	4.62685e-15	1.33218e-13
SEPT10	816.515	-1.62221	0.207437	-7.82025	5.27203e-15	1.51473e-13
SLC4A7	341.983	-1.93488	0.247596	-7.81469	5.50981e-15	1.57971e-13
SH2B3	466.272	-1.84744	0.236625	-7.80744	5.8362e-15	1.66977e-13
SEMA7A	193.583	-2.51184	0.322398	-7.79109	6.64326e-15	1.89668e-13
PALM	98.6474	6.94599	0.891604	7.79045	6.67727e-15	1.90239e-13
AK4	984.957	1.5386	0.197606	7.78618	6.90654e-15	1.9636e-13
RRM2	1667.83	-1.49049	0.191445	-7.78548	6.94496e-15	1.9704e-13
PGBD3	115.631	2.73836	0.352231	7.77434	7.58401e-15	2.14722e-13
RGMB	132.712	-2.54984	0.328004	-7.77381	7.61622e-15	2.15186e-13
FAM167A	59.2802	-4.60577	0.59296	-7.76741	8.01041e-15	2.25854e-13
WT1	157.443	8.20501	1.05641	7.76691	8.04259e-15	2.26291e-13
ARSJ	176.566	-2.24161	0.289031	-7.75562	8.79154e-15	2.46853e-13
SPTLC3	126.312	-2.59127	0.334803	-7.73971	9.96444e-15	2.7921e-13
ACACB	98.7116	2.94082	0.38016	7.73575	1.02799e-14	2.87455e-13
ZBTB7C	77.5167	6.1717	0.798627	7.72788	1.09348e-14	3.05142e-13
NAV1	1708.85	1.52583	0.197809	7.71366	1.22258e-14	3.40468e-13
PAPLN	79.8476	3.41326	0.44265	7.71097	1.24862e-14	3.47009e-13
DOCK1	71.7523	-6.24761	0.811699	-7.69695	1.39349e-14	3.86481e-13
FSHR	543.569	10.9987	1.42974	7.69277	1.43988e-14	3.98532e-13
SDC1	106.554	-2.80313	0.365394	-7.67152	1.69972e-14	4.69495e-13
PGM2L1	106.376	-2.83104	0.369179	-7.66847	1.74061e-14	4.79815e-13
FAM59A	292.032	1.91314	0.249717	7.66122	1.84181e-14	5.06685e-13
ACN9	78.1561	3.36638	0.440563	7.64109	2.15388e-14	5.91338e-13
RASGRF2	58.4805	-5.11401	0.669445	-7.63917	2.18618e-14	5.98996e-13
PTGFRN	100.106	-2.82295	0.369688	-7.63602	2.24042e-14	6.12621e-13
PLXND1	684.436	1.57457	0.206275	7.63335	2.28731e-14	6.24188e-13
AFAP1L2	91.1506	-3.01792	0.395413	-7.63234	2.30522e-14	6.27815e-13
IMPA2	148.502	2.41313	0.316391	7.62703	2.40219e-14	6.52916e-13
KLHDC8B	293.854	2.06115	0.270256	7.62664	2.40957e-14	6.53613e-13
TMEM47	213.089	2.37025	0.310891	7.62406	2.45815e-14	6.65018e-13
VDR	92.9191	-3.00558	0.394231	-7.62389	2.4614e-14	6.65018e-13
NPAS2	441.277	-1.75413	0.230255	-7.61822	2.5719e-14	6.93493e-13
NEDD4L	229.135	-2.04797	0.268866	-7.61706	2.5951e-14	6.98365e-13
WWTR1	1018.28	-1.48275	0.195118	-7.59928	2.97792e-14	7.99801e-13
TMEM154	124.513	-8.05039	1.06175	-7.58219	3.39763e-14	9.10725e-13
TFPI	1662.55	-1.48091	0.195386	-7.57939	3.47189e-14	9.28798e-13
PREX1	165.184	-2.30526	0.304331	-7.57483	3.596e-14	9.60111e-13
SCARB1	338.159	1.85147	0.244636	7.56827	3.78216e-14	1.00783e-12
BNIP3L	1917.64	1.41189	0.186903	7.55416	4.21581e-14	1.12119e-12
LOC100132077	90.2248	3.0367	0.402567	7.54334	4.5808e-14	1.21588e-12
ALDH9A1	2088.68	1.64321	0.218479	7.52112	5.43099e-14	1.43873e-12
PODNL1	267.749	2.07643	0.276213	7.51748	5.58422e-14	1.47645e-12
MEDAG	55.3888	-5.04016	0.671113	-7.51016	5.90566e-14	1.55841e-12
JAG2	173.88	2.61928	0.348849	7.50834	5.98819e-14	1.57712e-12
FHL2	177.053	-2.35045	0.313391	-7.50004	6.38002e-14	1.67707e-12
NR1H3	65.6968	3.76313	0.502284	7.49204	6.78138e-14	1.77913e-12
CPA4	76.4198	-6.75393	0.902025	-7.48752	7.01866e-14	1.83783e-12
FAT2	440.764	10.6959	1.43172	7.47063	7.98125e-14	2.08587e-12
PTPN22	69.0657	-3.37505	0.452963	-7.45106	9.25948e-14	2.41528e-12
SP100	104.802	-2.6402	0.354433	-7.44909	9.3984e-14	2.44682e-12
SVIP	74.5239	-3.68404	0.494879	-7.44432	9.74426e-14	2.53202e-12
TMEM237	319.577	-2.17523	0.292507	-7.43653	1.03366e-13	2.68082e-12
EMP3	2122.19	-1.42255	0.1913	-7.43624	1.03589e-13	2.68147e-12
ARNT2	137.466	2.37549	0.319677	7.43091	1.07855e-13	2.78659e-12
CCNG2	336.821	1.7839	0.24024	7.4255	1.12355e-13	2.89734e-12
PHLDB2	364.136	1.73934	0.23486	7.40588	1.30285e-13	3.35335e-12
SAMD9L	150.864	-2.28162	0.308243	-7.40201	1.34134e-13	3.44503e-12
CADPS2	118.795	2.5771	0.348172	7.4018	1.34354e-13	3.44503e-12
ARHGEF2	418.543	-1.72078	0.232953	-7.38679	1.50412e-13	3.84952e-12
SORBS3	82.3351	3.13843	0.424928	7.3858	1.51539e-13	3.87108e-12
ST3GAL1	183.23	2.18277	0.295581	7.38466	1.52845e-13	3.89712e-12
SEPT6	255.834	1.88222	0.255326	7.37184	1.68289e-13	4.28287e-12
ZNF704	74.093	3.29533	0.447446	7.36476	1.77468e-13	4.50801e-12
GMIP	248.543	2.07954	0.28246	7.36224	1.80854e-13	4.58545e-12
HSD3B2	116.732	2.52744	0.344471	7.33716	2.18168e-13	5.52124e-12
ERAP1	499.661	1.66351	0.226765	7.33582	2.20376e-13	5.56675e-12
ABLIM1	370.491	-1.74242	0.237621	-7.33276	2.25458e-13	5.68455e-12
SH3BP5	586.421	1.63421	0.22289	7.33192	2.26878e-13	5.70976e-12
LINC00460	114.997	-2.51856	0.344327	-7.31443	2.58481e-13	6.49308e-12
MEST	250.555	1.92258	0.262873	7.31371	2.59872e-13	6.51598e-12
MYO1B	737.263	-1.63869	0.224302	-7.30572	2.75793e-13	6.90245e-12
TMEM173	78.2777	-3.01084	0.412252	-7.30341	2.80573e-13	7.00681e-12
C6orf1	340.999	-1.78488	0.244397	-7.3032	2.80994e-13	7.00681e-12
BAIAP2	941.423	1.51686	0.207992	7.29285	3.03459e-13	7.55312e-12
NDFIP2	485.779	-1.65905	0.227506	-7.29234	3.04614e-13	7.56801e-12
ZNRF2	184	-2.05156	0.281579	-7.28592	3.19474e-13	7.92272e-12
APP	1035.61	-1.43765	0.197458	-7.28078	3.31905e-13	8.21601e-12
IRS1	429.041	-1.76896	0.24298	-7.28025	3.33204e-13	8.23317e-12
IGF2BP1	299.079	1.79279	0.24684	7.26296	3.78698e-13	9.34029e-12
SPOCK1	347.105	-10.5357	1.45204	-7.25582	3.99242e-13	9.82917e-12
TBC1D8	114.009	-2.46222	0.339521	-7.25205	4.1052e-13	1.00885e-11
KANK1	131.911	2.45599	0.33882	7.24866	4.20918e-13	1.03254e-11
VEGFC	480.68	1.58505	0.219104	7.23427	4.68052e-13	1.1461e-11
ITGB3	704.314	-1.48933	0.206135	-7.22502	5.01028e-13	1.22464e-11
CNOT7	1257.56	1.83376	0.253933	7.22145	5.14374e-13	1.255e-11
G0S2	132.561	-2.52743	0.350262	-7.21584	5.36024e-13	1.30548e-11
TSPAN13	80.7367	-2.93055	0.406158	-7.21528	5.38218e-13	1.30848e-11
SCNN1A	64.0222	3.54893	0.492498	7.20599	5.76218e-13	1.39836e-11
ARHGAP22	61.0091	-6.00638	0.833694	-7.20454	5.82417e-13	1.41088e-11
EPB49	142.52	2.30826	0.320596	7.19991	6.02541e-13	1.45703e-11
SYT11	208.739	-2.06162	0.286549	-7.19467	6.26133e-13	1.51139e-11
OSBPL6	55.6446	-3.89557	0.542362	-7.1826	6.83976e-13	1.64809e-11
PDE5A	99.0838	-7.72105	1.07508	-7.18182	6.87919e-13	1.65466e-11
NPR3	331.868	10.2879	1.43287	7.17995	6.9735e-13	1.67438e-11
ETFB	937.614	1.72191	0.240374	7.16349	7.86483e-13	1.88493e-11
KLRC2	50.7578	-4.90696	0.685017	-7.16326	7.87814e-13	1.88493e-11
TRIB3	628.094	-1.50527	0.210245	-7.15962	8.09018e-13	1.93226e-11
ALX4	54.3454	4.82409	0.674433	7.15281	8.50184e-13	2.02702e-11
MAP1A	111.382	2.57561	0.360405	7.14643	8.90621e-13	2.11971e-11
DFNB31	179.162	2.16997	0.303655	7.14618	8.92285e-13	2.11996e-11
FGF5	125.707	-10.5136	1.47259	-7.13952	9.36597e-13	2.22135e-11
SMOX	211.67	-1.92373	0.269677	-7.13345	9.78822e-13	2.31745e-11
PPP3CC	147.606	2.27289	0.318829	7.12887	1.01195e-12	2.39172e-11
EGFR	902.52	-1.60811	0.22572	-7.12435	1.04577e-12	2.46735e-11
GEM	50.7826	-5.14307	0.722576	-7.11769	1.09753e-12	2.58499e-11
GBE1	1594.9	1.46739	0.206789	7.09611	1.28321e-12	3.0171e-11
GRIK4	62.1584	3.50875	0.496752	7.06338	1.62504e-12	3.81421e-11
TNFRSF12A	1434.47	-1.96173	0.277791	-7.06188	1.64267e-12	3.84895e-11
CCDC88A	414.437	-1.59772	0.226469	-7.05492	1.72699e-12	4.03956e-11
HMGA2	590.344	-1.91725	0.271838	-7.05291	1.75209e-12	4.09121e-11
ARHGEF28	304.363	-1.75494	0.248909	-7.05053	1.78236e-12	4.15477e-11
SPARCL1	130.045	10.3772	1.47195	7.04996	1.7897e-12	4.16474e-11
DST	1028.29	-1.39274	0.197759	-7.04261	1.88677e-12	4.3831e-11
PDE4D	68.0164	-3.23041	0.458777	-7.04135	1.90386e-12	4.41526e-11
G6PD	9713.99	1.27199	0.180916	7.03083	2.05309e-12	4.75324e-11
SLC7A11	712.151	-1.45966	0.207741	-7.02637	2.11981e-12	4.89935e-11
LTBP3	320.968	-1.72334	0.245437	-7.02153	2.19453e-12	5.06345e-11
SPTBN2	485.628	6.49124	0.924843	7.01874	2.23875e-12	5.15671e-11
RASEF	62.4881	-6.45543	0.920172	-7.01546	2.29193e-12	5.27027e-11
SERPINB9	523.895	1.52134	0.217097	7.00767	2.42315e-12	5.56261e-11
FKBP10	1157.38	-1.38804	0.198263	-7.00096	2.54212e-12	5.82587e-11
LRP1	698.905	1.48157	0.211756	6.99661	2.62228e-12	5.99945e-11
BZW1	3871.46	-1.2659	0.18102	-6.99316	2.68759e-12	6.13854e-11
SLC7A2	94.1583	2.67287	0.382609	6.98591	2.8302e-12	6.44917e-11
NT5DC2	815.89	-1.47038	0.210482	-6.98577	2.83308e-12	6.44917e-11
EIF4EBP1	651.259	1.45088	0.208118	6.97143	3.13737e-12	7.12991e-11
RHOF	74.3618	3.11364	0.446752	6.96952	3.18031e-12	7.21544e-11
IL6ST	774.308	-1.47488	0.211809	-6.96326	3.32486e-12	7.53081e-11
DCBLD2	1696.61	-1.32828	0.190792	-6.96195	3.35595e-12	7.58858e-11
SLC25A10	475.964	1.94715	0.280048	6.95292	3.57798e-12	8.07721e-11
DPYSL2	68.6779	3.16931	0.456037	6.94968	3.66125e-12	8.25147e-11
TRPA1	64.6171	-3.1505	0.453354	-6.94932	3.67038e-12	8.25836e-11
LPHN2	301.475	1.98762	0.286126	6.94665	3.74067e-12	8.4026e-11
ZNF395	361.339	1.62932	0.23456	6.94627	3.75068e-12	8.41117e-11
C2	86.5294	2.85903	0.411804	6.94271	3.84657e-12	8.612e-11
ITLN1	117.725	10.2333	1.47406	6.94223	3.85965e-12	8.62709e-11
BIN3	318.375	1.6889	0.243576	6.93377	4.09776e-12	9.14426e-11
NCAPD3	434.738	-1.53574	0.22169	-6.92741	4.28612e-12	9.54892e-11
FAM123B	55.3092	3.91162	0.56472	6.92666	4.30895e-12	9.58406e-11
THBS2	60.3473	-6.4091	0.926409	-6.91822	4.5736e-12	1.01561e-10
IFI44	170.558	-2.00088	0.289933	-6.90118	5.15719e-12	1.14333e-10
MYH14	50.9379	4.74427	0.687517	6.90058	5.17921e-12	1.14634e-10
RAI14	102.182	-2.441	0.353792	-6.89955	5.21662e-12	1.15275e-10
ASH2L	400.09	1.57148	0.22778	6.89914	5.23185e-12	1.15423e-10
OSBPL3	721.44	-1.56852	0.227435	-6.89655	5.32802e-12	1.17355e-10
MPZ	46.0029	-4.98806	0.723807	-6.89143	5.52351e-12	1.21464e-10
H1F0	861.665	-1.36937	0.198762	-6.88951	5.59842e-12	1.22912e-10
MGMT	111.767	10.1584	1.47464	6.88877	5.62778e-12	1.23357e-10
KLHL24	115.308	2.353	0.341701	6.88614	5.73266e-12	1.25454e-10
SLC12A7	89.6659	2.67197	0.388156	6.88376	5.82947e-12	1.27367e-10
CPOX	351.563	1.60566	0.233585	6.87397	6.24403e-12	1.36206e-10
SBK1	52.0274	5.24291	0.763177	6.86984	6.42741e-12	1.39982e-10
TLR4	148.788	-2.20189	0.320764	-6.86452	6.67155e-12	1.45066e-10
CXCL12	57.8253	-3.36017	0.489776	-6.86062	6.85628e-12	1.48845e-10
CARHSP1	1317.09	1.31632	0.191967	6.85702	7.03133e-12	1.52162e-10
WTIP	108.792	2.47573	0.361051	6.85701	7.03148e-12	1.52162e-10
CLMN	45.6365	-4.74395	0.69255	-6.84997	7.38643e-12	1.59589e-10
DDX58	279.491	-1.96096	0.286364	-6.8478	7.49919e-12	1.61768e-10
KIAA0040	51.1788	5.24476	0.766161	6.8455	7.62075e-12	1.6413e-10
NCKAP5L	221.947	1.87096	0.273585	6.83867	7.99304e-12	1.71876e-10
FN3K	181.715	2.07905	0.304216	6.83411	8.25132e-12	1.77149e-10
HSD17B11	1151.1	1.32025	0.193623	6.81869	9.18758e-12	1.96939e-10
CNIH3	46.0053	-4.22496	0.620102	-6.81333	9.53624e-12	2.04091e-10
ERICH1	90.1547	2.65725	0.390308	6.8081	9.88959e-12	2.1132e-10
ADORA2B	501.736	-1.50762	0.221731	-6.79933	1.05109e-11	2.24243e-10
CILP2	104.435	10.0601	1.47991	6.79781	1.0622e-11	2.26259e-10
PRKAA2	51.9168	-3.78144	0.556972	-6.78928	1.12696e-11	2.39678e-10
SEMA3F	69.9951	-3.16527	0.466607	-6.7836	1.17221e-11	2.48585e-10
HOMER3	436.567	-1.54449	0.227682	-6.78356	1.1725e-11	2.48585e-10
FBN1	157.604	2.14699	0.316701	6.77923	1.20819e-11	2.55752e-10
SAMD9	140.561	-2.1103	0.311548	-6.77359	1.25629e-11	2.6552e-10
SEMA4B	1142.11	1.34084	0.198077	6.76928	1.29423e-11	2.73115e-10
AIFM1	863.399	1.35189	0.200253	6.75091	1.46923e-11	3.09564e-10
DTWD2	140.029	2.59533	0.384611	6.74792	1.49978e-11	3.15511e-10
ENPP2	424.162	2.05349	0.304501	6.74381	1.54291e-11	3.24083e-10
PITPNM1	1200.03	-1.29147	0.191771	-6.73442	1.64581e-11	3.45164e-10
SLC30A1	277.151	-1.68417	0.250158	-6.73242	1.6687e-11	3.49423e-10
IL11RA	51.6655	-3.5811	0.532325	-6.72728	1.72861e-11	3.61413e-10
CCDC85B	890.049	-1.46994	0.218621	-6.72366	1.7721e-11	3.69935e-10
NDRG1	2186.76	1.35655	0.201805	6.72209	1.79135e-11	3.73381e-10
GUCY1A3	95.4685	9.93096	1.47837	6.7175	1.84865e-11	3.84735e-10
KLF5	216.176	1.82476	0.271676	6.71669	1.859e-11	3.86296e-10
ROBO1	563.967	1.43189	0.213212	6.71583	1.86999e-11	3.87987e-10
FKBP14	319.649	-1.68357	0.250795	-6.71293	1.90758e-11	3.95183e-10
AP2M1	4747.68	1.20944	0.180307	6.70765	1.97788e-11	4.09124e-10
ENG	43.6062	-4.48205	0.668549	-6.70416	2.02573e-11	4.18384e-10
IGFBP4	507.514	-1.73124	0.258315	-6.70204	2.05534e-11	4.23855e-10
CDC42EP3	1168.3	-1.87735	0.280308	-6.69745	2.12094e-11	4.36722e-10
PTPN12	1689.59	-1.53687	0.229492	-6.6968	2.13027e-11	4.37977e-10
CENPW	457.018	-1.52291	0.227659	-6.68944	2.24025e-11	4.59895e-10
NR2F1	132.501	-2.12323	0.317658	-6.68403	2.32457e-11	4.76483e-10
PRUNE2	107.38	-2.43611	0.364516	-6.68314	2.33874e-11	4.78667e-10
XIST	653.302	1.57024	0.235216	6.67573	2.45997e-11	5.02721e-10
STEAP2	53.1281	-3.54348	0.530989	-6.67335	2.50021e-11	5.10178e-10
SLC47A1	58.0332	3.31631	0.49699	6.67279	2.50982e-11	5.11372e-10
SLC16A2	86.9979	2.75558	0.413315	6.66702	2.61054e-11	5.31097e-10
NABP1	241.832	-1.76403	0.264624	-6.66616	2.62578e-11	5.33398e-10
FAM162A	595.129	1.51129	0.226901	6.66057	2.72766e-11	5.53268e-10
PNPLA3	412.063	1.49324	0.224992	6.63686	3.2043e-11	6.48978e-10
SLC43A1	68.9118	-7.19261	1.08406	-6.6349	3.24719e-11	6.56687e-10
GPR85	49.7379	-3.61677	0.54515	-6.63446	3.257e-11	6.57692e-10
AP1M2	93.1799	-2.41437	0.364252	-6.62831	3.39547e-11	6.84635e-10
HTR1D	100.856	-2.49189	0.376057	-6.62637	3.44045e-11	6.92677e-10
PNKD	154.61	-1.98041	0.299087	-6.62153	3.55506e-11	7.14694e-10
SLC29A1	607.832	-1.42872	0.215853	-6.61894	3.61785e-11	7.26243e-10
OSBPL10	740.062	1.3469	0.203525	6.61789	3.64369e-11	7.30349e-10
ITPR3	677.071	-1.46824	0.221945	-6.61535	3.70675e-11	7.41896e-10
GPX7	101.136	2.36486	0.357543	6.61419	3.73586e-11	7.46622e-10
PNP	67.6412	-2.99969	0.453617	-6.61282	3.77075e-11	7.51929e-10
S100A2	2844.55	1.291	0.19523	6.61271	3.77348e-11	7.51929e-10
FAM117A	83.8899	2.64283	0.40039	6.60063	4.09427e-11	8.14659e-10
XPO7	1511.82	1.45371	0.220468	6.59377	4.28787e-11	8.51932e-10
PDK2	724.693	1.38605	0.210304	6.59069	4.37801e-11	8.68572e-10
TDO2	74.0748	7.12328	1.08088	6.59025	4.39088e-11	8.69854e-10
SGK196	506.305	1.42225	0.216033	6.58346	4.59624e-11	9.09213e-10
HIST1H2BE	523.597	-1.5238	0.231774	-6.57452	4.88097e-11	9.64133e-10
SLC38A3	105.258	2.35681	0.358654	6.57127	4.98875e-11	9.83992e-10
BCL2	46.0105	5.08771	0.775108	6.56388	5.24252e-11	1.03255e-09
TEX15	48.0869	5.12554	0.781242	6.56076	5.35344e-11	1.05287e-09
RASSF8	381.745	-1.58826	0.242219	-6.55713	5.48525e-11	1.07723e-09
HOXB7	72.9162	-9.72814	1.48584	-6.54722	5.86196e-11	1.14955e-09
CLNS1A	1263.2	1.39894	0.214014	6.53667	6.29049e-11	1.23181e-09
PLSCR4	1517.58	1.3933	0.213283	6.53267	6.46084e-11	1.26335e-09
TRAK2	410.109	-1.48359	0.227213	-6.5295	6.59904e-11	1.28852e-09
MXI1	669.71	1.50966	0.231379	6.52461	6.81809e-11	1.32818e-09
LOXL2	1594.03	1.52087	0.233106	6.52435	6.82952e-11	1.32818e-09
HRSP12	309.03	1.69576	0.259914	6.52431	6.83148e-11	1.32818e-09
DMPK	374.12	1.51704	0.232551	6.5235	6.86875e-11	1.33352e-09
RBMS3	814.5	1.35809	0.208241	6.52172	6.95054e-11	1.34747e-09
TBC1D3F	83.8332	2.55565	0.39286	6.50523	7.75737e-11	1.50175e-09
PCM1	599.806	1.3973	0.214971	6.49996	8.03428e-11	1.55314e-09
NPC1	1073.75	-1.31516	0.202694	-6.48841	8.67495e-11	1.67323e-09
FAM13C	43.4408	4.7162	0.726876	6.48832	8.68011e-11	1.67323e-09
C8orf47	61.3322	3.44328	0.530733	6.48778	8.71085e-11	1.67678e-09
LTBP1	63.7015	-7.08464	1.09229	-6.48606	8.81082e-11	1.69362e-09
ANXA1	9850.69	1.22905	0.189729	6.47792	9.29941e-11	1.78501e-09
RARRES2	2497.97	1.45447	0.224554	6.47714	9.34772e-11	1.79176e-09
LOC100216001	64.15	-7.08461	1.09416	-6.47496	9.4838e-11	1.81528e-09
CABLES1	571.058	1.49033	0.230445	6.46719	9.98398e-11	1.90833e-09
HDAC4	394.546	-1.48404	0.229622	-6.46297	1.02668e-10	1.95962e-09
SV2A	127.646	-2.4503	0.379142	-6.46276	1.02814e-10	1.95966e-09
GLCE	140.656	-2.01677	0.31217	-6.46049	1.04362e-10	1.98638e-09
TMEM66	1658.06	1.20298	0.186303	6.4571	1.06728e-10	2.02858e-09
GOLGA7	1278.52	1.74581	0.270525	6.45342	1.09356e-10	2.07562e-09
LUC7L3	1966.19	1.19906	0.185814	6.45303	1.09633e-10	2.07798e-09
SLC37A3	234.824	-1.69323	0.262842	-6.44202	1.17893e-10	2.23143e-09
B4GALT1	1368.26	1.30297	0.202289	6.44115	1.18573e-10	2.24118e-09
PRSS12	66.6613	-9.59982	1.49048	-6.44077	1.18866e-10	2.2436e-09
FKBP5	803.177	1.37038	0.212799	6.43977	1.19656e-10	2.25537e-09
LYPD1	60.6081	-7.00501	1.08805	-6.43814	1.20948e-10	2.27657e-09
GADD45B	362.015	-1.57569	0.244808	-6.43643	1.22319e-10	2.2992e-09
RIMKLA	50.7785	5.9871	0.930534	6.43405	1.24249e-10	2.33224e-09
GUCY1B3	45.2739	5.39036	0.838766	6.42654	1.30545e-10	2.44704e-09
NPEPPS	1601.26	1.21328	0.188864	6.42408	1.32673e-10	2.48351e-09
PRRG1	192.518	1.81339	0.2824	6.42134	1.35081e-10	2.52166e-09
IQGAP3	791.094	-1.32722	0.20669	-6.42134	1.35083e-10	2.52166e-09
PHC3	614.019	1.34137	0.208918	6.42058	1.3576e-10	2.53084e-09
PPP1R3C	108.303	2.21793	0.345757	6.41471	1.41087e-10	2.62654e-09
PIM1	945.165	1.26605	0.197563	6.40834	1.4711e-10	2.73491e-09
GSE1	336.719	1.51202	0.235987	6.40723	1.48188e-10	2.7512e-09
PTCHD4	71.7993	9.52043	1.48713	6.40188	1.53473e-10	2.84542e-09
CDH2	1761.03	1.18808	0.185732	6.39674	1.58726e-10	2.9388e-09
TANC2	642.6	1.43174	0.223913	6.39418	1.61406e-10	2.98437e-09
ZNF385D	60.6409	-7.00814	1.09628	-6.39266	1.63021e-10	3.01012e-09
GFRA1	54.5572	-3.42773	0.536393	-6.39034	1.65515e-10	3.05204e-09
SRM	633.21	1.40715	0.220268	6.38837	1.67664e-10	3.08747e-09
PHKA2	188.061	1.84367	0.288802	6.38387	1.72672e-10	3.17539e-09
ABCA2	395.614	1.50968	0.236509	6.38319	1.73436e-10	3.18513e-09
TMEM164	174.432	-1.93744	0.303568	-6.38221	1.74555e-10	3.20136e-09
PITX1	85.8069	2.5034	0.392795	6.3733	1.85e-10	3.38835e-09
TFF2	65.2765	6.93176	1.08777	6.37247	1.86013e-10	3.40231e-09
CHN2	152.939	9.16695	1.44078	6.3625	1.98497e-10	3.62577e-09
MUC1	195.461	1.81248	0.285003	6.3595	2.02405e-10	3.6922e-09
COL5A1	2431.13	1.36125	0.214092	6.35825	2.04063e-10	3.71745e-09
BARD1	405.742	-1.44517	0.22735	-6.35658	2.06294e-10	3.75306e-09
TIAM1	44.6819	-5.97673	0.940568	-6.35439	2.09261e-10	3.79883e-09
NCEH1	192.634	-1.79964	0.283215	-6.35431	2.09369e-10	3.79883e-09
TMEM51	143.27	-2.18127	0.343414	-6.35174	2.12893e-10	3.85763e-09
P4HA3	81.3469	-2.50528	0.394567	-6.34944	2.16106e-10	3.91062e-09
TSC22D3	300.158	1.54238	0.243074	6.34529	2.22003e-10	4.012e-09
UBE2S	2291.8	-1.21792	0.192068	-6.3411	2.2813e-10	4.11725e-09
B3GNT5	41.1267	-3.90581	0.616341	-6.3371	2.34131e-10	4.21995e-09
GSTT1	59.392	3.05423	0.482091	6.33537	2.36776e-10	4.26196e-09
DIAPH3	474.999	-1.42874	0.225844	-6.32625	2.51189e-10	4.51541e-09
TNXB	41.5963	-4.84203	0.76574	-6.32333	2.55987e-10	4.59558e-09
FLI1	61.3009	-9.48029	1.49967	-6.32157	2.58912e-10	4.64197e-09
LYPD6B	59.4197	-6.9822	1.10518	-6.31771	2.65471e-10	4.7533e-09
RHOU	55.7151	3.16468	0.501585	6.30937	2.80182e-10	5.01009e-09
COL6A1	3817.81	1.15296	0.182815	6.3067	2.85054e-10	5.09052e-09
GTF2IRD1	559.286	1.37493	0.218094	6.30429	2.89509e-10	5.15886e-09
SERTAD4-AS1	285.944	-1.872	0.296945	-6.30419	2.89713e-10	5.15886e-09
PDCD1LG2	46.6081	-3.42119	0.542699	-6.30402	2.9002e-10	5.15886e-09
CEP85	345.615	-1.46537	0.232642	-6.29882	2.99926e-10	5.3281e-09
ZG16B	44.3788	-5.9659	0.947531	-6.29626	3.0491e-10	5.40527e-09
ASPH	1595.51	1.23396	0.195986	6.29618	3.05066e-10	5.40527e-09
OASL	57.6771	-9.38888	1.49408	-6.28405	3.29857e-10	5.83692e-09
SACS	195.801	-1.72383	0.274442	-6.2812	3.3596e-10	5.93718e-09
CENPA	325.528	-1.48405	0.236336	-6.27942	3.39849e-10	5.99811e-09
NYAP2	39.723	-5.36754	0.854955	-6.27815	3.42618e-10	6.03915e-09
SLC38A1	192.812	-1.73759	0.276783	-6.27781	3.43378e-10	6.04471e-09
TRPV2	138.283	-9.20771	1.47094	-6.25976	3.85563e-10	6.77852e-09
KLRD1	54.6539	-3.20228	0.511943	-6.25515	3.97142e-10	6.97307e-09
FAM176A	55.2046	-6.87238	1.09903	-6.25314	4.02287e-10	7.05429e-09
PITPNC1	53.2048	-3.23301	0.517116	-6.25199	4.05244e-10	7.09699e-09
CDC42EP4	738.286	1.81823	0.291177	6.24443	4.25355e-10	7.43481e-09
ADAMTS7	51.0869	3.28762	0.526498	6.24433	4.25628e-10	7.43481e-09
PEAK1	435.38	1.4733	0.235998	6.24286	4.2965e-10	7.49543e-09
SMARCA1	931.205	1.32532	0.212568	6.23478	4.52401e-10	7.88222e-09
STEAP1	41.7387	-5.87401	0.942797	-6.23041	4.65218e-10	8.09514e-09
TMEM156	54.9241	-9.31862	1.49588	-6.22953	4.67839e-10	8.13034e-09
PPFIA4	176.067	1.81456	0.291472	6.22551	4.79987e-10	8.33082e-09
EML2	201.677	-1.67287	0.268724	-6.22521	4.80906e-10	8.33611e-09
MAK16	502.566	1.7004	0.273212	6.22372	4.85498e-10	8.40498e-09
POR	685.796	1.31934	0.212044	6.22202	4.90785e-10	8.48571e-09
CD97	743.954	-1.44237	0.232218	-6.21126	5.25608e-10	9.07626e-09
CMIP	1086.13	1.23454	0.198801	6.20995	5.3001e-10	9.14066e-09
MAMLD1	70.9884	-2.5652	0.413645	-6.20146	5.5943e-10	9.6358e-09
B4GALNT4	41.8981	3.89384	0.628378	6.19666	5.76756e-10	9.92166e-09
KDM5B	381.92	1.45422	0.234808	6.19322	5.89463e-10	1.01269e-08
LOXL4	181.285	1.74773	0.282208	6.19303	5.90176e-10	1.01269e-08
AGPAT9	171.063	-1.77273	0.286762	-6.18188	6.33425e-10	1.08553e-08
CXCR4	53.8977	3.19915	0.517663	6.17998	6.41078e-10	1.09726e-08
COL13A1	123.715	-9.04588	1.46396	-6.17906	6.44846e-10	1.10232e-08
GALNT3	37.3231	-4.24953	0.68779	-6.17853	6.47016e-10	1.10464e-08
CAPG	618.874	-1.29966	0.210374	-6.17784	6.49831e-10	1.10806e-08
LOC100134868	148.433	1.90614	0.308638	6.17598	6.57532e-10	1.11978e-08
TMPRSS2	58.6394	9.22744	1.49566	6.16948	6.85157e-10	1.16537e-08
GRK5	129.943	-1.94158	0.31472	-6.16923	6.86212e-10	1.1657e-08
ARHGEF12	2137.5	1.16068	0.188195	6.16745	6.93987e-10	1.17744e-08
MAP1B	701.979	1.28086	0.207712	6.16654	6.98014e-10	1.18279e-08
ARHGAP44	39.6895	4.83845	0.785755	6.15771	7.38032e-10	1.24905e-08
C1orf226	178.03	-1.78775	0.290509	-6.15388	7.56122e-10	1.27807e-08
C16orf5	268.351	1.53344	0.249268	6.15176	7.6629e-10	1.29365e-08
TSNARE1	40.0996	4.1599	0.676533	6.14884	7.80511e-10	1.31602e-08
TF	125.15	8.87672	1.44379	6.1482	7.83665e-10	1.3197e-08
ELOVL6	200.347	-1.70595	0.277564	-6.14615	7.9388e-10	1.33525e-08
PHLPP1	139.432	1.97058	0.32067	6.14518	7.98742e-10	1.34177e-08
PPP3R1	575.726	-1.40271	0.228372	-6.14223	8.13718e-10	1.36524e-08
TSC22D1	2272.79	-1.30177	0.212117	-6.13705	8.4068e-10	1.40874e-08
TBC1D3	94.5244	2.31375	0.377503	6.12908	8.83907e-10	1.47935e-08
CDK6	465.913	-1.36128	0.22212	-6.12855	8.86834e-10	1.48242e-08
COL4A5	192.483	-1.8772	0.306365	-6.12733	8.93665e-10	1.492e-08
FABP5	820.256	1.23901	0.202225	6.12687	8.9623e-10	1.49445e-08
ANPEP	1043.94	1.21944	0.19924	6.12047	9.33015e-10	1.55388e-08
GSTA4	52.2743	-3.0537	0.49917	-6.11756	9.50208e-10	1.58058e-08
ERLIN2	499.618	1.34162	0.219377	6.11557	9.62098e-10	1.5984e-08
KCNJ16	119.654	8.8149	1.44606	6.09581	1.08883e-09	1.80674e-08
PHF16	161.177	1.78405	0.292692	6.09532	1.09217e-09	1.81007e-08
SEPT8	751.411	1.32684	0.217722	6.09417	1.10005e-09	1.82091e-08
AFAP1	264.771	-1.57961	0.259303	-6.09178	1.11665e-09	1.84614e-08
GPRC5C	455.276	1.35236	0.222046	6.09045	1.12596e-09	1.85927e-08
MT1E	317.167	-1.52976	0.251406	-6.08483	1.16615e-09	1.92329e-08
RIN1	727.833	-1.77055	0.291043	-6.08348	1.17602e-09	1.93723e-08
ALPL	53.8228	9.10477	1.49809	6.0776	1.21991e-09	2.00709e-08
ASIC1	68.7946	2.64143	0.434826	6.07467	1.24243e-09	2.04167e-08
SULF2	135.31	-1.93583	0.318788	-6.07246	1.25965e-09	2.06747e-08
TENM3	537.168	1.36899	0.225691	6.06578	1.31311e-09	2.15261e-08
FNDC4	38.1419	-3.78844	0.625644	-6.05525	1.40197e-09	2.29551e-08
MAOA	48.2841	-6.67512	1.103	-6.05179	1.43244e-09	2.34258e-08
CPVL	51.8901	9.05153	1.49772	6.04353	1.50776e-09	2.4628e-08
ARSD	151.457	1.83331	0.303427	6.04202	1.52194e-09	2.48297e-08
NLRP1	34.2568	-4.5501	0.75465	-6.02942	1.64547e-09	2.67898e-08
MARCH4	46.1019	-9.06626	1.50368	-6.02937	1.64603e-09	2.67898e-08
GSN	494.179	1.32148	0.219235	6.02772	1.66291e-09	2.70322e-08
C10orf11	73.9991	-2.59704	0.431112	-6.02404	1.70111e-09	2.76128e-08
IKBKAP	1078.14	1.34886	0.223918	6.0239	1.70269e-09	2.76128e-08
DIO2	36.2777	-4.02176	0.667786	-6.02254	1.71705e-09	2.78125e-08
COL11A1	50.8717	9.0232	1.49902	6.01939	1.75077e-09	2.8325e-08
KIAA0317	414.722	-1.38742	0.230596	-6.01665	1.78067e-09	2.87744e-08
TMTC4	138.751	-1.83431	0.305212	-6.00994	1.8559e-09	2.99545e-08
TNIK	216.642	-1.5852	0.264005	-6.00445	1.91981e-09	3.09492e-08
RBP1	44.8173	3.36794	0.56093	6.00421	1.9227e-09	3.09592e-08
EYA4	46.5399	-6.6221	1.10345	-6.00129	1.95756e-09	3.14831e-08
FAM169A	49.5517	8.98501	1.49975	5.99102	2.08527e-09	3.34975e-08
FARP1	553.639	-1.2724	0.212473	-5.98851	2.11767e-09	3.39778e-08
RGCC	103.918	-8.79234	1.46897	-5.9854	2.1586e-09	3.45936e-08
SPTBN1	2901.47	-1.07876	0.180311	-5.98277	2.19375e-09	3.51155e-08
FAM46A	720.703	1.30064	0.217611	5.97691	2.27412e-09	3.63592e-08
FAM160B2	233.917	1.78816	0.299305	5.97439	2.3095e-09	3.68815e-08
NLN	1236.25	1.39138	0.232908	5.97393	2.31611e-09	3.69114e-08
TMEM2	796.624	-1.37279	0.229798	-5.97387	2.31689e-09	3.69114e-08
COL17A1	45.6618	-6.59574	1.10413	-5.97369	2.31952e-09	3.69114e-08
TMX4	763.307	-1.4215	0.238018	-5.97225	2.34001e-09	3.71541e-08
EIF6	1700.81	-1.12486	0.188349	-5.97224	2.34024e-09	3.71541e-08
ATP2B4	3811.82	1.22684	0.205503	5.96992	2.37363e-09	3.76402e-08
COL8A2	40.6698	5.66365	0.948791	5.96934	2.38217e-09	3.77316e-08
PLOD2	4145.4	1.17332	0.19669	5.96535	2.44116e-09	3.86209e-08
DPYD	364.468	-1.40565	0.235686	-5.96409	2.46003e-09	3.88743e-08
DNMBP	190.509	-1.63971	0.275063	-5.96123	2.5035e-09	3.95151e-08
GPR39	165.376	-1.75141	0.293977	-5.95766	2.5587e-09	4.03396e-08
CXCL5	79.8976	-2.29306	0.384916	-5.95731	2.56418e-09	4.03792e-08
KCNMB4	50.3512	6.55472	1.10145	5.951	2.66502e-09	4.19186e-08
STAU2	111.138	2.05069	0.344857	5.94648	2.73966e-09	4.30427e-08
SAMD4A	66.4222	-2.77366	0.467312	-5.93536	2.93209e-09	4.60129e-08
BAG4	200.601	1.61263	0.27178	5.93357	2.9641e-09	4.64615e-08
CYFIP2	38.2061	3.90092	0.65766	5.93152	3.00142e-09	4.69923e-08
UNG	317.403	1.51481	0.255441	5.93017	3.02629e-09	4.73272e-08
SRP14	9648.2	1.12693	0.190056	5.92948	3.03899e-09	4.7471e-08
NCAPH	497.342	-1.28376	0.216676	-5.9248	3.12684e-09	4.87873e-08
CKAP2L	579.453	-1.28455	0.217184	-5.91457	3.3275e-09	5.18586e-08
NDST1	1420.43	1.26519	0.214059	5.91046	3.41144e-09	5.31059e-08
BCAT2	440.879	1.56445	0.264747	5.90924	3.43682e-09	5.34398e-08
C15orf52	387.738	-1.85196	0.313721	-5.90321	3.56504e-09	5.53702e-08
FOXF1-AS1	46.2132	-3.60522	0.610748	-5.90295	3.57059e-09	5.53931e-08
STX1A	52.6595	-2.88115	0.48838	-5.8994	3.64835e-09	5.65348e-08
MGAT5B	45.0078	-3.19665	0.541975	-5.89815	3.67591e-09	5.6897e-08
NUMBL	556.209	1.33944	0.227197	5.89549	3.73565e-09	5.77559e-08
CHRNA1	32.7726	-4.48444	0.761184	-5.8914	3.82948e-09	5.91393e-08
HJURP	2261.18	-1.12331	0.190903	-5.88419	4.00011e-09	6.17043e-08
GABRA2	40.6523	-8.88425	1.51037	-5.88217	4.0492e-09	6.23908e-08
NUPR1	327.014	1.4046	0.238896	5.87956	4.11364e-09	6.33119e-08
PEG10	1235.6	1.15543	0.196683	5.87458	4.23904e-09	6.51681e-08
TP53BP1	712.146	1.26821	0.215888	5.87439	4.24412e-09	6.51725e-08
DUSP7	243.088	-1.50612	0.256759	-5.8659	4.46711e-09	6.85192e-08
GSTA1	43.6702	3.33424	0.568824	5.86164	4.58322e-09	7.0221e-08
CAND2	40.4465	3.56405	0.608494	5.85717	4.70824e-09	7.20552e-08
C4orf22	39.5157	-8.84607	1.51492	-5.83929	5.24228e-09	8.01379e-08
ELF1	276.16	-1.46525	0.251067	-5.8361	5.34374e-09	8.15971e-08
EHHADH	120.809	1.91381	0.328186	5.83147	5.49399e-09	8.37973e-08
HERC3	161.588	-1.69406	0.290852	-5.82448	5.72924e-09	8.72874e-08
STARD3NL	786.843	-1.36075	0.233844	-5.81903	5.91888e-09	9.00757e-08
OGT	669.561	1.30165	0.223754	5.8173	5.98055e-09	9.09123e-08
ALDH2	621.729	1.22044	0.209824	5.81648	6.00997e-09	9.12575e-08
MAGEH1	129.948	1.86662	0.321207	5.81128	6.19987e-09	9.4036e-08
QPCT	36.5694	-3.86454	0.665232	-5.80931	6.27316e-09	9.50415e-08
GABRA3	37.919	-3.77184	0.649346	-5.80867	6.29716e-09	9.52989e-08
DOCK5	225.449	1.54719	0.266494	5.8057	6.40964e-09	9.68933e-08
IER3	2223.22	-1.09644	0.188996	-5.80139	6.57684e-09	9.93103e-08
KCNN4	250.747	-1.58031	0.272755	-5.79388	6.87766e-09	1.03737e-07
TANC1	953.148	1.1419	0.197112	5.79314	6.90842e-09	1.04086e-07
PVRL3	549.68	-1.35727	0.234318	-5.79243	6.93733e-09	1.04406e-07
LSM1	553.801	1.40514	0.242722	5.78909	7.07678e-09	1.06387e-07
LACC1	240.504	1.60959	0.278541	5.77863	7.53097e-09	1.13089e-07
EI24	533.915	-1.30446	0.225951	-5.7732	7.77787e-09	1.16668e-07
ECE1	1709.78	-1.10834	0.19211	-5.76929	7.96043e-09	1.19275e-07
SCD	12405.2	1.11109	0.192668	5.76685	8.07653e-09	1.20881e-07
SRBD1	445.307	-1.29412	0.224481	-5.76492	8.16987e-09	1.22144e-07
TMEM181	1920.93	-1.14259	0.198297	-5.76201	8.31199e-09	1.24132e-07
PLEKHB2	754.304	-1.17161	0.203348	-5.7616	8.33188e-09	1.24292e-07
SCARNA10	2023.87	-1.09728	0.190583	-5.7575	8.53687e-09	1.27211e-07
LRP6	654.569	1.26846	0.22058	5.7506	8.89295e-09	1.32371e-07
SLC25A6	2372.92	1.2782	0.222302	5.74982	8.93394e-09	1.32836e-07
PRDM8	82.5977	-8.46048	1.47282	-5.74441	9.22444e-09	1.37006e-07
TMEM56	334.39	1.35708	0.236573	5.73641	9.67057e-09	1.43475e-07
DFNA5	421.628	-1.27259	0.222149	-5.72854	1.013e-08	1.50127e-07
SKAP2	133.294	-1.9376	0.338644	-5.72164	1.05498e-08	1.56179e-07
DIAPH2	34.0051	4.94467	0.864261	5.72127	1.05729e-08	1.56349e-07
CCBE1	35.7063	-8.69524	1.52129	-5.71571	1.09247e-08	1.61377e-07
PIPOX	43.0341	6.32503	1.10725	5.71239	1.11401e-08	1.64261e-07
DZIP3	291.622	1.64834	0.288558	5.71233	1.11442e-08	1.64261e-07
FAM129B	1744.93	-1.14494	0.200443	-5.71204	1.11628e-08	1.64358e-07
CHD3	1475.9	1.20144	0.210648	5.70356	1.17334e-08	1.72572e-07
ANLN	4257.1	-1.09723	0.192406	-5.70268	1.17937e-08	1.73271e-07
SPRED2	463.994	-1.38905	0.243994	-5.69299	1.24832e-08	1.83204e-07
GULP1	480.181	1.37891	0.242447	5.68746	1.28941e-08	1.8903e-07
LYN	170.929	1.65014	0.290413	5.68206	1.33084e-08	1.94836e-07
RASD2	54.4574	-2.75634	0.485108	-5.68192	1.33188e-08	1.94836e-07
SLC22A5	160.786	1.6496	0.290517	5.67816	1.36153e-08	1.98959e-07
BACH1	92.4001	-2.15201	0.379119	-5.67635	1.37603e-08	2.00862e-07
CETN2	970.194	1.13504	0.20023	5.6687	1.43885e-08	2.09807e-07
PLAC8	248.357	1.46245	0.258004	5.66833	1.44197e-08	2.10035e-07
NAP1L1	3895.17	1.05793	0.18677	5.66436	1.47577e-08	2.14729e-07
DOCK4	32.441	-5.50506	0.972161	-5.66271	1.49003e-08	2.16572e-07
BGLAP	130.89	-1.79699	0.317461	-5.6605	1.5093e-08	2.19139e-07
ATXN7L3B	649.824	1.23518	0.218288	5.65849	1.52711e-08	2.21488e-07
KIF2C	696.498	-1.16073	0.205332	-5.65293	1.57737e-08	2.28533e-07
KCNJ15	31.0195	-4.40984	0.781574	-5.64225	1.67841e-08	2.42913e-07
GREB1L	71.9539	2.31885	0.411073	5.64097	1.69097e-08	2.44471e-07
MAP4K4	263.07	-1.68255	0.298299	-5.64047	1.69585e-08	2.44916e-07
DENND5A	1696.4	1.21436	0.215465	5.63597	1.74071e-08	2.51128e-07
TGFB2	3639.95	1.27404	0.226289	5.63015	1.80049e-08	2.59477e-07
TRAM2	1767.23	-1.09726	0.194922	-5.62923	1.81012e-08	2.60589e-07
SVEP1	33.5347	4.08532	0.726349	5.62446	1.8609e-08	2.67616e-07
PPP2CB	694.831	1.15907	0.206151	5.62245	1.88263e-08	2.70454e-07
DDX54	722.302	1.18947	0.211681	5.6192	1.91849e-08	2.75314e-07
EIF4E3	208.412	1.5981	0.284461	5.61798	1.932e-08	2.76961e-07
FAXC	51.2699	-2.71027	0.48264	-5.61551	1.95989e-08	2.80663e-07
NRG1	59.397	-2.54784	0.453774	-5.61477	1.96822e-08	2.81559e-07
TCTN1	119.362	1.82893	0.32579	5.61384	1.97884e-08	2.8278e-07
AREG	32.1132	-3.83728	0.683689	-5.61261	1.99294e-08	2.84497e-07
HSPA9	2152.11	1.05972	0.188877	5.61064	2.01576e-08	2.87452e-07
ACVR1	327.705	-1.31885	0.235311	-5.60468	2.08636e-08	2.97208e-07
ZBTB10	86.4411	2.08672	0.372381	5.60371	2.09806e-08	2.98561e-07
IL21R	33.0881	4.61143	0.823026	5.60302	2.10654e-08	2.99454e-07
FRZB	34.3904	-3.62317	0.64668	-5.60273	2.11006e-08	2.99642e-07
PTK7	226.43	1.4897	0.26607	5.59889	2.15723e-08	3.06021e-07
NRBP2	407.914	1.3148	0.234881	5.59771	2.17204e-08	3.07801e-07
MCCC2	533.311	1.2091	0.21629	5.5902	2.26806e-08	3.21073e-07
FZD4	53.7116	2.68823	0.480941	5.58953	2.2769e-08	3.21988e-07
PLEKHA2	1142.11	1.1602	0.20772	5.58541	2.33155e-08	3.29374e-07
PTX3	36.4474	-6.26292	1.12134	-5.58522	2.33402e-08	3.2938e-07
MORC3	394.354	1.26932	0.227569	5.57773	2.43676e-08	3.43522e-07
SNAI1	221.827	-1.68244	0.301711	-5.57632	2.45663e-08	3.45965e-07
GSTM2	227.92	1.46198	0.262211	5.57561	2.4667e-08	3.47023e-07
PRRT4	42.2775	6.2869	1.12792	5.57392	2.49077e-08	3.50047e-07
GLIPR2	130.287	-1.80686	0.324302	-5.57153	2.52515e-08	3.54513e-07
SORL1	34.1758	3.93723	0.706783	5.57063	2.53813e-08	3.55967e-07
SKA3	304.758	-1.41161	0.254055	-5.55632	2.75514e-08	3.86004e-07
SMTN	481.958	-1.39305	0.250899	-5.55225	2.82017e-08	3.94708e-07
WDR41	334.338	1.35485	0.244097	5.55047	2.84904e-08	3.98338e-07
DDX39A	411.694	-1.39196	0.250815	-5.54976	2.86064e-08	3.99549e-07
KIF7	90.3668	2.02847	0.365609	5.54819	2.88649e-08	4.02745e-07
PTGES	72.1367	8.08273	1.45862	5.54134	3.0016e-08	4.18376e-07
MYC	420.667	1.24014	0.223843	5.54021	3.02107e-08	4.20659e-07
CAV3	38.8917	6.16538	1.11325	5.53818	3.05639e-08	4.25142e-07
DMC1	234.986	-1.49396	0.269893	-5.5354	3.10522e-08	4.31492e-07
TJP2	258.247	-1.50763	0.272508	-5.53242	3.15843e-08	4.38438e-07
EIF3E	1982.23	1.09179	0.197425	5.53013	3.19995e-08	4.43748e-07
HAS2	35.4801	-6.22155	1.12534	-5.52862	3.22764e-08	4.47132e-07
H6PD	234.561	-1.47628	0.267043	-5.52826	3.23418e-08	4.47582e-07
REEP1	70.8404	8.05635	1.4611	5.51391	3.50947e-08	4.85185e-07
PAWR	794.422	1.1856	0.215203	5.50922	3.60421e-08	4.97777e-07
CD9	2989.89	1.00815	0.183072	5.50687	3.65263e-08	5.03952e-07
TTLL7	246.766	-1.40285	0.254932	-5.50284	3.73725e-08	5.15103e-07
MXD4	906.261	1.08098	0.197029	5.4864	4.10216e-08	5.64826e-07
EFCAB4B	29.1201	-8.40361	1.53194	-5.48562	4.12031e-08	5.66752e-07
PTGS2	79.9059	2.1485	0.391688	5.48524	4.12898e-08	5.67369e-07
RAB3B	65.4302	-8.12437	1.48126	-5.48477	4.14005e-08	5.68316e-07
ANXA6	3050.08	1.09475	0.199622	5.48409	4.15604e-08	5.69652e-07
FAM3C	928.833	-1.10609	0.201694	-5.484	4.15817e-08	5.69652e-07
FAM100B	1565.08	-1.07767	0.196606	-5.48133	4.22134e-08	5.77724e-07
CXCL13	32.5691	3.84082	0.700744	5.48105	4.22799e-08	5.78052e-07
DDIT4	2232.45	1.10567	0.201767	5.47993	4.25487e-08	5.81143e-07
TEX9	56.3685	2.50137	0.457319	5.46964	4.50945e-08	6.15296e-07
DZIP1	29.1468	-8.40147	1.53846	-5.46096	4.73557e-08	6.45501e-07
TAB3	350.651	1.40506	0.257416	5.45833	4.80638e-08	6.54496e-07
CCDC6	683.558	1.20678	0.221201	5.45561	4.88056e-08	6.63933e-07
ATP8B1	80.9466	-2.22095	0.407388	-5.45169	4.98947e-08	6.77762e-07
AKAP12	64.5413	-2.50728	0.45993	-5.45144	4.99648e-08	6.77762e-07
CDKN1C	187.36	1.91459	0.35121	5.45141	4.99718e-08	6.77762e-07
SLC46A1	79.5684	2.21768	0.406936	5.4497	5.04535e-08	6.83613e-07
RTN4	4263.25	-0.979727	0.179795	-5.44912	5.06193e-08	6.84886e-07
ITGA3	1320.7	-1.1577	0.21246	-5.44902	5.06483e-08	6.84886e-07
CCDC15	68.8703	-2.35165	0.431716	-5.44722	5.11627e-08	6.91154e-07
SNX8	638.44	-1.14743	0.210695	-5.44596	5.15276e-08	6.95086e-07
LINC00261	28.3119	-8.3613	1.53535	-5.44586	5.1556e-08	6.95086e-07
SIM2	28.1826	-8.35556	1.53468	-5.4445	5.19524e-08	6.99736e-07
USP9X	1284.3	1.04594	0.192342	5.43793	5.39031e-08	7.2529e-07
SERPINF1	30.8796	8.30258	1.52694	5.43741	5.4061e-08	7.26695e-07
ABHD2	793.157	1.11546	0.205171	5.43672	5.42703e-08	7.28787e-07
HOXB9	28.0831	-8.35294	1.53649	-5.43637	5.43775e-08	7.29507e-07
GRAMD1B	52.2364	2.60503	0.479522	5.43255	5.55543e-08	7.44559e-07
KCNJ2	120.417	1.78703	0.329029	5.4312	5.59751e-08	7.49323e-07
SLC22A23	162.078	-1.55792	0.286854	-5.43106	5.602e-08	7.49323e-07
CLGN	28.6019	-5.31172	0.97822	-5.42999	5.63572e-08	7.53092e-07
ABHD12	1811.69	-1.05044	0.193629	-5.42504	5.79416e-08	7.73504e-07
ADA	119.843	1.74349	0.32171	5.41945	5.97816e-08	7.97283e-07
KIF26B	30.483	8.28355	1.52999	5.41413	6.15862e-08	8.20545e-07
RNF122	71.1337	2.4319	0.449235	5.41343	6.1827e-08	8.22948e-07
ASL	354.336	-1.24445	0.229902	-5.41296	6.199e-08	8.2431e-07
ACOX1	530.163	1.24353	0.229739	5.41279	6.20512e-08	8.24317e-07
MT1A	120.109	-1.89773	0.350749	-5.4105	6.28505e-08	8.3412e-07
LOC541471	395.783	-1.25662	0.232554	-5.40357	6.53285e-08	8.66161e-07
APLF	77.7743	-2.0946	0.387975	-5.3988	6.70867e-08	8.88605e-07
RIN3	210.467	-1.54157	0.286022	-5.38971	7.0573e-08	9.33873e-07
FLJ23867	131.193	-1.76183	0.327217	-5.38428	7.27372e-08	9.61574e-07
FAM182B	31.9354	3.81139	0.707931	5.38385	7.29109e-08	9.62934e-07
PLK2	953.918	1.28211	0.238273	5.38085	7.41359e-08	9.78162e-07
OLFML2A	364.813	-1.28419	0.23875	-5.37879	7.49874e-08	9.88437e-07
AKR1E2	107.888	-1.80125	0.335113	-5.37507	7.65547e-08	1.00812e-06
GLIPR1	161.95	-1.56183	0.290839	-5.37009	7.86978e-08	1.03534e-06
SNPH	97.3264	-1.97223	0.367355	-5.36875	7.92845e-08	1.04205e-06
HUWE1	1148.06	1.0483	0.195358	5.36605	8.04781e-08	1.05671e-06
CYTH4	32.5711	-6.10038	1.13729	-5.36398	8.14078e-08	1.06789e-06
ZNF117	34.8557	3.44583	0.64277	5.3609	8.28068e-08	1.0849e-06
FMO4	31.2711	4.01301	0.748587	5.36078	8.28641e-08	1.0849e-06
GNG11	1080.18	1.05351	0.196529	5.36056	8.29638e-08	1.08516e-06
DSEL	63.3394	-2.28576	0.426485	-5.35955	8.34313e-08	1.09022e-06
ZBTB38	1233.9	-1.13253	0.211328	-5.35911	8.36337e-08	1.09121e-06
B3GALNT1	237.754	1.45007	0.270584	5.35904	8.36672e-08	1.09121e-06
PSME4	534.656	-1.2736	0.237699	-5.35807	8.41165e-08	1.09602e-06
MT2A	9141.47	-3.20631	0.598758	-5.35493	8.55902e-08	1.11415e-06
TBC1D23	598.109	1.14539	0.213906	5.35465	8.57242e-08	1.11459e-06
ATP2B1	761.55	1.07806	0.201337	5.35451	8.57878e-08	1.11459e-06
CD99	2764.91	1.00197	0.187153	5.35374	8.61553e-08	1.11829e-06
EYA1	26.8671	-4.78978	0.894796	-5.35293	8.65409e-08	1.12222e-06
MED14	461.07	1.22765	0.229702	5.34452	9.06557e-08	1.17446e-06
CHMP1B	890.84	1.13911	0.213449	5.33666	9.46754e-08	1.22537e-06
NCOA7	256.795	-1.33823	0.251151	-5.3284	9.90793e-08	1.28115e-06
MAF	80.4414	2.26874	0.426382	5.3209	1.03257e-07	1.33389e-06
SRPR	476.165	-1.18872	0.22346	-5.31961	1.0399e-07	1.3421e-06
STK38	407.38	1.2105	0.227778	5.31436	1.07032e-07	1.38004e-06
MN1	74.3723	2.35276	0.44278	5.31362	1.0747e-07	1.38437e-06
TIAM2	213.262	-1.41815	0.266925	-5.31293	1.07879e-07	1.38833e-06
CEP250	475.485	-1.2132	0.228371	-5.31239	1.08196e-07	1.39109e-06
GLIS2	489.463	1.16137	0.218701	5.31032	1.09432e-07	1.40565e-06
KIAA1217	111.257	1.78723	0.336899	5.30493	1.12714e-07	1.44645e-06
TFCP2	257.062	1.42164	0.268094	5.30276	1.14063e-07	1.46237e-06
HSPA4	3488.16	1.05101	0.198362	5.29848	1.16772e-07	1.4957e-06
IQSEC1	62.9994	2.26217	0.427057	5.29712	1.17642e-07	1.50542e-06
ALDH5A1	27.6887	8.14472	1.5383	5.29462	1.19264e-07	1.52474e-06
TUBG1	1054.36	-1.02551	0.193711	-5.29401	1.1966e-07	1.52809e-06
ULBP1	38.1181	-3.19587	0.603691	-5.29388	1.19751e-07	1.52809e-06
SCML2	27.3541	8.12778	1.5359	5.29188	1.21067e-07	1.54344e-06
CA2	57.5153	7.75047	1.46489	5.29083	1.21763e-07	1.55086e-06
PKP1	68.6188	-2.21268	0.418444	-5.28788	1.2374e-07	1.57456e-06
MAF1	1259.63	1.04079	0.196849	5.28724	1.24174e-07	1.5786e-06
TNFAIP8	40.372	2.99887	0.568104	5.27873	1.30085e-07	1.6522e-06
CCDC134	596.027	-1.1021	0.208858	-5.27681	1.3145e-07	1.66798e-06
SLC26A2	132.502	1.6432	0.311749	5.27091	1.35748e-07	1.72041e-06
MYCL1	28.1142	4.68546	0.888947	5.27079	1.35835e-07	1.72041e-06
GLI3	54.99	-7.86997	1.49322	-5.27047	1.36077e-07	1.72187e-06
INHBA	30.5089	-6.0037	1.13949	-5.26876	1.3735e-07	1.73636e-06
GOLGB1	428.495	1.20242	0.228417	5.26417	1.40823e-07	1.77861e-06
ARHGEF37	53.649	2.61682	0.497301	5.26206	1.42452e-07	1.79752e-06
RPL39	3090.56	1.00673	0.191405	5.2597	1.44294e-07	1.81906e-06
IREB2	1200.9	1.09521	0.208259	5.25891	1.44911e-07	1.82515e-06
SLC35F3	24.4624	-8.14926	1.55044	-5.2561	1.47139e-07	1.8515e-06
CENPV	264.127	1.36354	0.259433	5.25584	1.47352e-07	1.85246e-06
PAM	329.081	-1.23277	0.234592	-5.25497	1.48051e-07	1.85954e-06
INTS10	417.921	1.29191	0.245879	5.25427	1.48616e-07	1.86491e-06
SPNS2	55.4285	7.69678	1.4663	5.2491	1.5284e-07	1.91615e-06
RAB23	782.472	-1.11335	0.21223	-5.24596	1.55472e-07	1.94594e-06
EXO1	118.159	-1.73801	0.331307	-5.24592	1.55503e-07	1.94594e-06
PLEKHH2	24.7209	-8.16278	1.55738	-5.24136	1.594e-07	1.99286e-06
KIAA1967	593.156	1.15269	0.219938	5.24098	1.59724e-07	1.99509e-06
SEMA3C	619.293	-1.10966	0.211848	-5.23801	1.62322e-07	2.02567e-06
PDK4	126.565	1.81422	0.346403	5.2373	1.62947e-07	2.0316e-06
OSGIN1	109.494	1.79496	0.342762	5.23677	1.63412e-07	2.03553e-06
MSN	13078.9	0.913081	0.174519	5.23198	1.67706e-07	2.0871e-06
NOMO2	508.945	1.12181	0.214502	5.22983	1.69666e-07	2.10957e-06
ACTR2	3386.74	-0.979032	0.187248	-5.22853	1.70865e-07	2.12254e-06
UAP1	918.023	-1.12133	0.214476	-5.22824	1.71134e-07	2.12372e-06
GATA4	23.6274	-8.1015	1.54961	-5.22809	1.71273e-07	2.12372e-06
IL1B	325.55	1.25982	0.241054	5.22629	1.72944e-07	2.14069e-06
CRADD	209.466	1.49795	0.286618	5.22628	1.72956e-07	2.14069e-06
ADAMTSL4	123.754	1.69848	0.325125	5.22408	1.75025e-07	2.16432e-06
NANS	890.006	-1.16546	0.223259	-5.22018	1.78745e-07	2.20831e-06
COL4A4	53.9942	7.66374	1.46825	5.21963	1.79282e-07	2.21293e-06
MCM4	1153.71	1.11498	0.213667	5.21833	1.80539e-07	2.22643e-06
PPFIBP1	484.018	-1.18185	0.226621	-5.21509	1.83728e-07	2.2637e-06
TGFBR1	1210.1	-1.13052	0.217047	-5.20861	1.90261e-07	2.34207e-06
C9orf89	552.171	-1.14728	0.220445	-5.20441	1.94611e-07	2.39345e-06
TBCA	1631.72	0.977848	0.187959	5.20246	1.96665e-07	2.41653e-06
FEZ2	516.364	-1.21519	0.233637	-5.20117	1.98034e-07	2.43115e-06
ERV3-1	53.6098	2.41569	0.464534	5.20025	1.99026e-07	2.44112e-06
LBX2-AS1	52.8729	-2.49151	0.47918	-5.19952	1.99799e-07	2.4484e-06
CLDN10	23.6007	-8.10419	1.55871	-5.19929	2.00051e-07	2.44928e-06
RCN1	3818.56	1.00805	0.193982	5.1966	2.02965e-07	2.48271e-06
ARL4C	209.178	-1.36816	0.26332	-5.19581	2.03834e-07	2.49111e-06
ZNF148	298.758	1.28894	0.24809	5.19545	2.04223e-07	2.49361e-06
SLC7A1	1015.64	-1.10922	0.213721	-5.19006	2.10223e-07	2.56457e-06
NRN1	23.0376	-8.06775	1.55478	-5.189	2.11425e-07	2.57692e-06
KDM6A	57.8587	2.33437	0.45009	5.18645	2.14339e-07	2.61009e-06
NOMO1	1061.15	1.04315	0.201199	5.18465	2.16415e-07	2.633e-06
NOMO3	586.748	1.1059	0.213309	5.18449	2.16608e-07	2.633e-06
VRK1	555.356	-1.13018	0.21803	-5.18362	2.17622e-07	2.64297e-06
RARG	190.56	1.52123	0.293507	5.18295	2.18402e-07	2.65008e-06
MXRA8	87.1521	-2.24794	0.433848	-5.1814	2.20226e-07	2.66982e-06
BRI3	1255.65	-0.987916	0.190699	-5.1805	2.21294e-07	2.67983e-06
HPD	66.1975	2.34386	0.452451	5.18037	2.21446e-07	2.67983e-06
CMTM6	849.667	-1.02983	0.198803	-5.18013	2.21726e-07	2.68084e-06
SYTL2	39.5311	-3.26807	0.631223	-5.17735	2.25054e-07	2.71663e-06
PION	43.6498	-2.76688	0.534422	-5.17733	2.25087e-07	2.71663e-06
TM4SF19	80.1917	-2.0183	0.389877	-5.17677	2.25763e-07	2.72238e-06
IL13RA1	541.342	1.19977	0.231811	5.17563	2.27139e-07	2.73654e-06
FKBP7	192.074	-1.55485	0.300474	-5.17466	2.28327e-07	2.74841e-06
MCTP1	22.6335	-8.04121	1.55449	-5.1729	2.30483e-07	2.77191e-06
COL14A1	31.4679	5.85242	1.13145	5.17248	2.31003e-07	2.77572e-06
SDK1	22.6037	-8.03727	1.554	-5.17198	2.31628e-07	2.78076e-06
PLEKHG4	237.809	-1.32002	0.255261	-5.17124	2.32551e-07	2.78938e-06
PLIN4	24.8233	7.98743	1.54486	5.17031	2.33702e-07	2.80071e-06
LINC00341	42.9605	-2.7441	0.530899	-5.16878	2.35621e-07	2.82123e-06
AHR	1006.21	-1.01078	0.19558	-5.16813	2.36446e-07	2.82861e-06
TLE3	397.045	-1.28699	0.249095	-5.16668	2.38287e-07	2.84812e-06
PHF19	374.829	-1.18338	0.229155	-5.16412	2.41571e-07	2.88485e-06
ECHS1	1344.07	0.982209	0.190227	5.16335	2.42573e-07	2.89223e-06
CSTB	673.523	1.12779	0.218423	5.16331	2.42615e-07	2.89223e-06
COL7A1	126.819	-1.64677	0.319053	-5.16142	2.4508e-07	2.91905e-06
ATL2	376.4	-1.18247	0.229351	-5.15574	2.52628e-07	3.00632e-06
RAB2A	2610.29	1.05006	0.203789	5.1527	2.56765e-07	3.05287e-06
RASSF3	130.473	-1.62328	0.315434	-5.14618	2.65838e-07	3.15799e-06
HIP1	863.951	-1.07263	0.208448	-5.1458	2.66388e-07	3.16176e-06
SYNGR2	433.251	1.15023	0.223623	5.14361	2.6951e-07	3.19602e-06
TAGLN	78.0706	2.23218	0.434149	5.1415	2.72556e-07	3.22932e-06
PAQR7	296.385	1.37152	0.26681	5.14043	2.74115e-07	3.24497e-06
U2SURP	1007.96	1.06041	0.206358	5.13869	2.76667e-07	3.27121e-06
GPNMB	22.057	-8.00443	1.55771	-5.13859	2.76813e-07	3.27121e-06
GPC1	782.21	1.37322	0.267283	5.13771	2.78113e-07	3.28372e-06
DHX37	192.613	1.45668	0.283585	5.13665	2.79676e-07	3.2993e-06
EIF2S3	3754.21	1.06556	0.207505	5.13512	2.81967e-07	3.32344e-06
MYO18A	797.795	1.42882	0.278521	5.13003	2.89697e-07	3.4116e-06
PGK1	9047.52	0.89609	0.174796	5.12648	2.95208e-07	3.47349e-06
IFITM2	194.325	-1.50011	0.292665	-5.1257	2.96432e-07	3.48487e-06
PROCR	399.036	-1.15898	0.22619	-5.12393	2.99231e-07	3.51473e-06
HDAC11	241.902	1.51447	0.295629	5.12288	3.00903e-07	3.53132e-06
PRRC2B	1819.32	1.07136	0.209363	5.11726	3.10014e-07	3.63336e-06
UBE2H	1869.92	0.962297	0.188052	5.11718	3.10132e-07	3.63336e-06
INTS3	725.827	1.12361	0.2196	5.1166	3.11087e-07	3.64141e-06
STXBP6	257.263	7.40773	1.44885	5.11285	3.17328e-07	3.71126e-06
BUB1	1250.62	-1.04278	0.203969	-5.11244	3.18029e-07	3.71626e-06
CRIM1	1845.23	-1.03938	0.203423	-5.10943	3.23132e-07	3.77265e-06
CUX1	362.66	1.17607	0.230209	5.10871	3.24361e-07	3.78375e-06
SIK1	90.3376	-1.87428	0.366969	-5.10746	3.26512e-07	3.80557e-06
COL27A1	82.659	1.9868	0.389307	5.10343	3.33553e-07	3.88431e-06
LPAR2	30.171	5.8186	1.14145	5.09757	3.44048e-07	4.0031e-06
ITGB8	66.915	-2.23621	0.439286	-5.09055	3.57021e-07	4.15049e-06
TET1	48.7568	2.56641	0.504465	5.0874	3.63013e-07	4.21654e-06
MBOAT2	48.114	7.49144	1.47301	5.0858	3.6608e-07	4.24749e-06
UBE2E3	1512.74	-1.06354	0.209128	-5.08559	3.66483e-07	4.24749e-06
ANGPTL2	97.8803	-1.77401	0.348835	-5.08552	3.66616e-07	4.24749e-06
TST	194.782	1.42378	0.28003	5.08437	3.68844e-07	4.26967e-06
FIGN	98.7503	-1.87558	0.368942	-5.08366	3.70238e-07	4.28216e-06
TRDN	23.2278	7.89128	1.55324	5.08054	3.76358e-07	4.34924e-06
SLC23A2	353.698	1.20219	0.236676	5.07949	3.78445e-07	4.36964e-06
ELK3	443.689	-1.13063	0.222796	-5.07475	3.88005e-07	4.47622e-06
DOPEY2	106.166	1.71594	0.338208	5.07361	3.9033e-07	4.49923e-06
TTL	340.242	-1.29147	0.254727	-5.07004	3.97742e-07	4.58077e-06
EPHA3	28.1555	-5.87912	1.15967	-5.06965	3.98554e-07	4.58624e-06
SAV1	191.427	-1.40482	0.277119	-5.06937	3.99132e-07	4.589e-06
KYNU	45.9703	-7.61451	1.50212	-5.06916	3.99568e-07	4.5892e-06
SULF1	22.9881	7.87634	1.55381	5.06904	3.99824e-07	4.5892e-06
DNAJC19	691.005	1.11507	0.220035	5.06771	4.02636e-07	4.61758e-06
EHD2	1090.67	0.994267	0.196326	5.06436	4.09775e-07	4.69548e-06
KIF21A	139.549	1.76682	0.348916	5.06374	4.11116e-07	4.70688e-06
COX7A2L	506.832	-1.16606	0.230368	-5.06174	4.15445e-07	4.75243e-06
FKBP1B	50.6157	-2.47977	0.4901	-5.05972	4.19866e-07	4.79897e-06
TBC1D15	26.6653	4.23377	0.83694	5.05863	4.22272e-07	4.82242e-06
PLBD1	124.032	1.61025	0.318531	5.05525	4.29819e-07	4.90448e-06
OLFML2B	24.7735	-4.06225	0.803626	-5.0549	4.30606e-07	4.90934e-06
SARM1	29.8863	3.55148	0.703357	5.04932	4.4338e-07	5.05074e-06
LCP1	26.7055	-5.81271	1.15134	-5.04864	4.44966e-07	5.06456e-06
SGK2	26.6125	4.55917	0.903185	5.04787	4.46752e-07	5.08064e-06
OXCT1	118.095	-1.71837	0.34049	-5.04676	4.49359e-07	5.10601e-06
IFIT3	113.756	-1.71005	0.339109	-5.04278	4.5881e-07	5.20905e-06
SLC41A1	328.275	1.21035	0.240029	5.04252	4.59432e-07	5.21175e-06
SP5	31.1223	-3.7941	0.752525	-5.04182	4.6112e-07	5.22654e-06
MGC57346	62.4466	2.30541	0.457448	5.03972	4.66218e-07	5.27991e-06
CILP	29.3686	5.7802	1.14753	5.03707	4.72719e-07	5.34712e-06
CCNYL1	193.412	-1.3595	0.269905	-5.03698	4.72938e-07	5.34712e-06
PNPLA4	22.1857	7.82586	1.55449	5.03436	4.79442e-07	5.41615e-06
PER3	318.665	1.18995	0.236376	5.03412	4.80041e-07	5.4184e-06
SERP2	61.3217	-2.16056	0.42932	-5.0325	4.84113e-07	5.45983e-06
ZNF675	28.8422	5.72375	1.13932	5.02385	5.06471e-07	5.70725e-06
UBE2V2	1369.02	1.02318	0.203688	5.02328	5.07967e-07	5.71936e-06
NHS	23.4842	-4.59645	0.915129	-5.02273	5.09416e-07	5.73093e-06
SERPINB6	2231.69	0.95839	0.190873	5.02108	5.13827e-07	5.77577e-06
GPHN	26.3356	5.01287	0.998446	5.02068	5.14899e-07	5.78304e-06
MEIS1	20.023	-7.86159	1.5673	-5.01602	5.27537e-07	5.9179e-06
PROSC	627.885	1.22022	0.243268	5.01593	5.27777e-07	5.9179e-06
IFT122	250.499	1.41443	0.28219	5.01232	5.37775e-07	6.02503e-06
DMBT1	26.3891	-5.79637	1.15656	-5.01173	5.3942e-07	6.03848e-06
ICAM5	73.5089	-1.99607	0.398423	-5.00993	5.44489e-07	6.09021e-06
FAM83F	44.9825	7.39314	1.47595	5.00906	5.46966e-07	6.11288e-06
ATP10D	111.085	-1.74685	0.348953	-5.00598	5.55781e-07	6.20629e-06
OPTN	1146.58	1.03083	0.205934	5.00564	5.56779e-07	6.2085e-06
ARHGAP17	1040.59	0.979238	0.195629	5.0056	5.56892e-07	6.2085e-06
MGEA5	1857.39	1.08788	0.217371	5.0047	5.59497e-07	6.23243e-06
RAP2C	293.607	1.22367	0.244736	4.99994	5.73478e-07	6.38293e-06
IL31RA	19.6917	-7.83815	1.56839	-4.99758	5.80556e-07	6.45643e-06
KIF13B	284.365	1.28739	0.257833	4.99312	5.94114e-07	6.59781e-06
ASPHD1	252.019	1.29122	0.258601	4.99308	5.9424e-07	6.59781e-06
LOC100506178	43.0195	-2.60696	0.522419	-4.99016	6.0328e-07	6.69271e-06
BHMT2	476.589	1.09265	0.219056	4.98797	6.10158e-07	6.76349e-06
FKBP1A	5232.84	-0.909093	0.182362	-4.9851	6.19311e-07	6.85936e-06
DBP	76.8283	2.36248	0.474086	4.98322	6.25357e-07	6.92068e-06
CPT1B	41.1038	-2.59556	0.521091	-4.981	6.32567e-07	6.99479e-06
STT3A	1166.76	-0.969899	0.194813	-4.97862	6.40387e-07	7.0755e-06
FXR1	3531.71	1.18199	0.237596	4.97478	6.53232e-07	7.21155e-06
AKAP6	24.876	4.50237	0.905785	4.97069	6.67157e-07	7.35931e-06
HTRA3	112.248	-1.74798	0.351674	-4.97046	6.67958e-07	7.36216e-06
LAMA3	303.088	1.28928	0.259607	4.96627	6.82525e-07	7.51662e-06
SOCS3	131.561	-1.85747	0.374105	-4.96511	6.86629e-07	7.5557e-06
LOC440434	571.559	1.06442	0.214472	4.96298	6.94186e-07	7.63268e-06
MYO7A	21.3597	7.77208	1.56697	4.95996	7.05083e-07	7.74622e-06
PDHA1	1231.83	1.11993	0.225872	4.95825	7.11311e-07	7.80833e-06
HSPA13	423.744	-1.2805	0.258721	-4.94935	7.44605e-07	8.16722e-06
LMF1	41.679	2.6354	0.533236	4.94228	7.72123e-07	8.46221e-06
PKIA	20.7234	7.728	1.56395	4.94132	7.75943e-07	8.49724e-06
WNT7B	22.8076	-4.97744	1.00842	-4.93587	7.97935e-07	8.73103e-06
SLC25A43	255.248	1.23563	0.250595	4.93078	8.19039e-07	8.95473e-06
YEATS2	574.451	1.05239	0.213508	4.92904	8.26329e-07	9.02718e-06
P2RX7	88.3845	-1.84558	0.374709	-4.92536	8.42037e-07	9.19074e-06
ZNF703	371.568	3.32205	0.674502	4.92518	8.42806e-07	9.19074e-06
GLI2	371.693	-1.18802	0.241218	-4.92506	8.4333e-07	9.19074e-06
ABI3BP	246.404	1.25241	0.254428	4.92245	8.54673e-07	9.3069e-06
ABCA3	25.6765	-3.67809	0.747452	-4.92084	8.6173e-07	9.37623e-06
SLC39A14	729.558	1.00754	0.204812	4.91931	8.68501e-07	9.44235e-06
TRAK1	302.75	1.2062	0.245498	4.91326	8.95736e-07	9.73065e-06
USF1	266.333	1.33366	0.271724	4.90814	9.19438e-07	9.98016e-06
SMARCE1	1379.8	0.965646	0.196776	4.90735	9.23152e-07	1.00125e-05
NQO1	6152.65	0.872715	0.177902	4.90558	9.315e-07	1.0095e-05
GRM7	36.8833	-2.96347	0.604336	-4.90368	9.40593e-07	1.01854e-05
RB1CC1	479.598	1.15244	0.235099	4.90191	9.49097e-07	1.02693e-05
CAMK1D	30.1172	-3.15278	0.643793	-4.8972	9.7214e-07	1.05102e-05
STEAP4	19.8829	7.66746	1.56584	4.8967	9.74591e-07	1.05284e-05
HNRNPH2	792.057	0.993842	0.203045	4.89468	9.84651e-07	1.06219e-05
PRTG	19.9184	7.66972	1.56696	4.89465	9.84816e-07	1.06219e-05
VDAC3	1006.14	1.18639	0.242443	4.89347	9.90719e-07	1.0672e-05
ZNF697	128.901	-1.71049	0.34955	-4.89341	9.91024e-07	1.0672e-05
KALRN	24.7499	4.51165	0.922197	4.89228	9.96724e-07	1.07248e-05
KRT86	60.2792	-2.214	0.452637	-4.89135	1.00149e-06	1.07676e-05
ADAM10	1169.35	0.960086	0.196423	4.88784	1.01948e-06	1.09524e-05
IDH3G	1516.18	0.991044	0.202769	4.88755	1.021e-06	1.096e-05
B4GALT5	705.628	-1.01724	0.20815	-4.88705	1.02357e-06	1.09789e-05
TPRA1	795.087	1.21459	0.248643	4.88485	1.03506e-06	1.10934e-05
TUBA4A	1315.15	-1.00483	0.205804	-4.88246	1.04771e-06	1.12201e-05
RPRM	52.4011	2.26664	0.46444	4.88038	1.05884e-06	1.13304e-05
EGR1	212.389	1.44511	0.29627	4.87769	1.07335e-06	1.14766e-05
MGST1	7253.23	1.02681	0.210564	4.87647	1.08001e-06	1.15388e-05
RAB38	23.2893	-3.96929	0.814244	-4.87481	1.08911e-06	1.16269e-05
UBQLN2	1008.07	1.12962	0.231786	4.87354	1.09616e-06	1.16929e-05
KCNQ5	25.7272	3.94952	0.810781	4.87125	1.10895e-06	1.18201e-05
PHGDH	2346.44	0.976726	0.200542	4.87042	1.11361e-06	1.18605e-05
IRAK2	82.1515	-1.85794	0.382326	-4.85957	1.17642e-06	1.25196e-05
VAMP8	159.946	-1.46768	0.302063	-4.85884	1.18077e-06	1.2556e-05
TSPAN7	37.7795	-7.32642	1.50817	-4.85782	1.18683e-06	1.26106e-05
CHMP7	558.071	1.04146	0.21456	4.85393	1.21038e-06	1.28508e-05
NCOA2	107.162	1.64887	0.340155	4.8474	1.25092e-06	1.32709e-05
STPG1	171.817	-1.40512	0.29002	-4.84492	1.26664e-06	1.34272e-05
GUSB	200.944	-1.3002	0.268379	-4.84465	1.26835e-06	1.34348e-05
HELZ	327.924	1.14883	0.237149	4.84433	1.27037e-06	1.34457e-05
GYS1	446.153	1.19623	0.247046	4.84214	1.2845e-06	1.35847e-05
NCS1	731.074	1.18642	0.245039	4.84175	1.28699e-06	1.36005e-05
SNRPG	596.429	-1.0106	0.208869	-4.83844	1.30861e-06	1.38182e-05
AK3	487.661	-1.09968	0.227329	-4.83738	1.31559e-06	1.38811e-05
WDR54	193.509	-1.30233	0.269549	-4.83152	1.35493e-06	1.42851e-05
GTPBP6	517.579	1.03826	0.215147	4.82584	1.39416e-06	1.4677e-05
SLC36A1	110.394	1.67501	0.347094	4.82582	1.39426e-06	1.4677e-05
NCKAP5	36.8107	-7.28608	1.51065	-4.82316	1.41304e-06	1.48632e-05
CD58	429.445	-1.16333	0.241235	-4.82238	1.41857e-06	1.49098e-05
ACSF2	321.056	1.14945	0.238495	4.81962	1.43832e-06	1.51057e-05
ARPC3	2739.31	1.01612	0.210868	4.81878	1.44442e-06	1.51581e-05
MYBL1	193.197	-1.30514	0.270939	-4.8171	1.45659e-06	1.52739e-05
C1R	458.02	-1.05041	0.218301	-4.81176	1.49608e-06	1.5676e-05
ITGB4	34.3907	-2.75207	0.572445	-4.80758	1.52771e-06	1.59951e-05
SLC27A2	30.6249	3.1254	0.650426	4.80517	1.54622e-06	1.61764e-05
ZNF442	23.3727	4.8349	1.00672	4.80261	1.56613e-06	1.63721e-05
FZD6	522.021	1.23601	0.257515	4.79975	1.5886e-06	1.65942e-05
ZNF323	162.293	1.40633	0.293015	4.79951	1.59057e-06	1.66021e-05
IGSF3	39.05	-2.58093	0.537918	-4.79801	1.60252e-06	1.67139e-05
PTPN3	83.0236	-1.75756	0.366521	-4.79525	1.62475e-06	1.69327e-05
HOMER2	23.6459	4.44301	0.926764	4.79411	1.63397e-06	1.70159e-05
MALL	24.6587	-3.60081	0.751441	-4.79187	1.65233e-06	1.71939e-05
ICAM1	21.7613	-4.13759	0.865094	-4.78282	1.72854e-06	1.79731e-05
EIF4G1	4048.52	1.12489	0.235252	4.78163	1.73875e-06	1.80655e-05
EHD1	895.198	-0.946447	0.197978	-4.78057	1.74798e-06	1.81475e-05
LOC349196	731.557	0.983982	0.205882	4.77935	1.75866e-06	1.82444e-05
DMGDH	127.204	1.52264	0.318706	4.77757	1.77426e-06	1.83922e-05
MARCH3	88.2856	-1.71644	0.359519	-4.77427	1.80363e-06	1.86824e-05
SLC16A6	34.811	-7.2091	1.51051	-4.77261	1.81853e-06	1.88224e-05
ZNF609	491.568	1.03409	0.216781	4.7702	1.84045e-06	1.90348e-05
GRINA	879.703	0.972746	0.203983	4.76876	1.85359e-06	1.91479e-05
SLC1A3	109.949	1.59101	0.333636	4.7687	1.8542e-06	1.91479e-05
FECH	149.549	1.40173	0.294004	4.76773	1.86317e-06	1.92259e-05
ISCA2	241.256	-1.25193	0.262805	-4.76372	1.90056e-06	1.95968e-05
SRRM2	5263.64	0.905962	0.190234	4.76236	1.91347e-06	1.97149e-05
SPHK1	143.559	-1.66007	0.348642	-4.76154	1.92124e-06	1.978e-05
LIF	102.412	-1.61597	0.339503	-4.75981	1.93772e-06	1.99346e-05
CBR3	138.898	1.45319	0.305432	4.75783	1.95689e-06	2.01166e-05
AHRR	95.7798	-1.67553	0.352264	-4.75645	1.97031e-06	2.02393e-05
SLIT2	21.9886	-4.14629	0.871758	-4.75624	1.9723e-06	2.02444e-05
TNFRSF19	23.5923	-3.98905	0.839243	-4.75315	2.00269e-06	2.05408e-05
UBR5	209.946	1.28921	0.271247	4.75292	2.00501e-06	2.05491e-05
AEN	101.884	-1.6196	0.341029	-4.74916	2.04265e-06	2.09191e-05
ACAA2	531.627	1.03015	0.217064	4.74584	2.07645e-06	2.12492e-05
USP12	244.895	-1.1921	0.251233	-4.74499	2.08512e-06	2.13218e-05
FOXA2	35.0889	-7.22581	1.52302	-4.74439	2.09134e-06	2.13694e-05
THSD1	40.8202	2.52812	0.533355	4.74003	2.13685e-06	2.1818e-05
CYSTM1	54.4474	-2.1506	0.453872	-4.73835	2.15471e-06	2.19838e-05
SIPA1L1	407.905	-1.0581	0.223331	-4.73782	2.16034e-06	2.20248e-05
SLC17A9	24.4598	-5.09886	1.07673	-4.73551	2.18506e-06	2.22601e-05
ARHGAP42	249.291	1.19835	0.253228	4.7323	2.21989e-06	2.2598e-05
TOMM20	1756.95	0.883005	0.18664	4.73106	2.23345e-06	2.2719e-05
FAM212B	23.5126	-3.73904	0.790969	-4.72716	2.27683e-06	2.3143e-05
GCNT1	646.097	1.08698	0.230001	4.72598	2.29009e-06	2.32604e-05
MORF4L2	577.947	1.01984	0.215874	4.72426	2.30955e-06	2.34405e-05
FBP1	24.4757	5.51409	1.16786	4.72154	2.34065e-06	2.37384e-05
GATA2	22.2031	-3.88748	0.823483	-4.72078	2.34945e-06	2.38099e-05
ARRDC3	114.923	1.52563	0.323249	4.71969	2.36201e-06	2.39193e-05
FDCSP	17.3402	7.46974	1.58293	4.71895	2.37069e-06	2.39893e-05
GPI	5160.59	0.839241	0.177896	4.71759	2.38653e-06	2.41316e-05
COA1	653.685	-0.977482	0.207317	-4.71492	2.41805e-06	2.44322e-05
KCNAB2	51.7349	-2.45525	0.520873	-4.71373	2.43226e-06	2.45575e-05
ZNF429	17.3758	7.47235	1.58577	4.71213	2.45143e-06	2.47327e-05
FXYD5	2053.21	-0.903193	0.191683	-4.71191	2.45408e-06	2.47411e-05
INPP1	101.995	-1.68391	0.357416	-4.71135	2.46075e-06	2.47824e-05
RNF40	1301.34	0.932572	0.197945	4.71127	2.46182e-06	2.47824e-05
TMEM8B	470.848	1.06562	0.226227	4.71043	2.47194e-06	2.48658e-05
NDUFB4	1856.44	0.978304	0.207702	4.71014	2.47552e-06	2.48833e-05
IL18	69.4788	-1.86853	0.396783	-4.70921	2.4868e-06	2.49783e-05
RAET1K	40.3274	-2.5016	0.531443	-4.70718	2.51172e-06	2.52094e-05
RDH11	291.633	-1.18274	0.251271	-4.70703	2.51352e-06	2.52094e-05
DMXL1	180.058	1.32963	0.282659	4.70399	2.55129e-06	2.55666e-05
MTMR6	231.016	-1.20982	0.257198	-4.70386	2.55289e-06	2.55666e-05
MAPK10	17.0648	7.44708	1.58349	4.70296	2.56411e-06	2.56599e-05
SYNE1	29.5502	-2.99976	0.637877	-4.70272	2.5672e-06	2.5672e-05
FGF20	17.053	7.4462	1.58359	4.70211	2.57491e-06	2.57302e-05
HMBOX1	234.406	1.23317	0.262319	4.70101	2.58877e-06	2.58318e-05
TMEM64	155.13	1.36251	0.289833	4.701	2.58888e-06	2.58318e-05
CSF1R	82.457	-1.80819	0.384812	-4.69889	2.6158e-06	2.60812e-05
MZT1	255.515	-1.16583	0.248124	-4.69859	2.61963e-06	2.61002e-05
MEGF9	416.591	1.06424	0.22667	4.69512	2.66455e-06	2.65284e-05
NR1D1	353.037	1.08281	0.230632	4.69495	2.66671e-06	2.65305e-05
TBL1X	280.219	1.15706	0.246571	4.69259	2.69771e-06	2.68089e-05
TMBIM1	1050.06	-0.913034	0.194572	-4.69252	2.69864e-06	2.68089e-05
TKT	3393.37	0.876274	0.186798	4.69103	2.71837e-06	2.69852e-05
SATB2	198.341	-1.25948	0.268505	-4.69071	2.72259e-06	2.70073e-05
STAT1	1172.83	-0.937718	0.199981	-4.68904	2.7449e-06	2.72088e-05
TPRKB	273.676	-1.2079	0.257664	-4.68788	2.76043e-06	2.73428e-05
CHEK1	63.916	-1.96022	0.418226	-4.68698	2.77269e-06	2.74442e-05
SUCLG2	646.124	0.965456	0.206001	4.68665	2.7771e-06	2.74678e-05
HYI	250.446	-1.16849	0.249386	-4.68547	2.79312e-06	2.76061e-05
IFNAR1	174.622	-1.31982	0.281751	-4.68435	2.80853e-06	2.77383e-05
KDELR3	558.264	-1.14748	0.245014	-4.68333	2.82247e-06	2.78557e-05
SNX4	496.018	1.12199	0.23971	4.68062	2.86003e-06	2.8206e-05
ARHGAP32	119.114	-1.49941	0.320405	-4.67974	2.87234e-06	2.83025e-05
SELENBP1	256.404	1.3146	0.280919	4.67963	2.87398e-06	2.83025e-05
FAM49B	588.419	1.06041	0.226733	4.6769	2.91248e-06	2.86609e-05
CADM2	17.1953	7.4568	1.59509	4.67485	2.94167e-06	2.89271e-05
SEMA3D	25.4437	-3.4597	0.740193	-4.67406	2.95304e-06	2.9018e-05
FOSL2	924.247	-1.17226	0.250877	-4.67264	2.9736e-06	2.91988e-05
ABCF3	619.076	1.08854	0.233097	4.66989	3.0136e-06	2.95703e-05
NEGR1	31.9585	-7.08771	1.51793	-4.66932	3.02197e-06	2.9631e-05
NAB1	241.355	-1.19151	0.25522	-4.66855	3.03339e-06	2.97216e-05
PLK1S1	164.442	1.36979	0.293593	4.66559	3.07727e-06	3.01297e-05
PIGK	773.632	-1.00779	0.216023	-4.66517	3.08357e-06	3.01697e-05
TRIP6	847.672	-1.09468	0.234773	-4.66273	3.12046e-06	3.05087e-05
ANXA3	316.01	-1.10531	0.237097	-4.66186	3.1337e-06	3.06161e-05
UACA	1416.33	-1.01502	0.217907	-4.65804	3.19236e-06	3.11668e-05
RPS20	5184.89	0.859459	0.18452	4.6578	3.19602e-06	3.11802e-05
FER1L4	126.856	1.51156	0.324616	4.65644	3.21722e-06	3.13644e-05
HMSD	28.7347	-2.96238	0.636347	-4.65528	3.23536e-06	3.15187e-05
MICAL2	680.759	-0.954871	0.205229	-4.65271	3.27595e-06	3.18913e-05
OBSCN	106.672	1.57985	0.339693	4.65082	3.30611e-06	3.21618e-05
TNFRSF1B	74.5565	-1.80069	0.387334	-4.64892	3.33672e-06	3.24363e-05
CNKSR3	53.3501	-2.14261	0.461136	-4.64636	3.37835e-06	3.28176e-05
LOC100287314	33.0767	-2.77089	0.596517	-4.64512	3.39879e-06	3.29925e-05
MBTPS2	221.928	1.22747	0.264294	4.64433	3.41178e-06	3.30949e-05
SERINC5	135.447	1.47189	0.317032	4.64272	3.43844e-06	3.33298e-05
RNF10	877.435	0.921527	0.198542	4.64148	3.45925e-06	3.35076e-05
E2F7	158.648	-1.43945	0.310199	-4.64041	3.47714e-06	3.3657e-05
TMEM171	21.2678	-5.47125	1.17986	-4.63721	3.53148e-06	3.41586e-05
RAET1E	21.595	-4.13975	0.892991	-4.63583	3.55506e-06	3.43622e-05
GADD45A	361.623	-1.0895	0.235185	-4.63253	3.61228e-06	3.48904e-05
DYRK1B	104.678	1.8531	0.40006	4.63205	3.62071e-06	3.49358e-05
CHST9	16.2862	7.38054	1.59339	4.63196	3.62212e-06	3.49358e-05
TDG	479.669	1.08123	0.23348	4.63091	3.6406e-06	3.50892e-05
GRIA1	16.1413	7.36668	1.59081	4.63076	3.64327e-06	3.509e-05
MMAB	261.661	1.2245	0.264821	4.62388	3.7662e-06	3.62483e-05
GPR157	82.1735	-1.69574	0.36711	-4.61917	3.8527e-06	3.70547e-05
SLC22A15	28.8306	3.13209	0.678173	4.61843	3.86653e-06	3.71614e-05
TUB	52.2055	2.12309	0.459715	4.61828	3.86937e-06	3.71624e-05
DOK4	484.947	1.22238	0.264725	4.61756	3.88286e-06	3.72656e-05
SCIN	22.8021	5.39142	1.16773	4.617	3.89326e-06	3.7339e-05
NF2	573.008	-0.967755	0.20973	-4.61429	3.94446e-06	3.78034e-05
CPN2	32.7056	6.93626	1.50399	4.61191	3.98984e-06	3.82114e-05
SFXN3	366.784	-1.062	0.230325	-4.61089	4.00944e-06	3.83721e-05
KCNN2	16.0465	7.35922	1.59623	4.61037	4.01949e-06	3.84411e-05
ULBP3	77.1857	-1.7656	0.383006	-4.60985	4.0296e-06	3.85107e-05
RHOD	609.914	-0.955336	0.207316	-4.60813	4.06315e-06	3.8788e-05
DIP2C	15.949	7.34892	1.59479	4.60807	4.06432e-06	3.8788e-05
PELI1	165.805	1.31735	0.28594	4.60707	4.08375e-06	3.89388e-05
CA9	288.615	-1.23103	0.26721	-4.60697	4.08585e-06	3.89388e-05
LDLRAD4	14.6329	-7.41343	1.60956	-4.60587	4.1074e-06	3.91167e-05
TMEM60	306.61	-1.09251	0.237271	-4.60448	4.13488e-06	3.93509e-05
CLDN11	537.552	1.14818	0.249402	4.60374	4.14964e-06	3.94637e-05
PEX11A	108.727	1.54703	0.33605	4.60358	4.1529e-06	3.94671e-05
DNM2	425.622	1.03766	0.225529	4.60102	4.20429e-06	3.99275e-05
LRP11	1365.13	-0.913915	0.198668	-4.6002	4.22082e-06	4.00565e-05
GALNTL2	30.3241	-7.00434	1.52273	-4.59987	4.22752e-06	4.00921e-05
PCBD1	311.167	1.12447	0.244494	4.59918	4.24166e-06	4.01982e-05
PRPF8	2813.34	0.90628	0.197149	4.59693	4.28757e-06	4.06049e-05
TMEM160	348.885	1.06236	0.231186	4.59528	4.32163e-06	4.0899e-05
SPINT1	38.0313	2.56401	0.558082	4.59432	4.34167e-06	4.10601e-05
IGBP1	628.62	1.02723	0.223764	4.59071	4.41742e-06	4.17473e-05
RBMS1	1274.97	-0.889248	0.193715	-4.59051	4.42173e-06	4.17591e-05
LOC100131825	28.6954	2.99943	0.653564	4.58934	4.44648e-06	4.19636e-05
BNC2	296.625	1.23582	0.269318	4.58872	4.45969e-06	4.2058e-05
CCRL2	14.358	-7.38256	1.6089	-4.58858	4.46267e-06	4.2058e-05
MAPK11	49.222	2.24125	0.488478	4.58823	4.47018e-06	4.20996e-05
MYEOV	108.712	-1.85136	0.403552	-4.58765	4.4826e-06	4.21873e-05
NXF3	22.2186	-3.65747	0.797339	-4.58709	4.49459e-06	4.22709e-05
TMEM229B	65.8703	2.06179	0.449828	4.5835	4.57254e-06	4.29743e-05
RPL26	5644.21	0.832308	0.181687	4.58099	4.6277e-06	4.34627e-05
PHF10	951.048	-1.16635	0.254633	-4.58052	4.63819e-06	4.35311e-05
PTBP2	94.5239	1.62223	0.354245	4.57941	4.66285e-06	4.37323e-05
C8orf42	31.0298	6.86102	1.49971	4.5749	4.76459e-06	4.46557e-05
SDC3	886.505	-0.918962	0.200983	-4.57234	4.82303e-06	4.5142e-05
CD302	56.4092	-2.04629	0.447538	-4.57234	4.82312e-06	4.5142e-05
NDUFA1	1836.96	0.947782	0.207325	4.57148	4.84298e-06	4.52967e-05
C12orf57	1389.04	-0.926833	0.202777	-4.57069	4.86112e-06	4.54351e-05
KCNE4	31.577	2.80376	0.613623	4.5692	4.89597e-06	4.57245e-05
FAM84B	21.385	4.71952	1.03293	4.56908	4.89881e-06	4.57245e-05
ADCY6	175.346	1.30099	0.284806	4.568	4.9241e-06	4.5929e-05
CPT1C	30.4044	-2.84255	0.622308	-4.56776	4.9297e-06	4.59497e-05
OSBPL1A	307.3	1.15658	0.253216	4.56754	4.93473e-06	4.5965e-05
MPV17L	43.1332	2.34513	0.51399	4.56259	5.05265e-06	4.70312e-05
INPP5K	528.144	1.01388	0.222273	4.56142	5.08095e-06	4.72622e-05
GALNT2	2515.03	0.914521	0.200597	4.55901	5.13964e-06	4.77754e-05
MICB	274.561	-1.18243	0.259591	-4.55498	5.23911e-06	4.86668e-05
TMEM139	36.4724	2.54267	0.558977	4.54879	5.3954e-06	5.00844e-05
LPCAT1	422.18	-1.0083	0.221738	-4.54724	5.4353e-06	5.04203e-05
CORO2A	71.399	-1.89063	0.415824	-4.54671	5.44909e-06	5.0509e-05
UCP2	211.472	1.19615	0.263088	4.54659	5.4523e-06	5.0509e-05
ZNF362	260.784	1.15958	0.25507	4.54611	5.46468e-06	5.05893e-05
SLC25A37	299.949	1.1621	0.255637	4.5459	5.47023e-06	5.06061e-05
VPS39	343.021	1.07254	0.235961	4.5454	5.48318e-06	5.06915e-05
PPM1F	282.921	-1.16591	0.256666	-4.54252	5.55858e-06	5.13535e-05
KLHL4	666.733	1.16356	0.256185	4.54188	5.57537e-06	5.14737e-05
NGFRAP1	795.439	0.912593	0.200961	4.54113	5.59529e-06	5.16226e-05
ITGB1	4630.72	-0.872175	0.192177	-4.53839	5.66855e-06	5.22629e-05
NALCN	19.9009	-5.37946	1.18625	-4.53486	5.76421e-06	5.31089e-05
DVL3	437.583	1.0107	0.223051	4.53123	5.86417e-06	5.39933e-05
EPB41L1	1146.75	1.00615	0.222129	4.52956	5.9107e-06	5.43848e-05
CLCF1	533.76	-1.17106	0.258664	-4.52734	5.97296e-06	5.49205e-05
PLEKHO2	186.943	-1.30434	0.288136	-4.52683	5.98747e-06	5.50167e-05
MCPH1	182.631	1.48331	0.32772	4.52616	6.00652e-06	5.51544e-05
NNMT	774.472	0.947594	0.209376	4.52579	6.01699e-06	5.52133e-05
PLXNA2	107.807	1.54073	0.340516	4.52468	6.04856e-06	5.54656e-05
HOOK3	666.484	0.938535	0.207475	4.52361	6.07925e-06	5.5707e-05
RC3H1	259.969	1.13491	0.250894	4.52348	6.08309e-06	5.5707e-05
PCNXL4	676.042	-1.02371	0.226325	-4.52316	6.0924e-06	5.57546e-05
ZFYVE28	47.8759	-2.13061	0.471302	-4.5207	6.1635e-06	5.63674e-05
NR2F2	350.662	-1.22407	0.270859	-4.51922	6.2067e-06	5.67243e-05
DCTD	558.53	-0.983308	0.217615	-4.51857	6.22587e-06	5.68613e-05
TNFSF4	23.7709	-3.37463	0.746879	-4.51831	6.23343e-06	5.68921e-05
TXNL1	753.008	1.04318	0.230933	4.51721	6.26588e-06	5.71498e-05
RAB10	2465.93	-0.95608	0.211664	-4.51696	6.27338e-06	5.71637e-05
ACSS1	39.9154	-2.3462	0.51943	-4.51688	6.27581e-06	5.71637e-05
CENPL	154.405	-1.30732	0.289624	-4.51386	6.36578e-06	5.79444e-05
LINC00152	55.4709	-1.98042	0.438775	-4.51353	6.37577e-06	5.79965e-05
GATA3	24.054	-3.56475	0.789921	-4.51279	6.39792e-06	5.8124e-05
CD52	14.7382	7.23548	1.60333	4.51278	6.39835e-06	5.8124e-05
WDR62	170.46	-1.29159	0.286219	-4.5126	6.40376e-06	5.81343e-05
ENPP1	177.848	-1.35793	0.300943	-4.51226	6.41418e-06	5.819e-05
NOS1AP	94.6429	-1.77777	0.394016	-4.51193	6.424e-06	5.82403e-05
CXXC5	641.416	0.931621	0.206574	4.50986	6.48703e-06	5.87725e-05
ADM	352.533	1.04148	0.231207	4.50454	6.6516e-06	6.02234e-05
SYNC	84.6029	-1.75651	0.390089	-4.50285	6.70478e-06	6.06644e-05
PRKCE	67.2249	-1.80392	0.40103	-4.49822	6.85249e-06	6.19597e-05
MT1F	23.9795	-3.21516	0.714877	-4.4975	6.87567e-06	6.21279e-05
SDC4	638.157	-0.929178	0.206647	-4.49646	6.9094e-06	6.23912e-05
MPI	273.82	1.13672	0.252821	4.49614	6.91986e-06	6.24442e-05
NDUFA12	459.632	1.01251	0.225237	4.49532	6.94664e-06	6.26442e-05
MGRN1	336.863	1.13565	0.252661	4.49477	6.96448e-06	6.27634e-05
PACSIN3	143.549	-1.44134	0.320728	-4.49395	6.99128e-06	6.29632e-05
MAGED2	1094.34	0.910084	0.20263	4.49135	7.07735e-06	6.36962e-05
ARHGAP23	953.143	1.1389	0.253736	4.48853	7.17147e-06	6.45005e-05
MAFK	255.376	-1.12082	0.249718	-4.48834	7.17808e-06	6.45173e-05
LOC654342	56.512	-1.94005	0.432554	-4.48509	7.28827e-06	6.54644e-05
PHC2	59.1608	-1.95516	0.436154	-4.48273	7.36946e-06	6.61499e-05
PPIP5K1	273.642	1.11011	0.247707	4.48156	7.40978e-06	6.64679e-05
SDR16C5	13.321	-7.27801	1.62408	-4.48132	7.41826e-06	6.65001e-05
SLC38A4	27.1536	-6.84506	1.52811	-4.47942	7.48455e-06	6.70501e-05
RBPJ	525.411	-0.964216	0.215371	-4.47699	7.57012e-06	6.7772e-05
FAM177A1	237.238	-1.23787	0.276529	-4.47646	7.58917e-06	6.78978e-05
WDR1	4013.19	0.811101	0.181273	4.47447	7.66015e-06	6.84878e-05
LYRM9	29.6037	2.90517	0.650044	4.46919	7.85157e-06	7.01531e-05
HHIP	26.9084	-6.83169	1.52903	-4.468	7.89537e-06	7.04981e-05
LGALS3	754.947	-0.898997	0.201258	-4.46689	7.9364e-06	7.08179e-05
ENDOD1	100.044	1.81368	0.406086	4.46624	7.96064e-06	7.09876e-05
PTPRS	274.751	1.25859	0.281827	4.46583	7.97588e-06	7.10769e-05
CERS2	1216.47	-0.863557	0.193392	-4.46532	7.99503e-06	7.12009e-05
BUB3	1124.42	-0.886189	0.198509	-4.46422	8.03604e-06	7.15192e-05
ICOSLG	21.0719	5.25644	1.17866	4.45969	8.20783e-06	7.30002e-05
CADM1	1150.99	-0.906085	0.203196	-4.45918	8.22753e-06	7.31276e-05
PLAT	65.844	-1.79446	0.402868	-4.45421	8.42031e-06	7.47921e-05
AP1S3	50.7627	-2.02028	0.453739	-4.45252	8.48685e-06	7.53339e-05
FBXL15	216.201	1.16882	0.262666	4.44985	8.59297e-06	7.62262e-05
CAT	317.92	1.1855	0.266585	4.44699	8.70808e-06	7.71969e-05
TTC30A	221.278	1.2851	0.289065	4.44569	8.76083e-06	7.76139e-05
PROSAPIP1	48.0012	-2.24306	0.50458	-4.4454	8.77289e-06	7.76701e-05
TNNT1	72.6332	-1.90754	0.429661	-4.43964	9.01092e-06	7.97255e-05
TCF4	55.3848	-2.04316	0.460672	-4.43517	9.1999e-06	8.13446e-05
PIEZO2	617.748	-0.917501	0.206942	-4.43361	9.26685e-06	8.18833e-05
DDB2	179.107	-1.44295	0.325478	-4.43331	9.27964e-06	8.1943e-05
RFX8	12.9733	-7.23306	1.63185	-4.43244	9.31725e-06	8.22217e-05
DCAF6	86.515	1.5976	0.360622	4.43011	9.41838e-06	8.30602e-05
C21orf7	24.4332	-3.08738	0.697386	-4.42708	9.55195e-06	8.41835e-05
DECR2	274.552	1.09765	0.247971	4.42652	9.57666e-06	8.43466e-05
APOE	89.4729	-1.57534	0.355981	-4.42535	9.62862e-06	8.47493e-05
MED12	298.084	1.06547	0.24098	4.42142	9.80533e-06	8.62488e-05
HOXB8	26.2191	-6.79875	1.5379	-4.4208	9.83347e-06	8.64404e-05
NFE2L3	228.541	-1.1332	0.256349	-4.42052	9.84652e-06	8.64991e-05
CTPS1	290.526	-1.07788	0.243853	-4.42021	9.86068e-06	8.65676e-05
CNOT1	764.908	0.907595	0.20535	4.41976	9.88122e-06	8.66919e-05
VPS37B	737.971	0.903242	0.204419	4.41858	9.93521e-06	8.71094e-05
KLHL5	364.241	-1.03205	0.233687	-4.41637	1.0037e-05	8.79455e-05
BTBD9	213.207	1.20022	0.271819	4.41552	1.00766e-05	8.82348e-05
CYSLTR2	54.9291	1.99686	0.452259	4.41531	1.00867e-05	8.82666e-05
TCF19	281.406	-1.08073	0.244823	-4.41435	1.01315e-05	8.8602e-05
GRPR	22.078	-3.42599	0.776155	-4.41406	1.01451e-05	8.86635e-05
SERPINB5	26.2294	-6.79171	1.53911	-4.41275	1.02064e-05	8.91424e-05
SETD1B	226.925	1.22419	0.277526	4.41109	1.02849e-05	8.97704e-05
DGKI	33.184	-2.52304	0.572051	-4.4105	1.0313e-05	8.99573e-05
RCSD1	12.5558	-7.1881	1.63113	-4.40683	1.04894e-05	9.14374e-05
PLA2G16	1150.85	1.03677	0.235299	4.40619	1.05205e-05	9.16498e-05
MAN1A1	439.412	1.0284	0.233425	4.40569	1.05447e-05	9.18017e-05
EIF4B	1241.93	0.862114	0.195693	4.40544	1.05572e-05	9.18513e-05
TYRP1	25.497	-6.75587	1.53361	-4.4052	1.05688e-05	9.18934e-05
PRKCZ	60.3259	2.06605	0.46916	4.40373	1.06404e-05	9.24572e-05
UAP1L1	92.4993	-1.80706	0.410492	-4.40217	1.07173e-05	9.30655e-05
COPG1	2541.95	0.896903	0.203805	4.40079	1.07856e-05	9.35994e-05
WWP1	157.007	1.29004	0.293183	4.40011	1.08195e-05	9.38331e-05
ACADM	322.216	1.05763	0.240396	4.39951	1.08493e-05	9.4032e-05
CLDN7	73.4412	1.7198	0.391078	4.39758	1.09464e-05	9.4813e-05
LOC553103	46.5765	2.19561	0.499336	4.39706	1.09726e-05	9.49798e-05
DANCR	464.021	1.00258	0.228332	4.39089	1.1289e-05	9.7656e-05
CDC42EP1	1844.92	0.882586	0.201087	4.38908	1.13831e-05	9.84071e-05
MAPKAPK3	149.348	-1.29351	0.294767	-4.38824	1.14273e-05	9.87268e-05
TMEM87B	552.239	-0.939766	0.214336	-4.38454	1.16231e-05	0.000100355
LTN1	253.875	-1.16516	0.265775	-4.38402	1.16507e-05	0.000100529
TMEM63B	359.08	-1.05451	0.240622	-4.38242	1.17366e-05	0.000101206
CCL26	58.6152	-2.04091	0.466209	-4.37768	1.19951e-05	0.00010337
TMEFF1	274.738	1.06809	0.244009	4.37726	1.20183e-05	0.000103503
KDM5C	1049.2	0.879896	0.201074	4.37597	1.20891e-05	0.000104048
FAM83H	162.421	1.26724	0.289784	4.37305	1.22523e-05	0.000105386
GPD1L	246.889	1.12297	0.256808	4.37281	1.2266e-05	0.000105436
LOC730101	122.868	-1.41498	0.323668	-4.37172	1.2327e-05	0.000105894
AUP1	392.546	-1.07615	0.246278	-4.36966	1.24441e-05	0.000106832
PRSS35	103.106	5.16648	1.18246	4.36927	1.24664e-05	0.000106956
LGALS12	19.372	4.57414	1.04731	4.3675	1.25679e-05	0.000107759
ARFGEF1	227.636	1.12669	0.258016	4.36673	1.26121e-05	0.000108069
SMIM3	52.2342	2.15636	0.494199	4.36335	1.28088e-05	0.000109645
KLF13	582.582	0.925942	0.212212	4.36329	1.2812e-05	0.000109645
SGOL2	595.411	-0.917724	0.210382	-4.36217	1.2878e-05	0.00011014
LPGAT1	308.72	-1.03875	0.238155	-4.36166	1.29078e-05	0.000110326
EPHA2	1556.37	-0.817687	0.187598	-4.35872	1.30825e-05	0.000111748
DCTN4	746.241	0.920903	0.211322	4.35782	1.31361e-05	0.000112136
KCTD9	645.688	1.02428	0.235173	4.35544	1.32802e-05	0.000113294
ARF3	2360.73	0.797061	0.183112	4.35286	1.34372e-05	0.000114562
PLEK2	163.85	-1.59411	0.36628	-4.35217	1.34798e-05	0.000114853
UMPS	428.826	0.977679	0.224668	4.35166	1.35113e-05	0.000115049
HIST1H4B	780.614	-0.953769	0.219181	-4.35151	1.35204e-05	0.000115054
ADI1	807.606	-0.995992	0.228969	-4.3499	1.36198e-05	0.000115828
LEPREL1	309.491	1.13333	0.260732	4.34674	1.38174e-05	0.000117435
OSMR	902.089	-1.11671	0.256968	-4.34573	1.38813e-05	0.000117904
GPER	32.5478	2.55277	0.587474	4.34533	1.39065e-05	0.000118045
SH3TC2	40.6929	-2.21023	0.508738	-4.34454	1.39571e-05	0.0001184
HMG20A	602.022	0.959418	0.220842	4.34437	1.39676e-05	0.000118415
CANX	4748.57	0.857442	0.197394	4.34381	1.40035e-05	0.000118646
PCNA	1896.24	-0.808088	0.186056	-4.34325	1.40388e-05	0.00011887
TRAF3IP2	366.186	1.04142	0.240033	4.33863	1.43371e-05	0.00012132
FAM176C	11.8932	-7.11208	1.63933	-4.33842	1.43513e-05	0.000121365
MAGEA3	20.8645	-3.79569	0.87526	-4.33664	1.44674e-05	0.000122271
LPAL2	19.673	-3.71339	0.856811	-4.33397	1.46444e-05	0.00012369
ACSS3	17.6946	-5.20367	1.20117	-4.33216	1.47651e-05	0.000124624
FNTA	754.022	0.994591	0.229589	4.33204	1.47733e-05	0.000124624
CDK18	34.1525	2.63292	0.608068	4.32998	1.49121e-05	0.000125717
SOX7	34.246	-2.42571	0.560461	-4.32806	1.50428e-05	0.00012674
RPL7	6797.81	0.765579	0.176944	4.32669	1.51369e-05	0.000127454
ROR2	17.3877	-4.57296	1.05721	-4.32552	1.52175e-05	0.000128027
RGS2	54.2397	-2.02503	0.46817	-4.32542	1.52239e-05	0.000128027
SGIP1	11.807	-7.10308	1.6423	-4.32508	1.52479e-05	0.00012815
FAM24B	47.2855	-2.16077	0.499783	-4.32341	1.53635e-05	0.000129042
RIN2	267.135	-1.06316	0.24609	-4.32019	1.55893e-05	0.000130857
CPED1	19.7028	-3.7185	0.861657	-4.31553	1.59222e-05	0.000133569
ETV5	329.488	-1.12091	0.259857	-4.31357	1.60636e-05	0.000134672
GOLGA3	2141.23	0.885666	0.205358	4.3128	1.61201e-05	0.000135063
MGST3	2478.82	0.960582	0.222892	4.30962	1.63532e-05	0.000136932
GTF2F2	552.021	-0.916751	0.212733	-4.30941	1.63694e-05	0.000136983
CSNK1E	455.169	-0.996652	0.231339	-4.30819	1.64595e-05	0.000137652
SNX13	493.334	1.12652	0.261535	4.30734	1.65233e-05	0.000138101
USP39	628.325	-0.972688	0.225879	-4.30623	1.66061e-05	0.000138707
TRAPPC6B	178.752	-1.19276	0.277061	-4.30504	1.66956e-05	0.000139369
PAQR3	113.199	-1.46053	0.339473	-4.30233	1.69008e-05	0.000140996
LPIN1	377.712	-0.991144	0.230419	-4.30148	1.69658e-05	0.000141451
PPP1R3B	150.537	1.26216	0.293489	4.30056	1.7037e-05	0.000141958
ZFAND1	247.104	1.1054	0.257054	4.30024	1.7061e-05	0.00014207
PLXNB2	1696.32	0.877301	0.204021	4.30005	1.70761e-05	0.00014211
SSX2IP	216.908	-1.12819	0.262552	-4.29701	1.73118e-05	0.000143982
SLC25A15	105.649	-1.55568	0.362109	-4.29617	1.73773e-05	0.000144439
SPRYD7	326.118	-1.17675	0.273964	-4.29527	1.74485e-05	0.000144942
ABCG2	149.836	-1.32375	0.3082	-4.29509	1.74623e-05	0.000144968
RPL30	5338.16	0.758018	0.176556	4.29335	1.75997e-05	0.00014602
HDAC9	48.6853	-2.07347	0.483375	-4.28956	1.79025e-05	0.000148441
RAB11FIP5	313.161	-1.02862	0.239868	-4.28827	1.80068e-05	0.000149205
KIAA1804	231.044	1.13476	0.264626	4.28815	1.80166e-05	0.000149205
IRF6	18.3304	4.45149	1.0382	4.28772	1.80516e-05	0.000149404
SGMS2	556.841	0.927117	0.216251	4.28723	1.80917e-05	0.000149645
SQSTM1	3725.79	0.79352	0.185158	4.28563	1.82222e-05	0.000150633
UQCRB	1449.93	0.853147	0.199107	4.28487	1.82842e-05	0.000151053
TNFSF9	30.5008	2.61592	0.610941	4.28179	1.85398e-05	0.000153072
LRP8	251.365	-1.08001	0.252464	-4.27789	1.88674e-05	0.000155682
TMPO	385.236	0.973429	0.227561	4.27765	1.88873e-05	0.000155688
MUSK	12.3523	6.98138	1.63208	4.27761	1.8891e-05	0.000155688
CP	32.8682	-2.43126	0.568564	-4.27614	1.90164e-05	0.000156626
ARHGAP25	19.7523	-3.47308	0.812514	-4.27448	1.91584e-05	0.0001577
FAM81A	27.2902	2.80121	0.655616	4.27264	1.93174e-05	0.000158913
ERP29	884.665	0.918843	0.215079	4.27212	1.9362e-05	0.000159183
SUMF2	1260.76	-0.828663	0.19405	-4.27035	1.95169e-05	0.00016036
FGFR1	30.3641	2.64504	0.61986	4.26716	1.97975e-05	0.000162566
ZNF91	313.182	1.11138	0.260723	4.26268	2.01991e-05	0.000165764
SH3D19	251.918	1.0907	0.255901	4.26217	2.02449e-05	0.00016604
ZNF516	17.2153	-4.5597	1.07159	-4.25509	2.08969e-05	0.000171284
MOB1A	892.904	-0.86089	0.20247	-4.25194	2.11928e-05	0.000173605
XIAP	225.123	1.11659	0.262898	4.24724	2.16417e-05	0.000177175
PBXIP1	435.31	0.971641	0.228963	4.24366	2.19906e-05	0.000179923
GNPDA2	84.1473	1.64132	0.386919	4.24203	2.21504e-05	0.000181121
SNORD17	1022.43	-0.971205	0.228999	-4.24108	2.22446e-05	0.000181782
FBLN7	497.685	-0.909118	0.214473	-4.23885	2.24665e-05	0.000183486
CCL24	41.532	-2.13526	0.503997	-4.23664	2.26886e-05	0.000185188
AHNAK	435.686	1.30353	0.30771	4.23624	2.27296e-05	0.000185411
TUBA1A	8025.04	0.748966	0.176827	4.23557	2.2797e-05	0.000185849
BTG2	23.2012	3.14016	0.741612	4.23423	2.29335e-05	0.00018685
BCAS3	104.565	1.40753	0.332451	4.23379	2.29785e-05	0.000187105
HLX	38.1645	-2.21647	0.524122	-4.22892	2.34817e-05	0.000191088
TIPARP	352.962	0.982086	0.232249	4.22859	2.35162e-05	0.000191254
BCKDHB	291.741	1.01568	0.240375	4.2254	2.38512e-05	0.000193862
LIMA1	545.556	0.894319	0.211907	4.22034	2.43939e-05	0.000198155
SPATS2L	1022.37	-0.853948	0.202446	-4.21816	2.46307e-05	0.000199959
GLT8D2	16.7987	-5.12101	1.21515	-4.21431	2.50547e-05	0.000203279
PXDC1	367.272	-0.96471	0.228929	-4.21401	2.50877e-05	0.000203319
SETD5	858.429	0.857075	0.203388	4.21399	2.50895e-05	0.000203319
PELI2	20.8404	-3.33778	0.792212	-4.21323	2.51739e-05	0.000203876
APC	380.214	1.03566	0.245819	4.2131	2.51892e-05	0.000203876
GATSL2	101.301	1.43977	0.341748	4.21297	2.52032e-05	0.000203876
STAMBPL1	89.9641	-1.50642	0.357707	-4.21132	2.53883e-05	0.000205251
AQP4	11.6923	6.90154	1.64015	4.20787	2.57793e-05	0.000208288
RAB6A	3638.47	0.75442	0.179385	4.20559	2.60398e-05	0.000210202
TFDP2	355.618	1.11873	0.266014	4.20553	2.60471e-05	0.000210202
FMNL2	1991.24	0.977796	0.232522	4.20518	2.60873e-05	0.000210401
PGAM5	428.554	0.929073	0.220969	4.20454	2.61613e-05	0.000210873
POSTN	33.6383	-2.39335	0.569555	-4.20214	2.644e-05	0.000212993
UPP1	18.0171	-5.24512	1.24869	-4.20051	2.66315e-05	0.000214409
YAP1	2414.64	0.884424	0.210623	4.19908	2.67998e-05	0.000215636
SH2D5	10.7403	-6.9668	1.6605	-4.19559	2.72162e-05	0.000218857
WDFY2	333.797	-1.04212	0.248422	-4.19496	2.72925e-05	0.000219333
ZFX	483.043	0.910408	0.217031	4.19483	2.73077e-05	0.000219333
CDC73	640.606	0.909113	0.216745	4.19438	2.73614e-05	0.000219634
HGSNAT	225.243	1.11088	0.265072	4.19084	2.77918e-05	0.000222958
CALCOCO1	460.701	1.07184	0.255855	4.18925	2.7988e-05	0.000224399
MICALL1	238.655	-1.08759	0.259633	-4.18895	2.80243e-05	0.000224558
TBXA2R	38.0273	-2.27557	0.543607	-4.18605	2.83847e-05	0.000227084
ILK	616.95	-0.870559	0.207968	-4.18603	2.83877e-05	0.000227084
SYNJ2	1182.31	-0.848993	0.202817	-4.18601	2.83897e-05	0.000227084
C7orf41	99.2171	-1.57217	0.37561	-4.18565	2.84356e-05	0.000227222
ANKS6	177.358	-1.15909	0.276922	-4.18561	2.84404e-05	0.000227222
ADAMTS9	22.5257	6.39443	1.52797	4.18491	2.85274e-05	0.000227783
MRPL14	402.408	-0.988141	0.236142	-4.18453	2.85758e-05	0.000228036
ING4	156.48	1.25064	0.298975	4.1831	2.87557e-05	0.000229337
ANKRD29	27.7874	-2.80412	0.670426	-4.1826	2.88195e-05	0.000229711
APBA1	30.0757	2.6025	0.622302	4.18206	2.88883e-05	0.000230125
MFN1	525.426	0.917455	0.2194	4.18165	2.89406e-05	0.000230392
DGAT2	105.274	1.53517	0.367132	4.18153	2.89558e-05	0.000230392
TBXAS1	21.3341	-6.50119	1.55499	-4.18085	2.90424e-05	0.000230946
ZNF714	31.989	2.48933	0.595715	4.17874	2.93134e-05	0.000232964
LAMP2	5417.66	-0.81632	0.195404	-4.17761	2.94588e-05	0.000233983
LBR	1795.7	-0.811213	0.194325	-4.17451	2.98628e-05	0.000237054
LPCAT3	642.485	0.864777	0.207226	4.1731	3.00479e-05	0.000238384
AS3MT	131.069	1.28291	0.307481	4.17231	3.01532e-05	0.000239079
PID1	88.9491	-1.54497	0.370514	-4.16979	3.04875e-05	0.000241589
RANGAP1	489.467	-1.15079	0.276102	-4.168	3.07283e-05	0.000243355
PLAUR	489.137	-0.906992	0.217639	-4.16741	3.08077e-05	0.000243842
NUDT18	121.588	1.59051	0.381808	4.16574	3.10341e-05	0.000245378
TSPAN3	1544.58	0.802206	0.192574	4.16571	3.10384e-05	0.000245378
CEBPD	131.555	1.29171	0.310092	4.16558	3.10559e-05	0.000245378
RCBTB1	92.4408	-1.46713	0.352246	-4.16508	3.11239e-05	0.000245772
ENAH	3090.53	0.793994	0.190667	4.16429	3.12323e-05	0.000246485
FMN1	234.097	-1.21189	0.291209	-4.16157	3.16063e-05	0.000249292
ATP6V1B2	509.036	0.930548	0.223633	4.16104	3.16795e-05	0.000249724
TNKS	140.464	1.27345	0.306081	4.16049	3.1756e-05	0.000250182
KLHL2	636.103	-0.869558	0.209061	-4.15934	3.19163e-05	0.000251299
TESPA1	10.4521	-6.92806	1.66701	-4.15597	3.23905e-05	0.000254886
RAB40B	42.5484	2.06517	0.497031	4.15501	3.25273e-05	0.000255813
HEXB	436.489	-0.913788	0.219965	-4.15425	3.26351e-05	0.000256513
PCBP1	2861.93	-0.788067	0.189733	-4.15355	3.27353e-05	0.000257107
ALPK3	50.7525	2.14119	0.515519	4.15346	3.27485e-05	0.000257107
RSL1D1	1221.9	0.992914	0.239177	4.15137	3.30486e-05	0.000259173
OPA1	284.338	1.01448	0.244374	4.15137	3.30498e-05	0.000259173
REEP4	298.594	1.09443	0.263644	4.15115	3.30809e-05	0.000259267
CRTC3	393.979	0.94885	0.228584	4.15099	3.31042e-05	0.0002593
CLSTN3	92.5435	-1.701	0.410341	-4.14534	3.39306e-05	0.000265621
PTGES3	4882.28	0.773304	0.18658	4.14463	3.40368e-05	0.000266298
ADAMTSL1	84.193	-1.49903	0.361828	-4.14295	3.42869e-05	0.000268101
ANKRD1	20.5823	-6.44342	1.55545	-4.14247	3.43586e-05	0.000268507
CSAG1	171.167	1.19369	0.288382	4.13928	3.48391e-05	0.000272102
TBC1D9B	1149.98	0.797006	0.192553	4.13916	3.48587e-05	0.000272102
TBC1D10A	289.682	1.00555	0.242964	4.13868	3.49303e-05	0.000272504
LRRC16A	29.8602	2.57031	0.621115	4.13822	3.50011e-05	0.0002729
CALM1	1744.67	-0.785035	0.189731	-4.13763	3.50912e-05	0.000273446
YWHAQ	5636.6	-0.843019	0.203828	-4.13593	3.5352e-05	0.00027532
BMP4	433.204	0.918575	0.222117	4.13555	3.541e-05	0.000275614
RAB37	10.25	-6.89872	1.66854	-4.1346	3.55575e-05	0.000276603
ERMAP	91.0273	1.47893	0.357992	4.13119	3.60893e-05	0.00028058
PAG1	220.137	-1.10221	0.266813	-4.13102	3.6115e-05	0.000280619
B3GNTL1	304.132	-1.40084	0.339126	-4.13073	3.61619e-05	0.000280823
DBF4	287.8	-1.05865	0.256349	-4.12973	3.63187e-05	0.00028188
PPAPDC1B	388.437	1.09985	0.266424	4.12821	3.65598e-05	0.000283589
NBPF1	304.988	-1.00136	0.242578	-4.12799	3.6595e-05	0.0002837
FAM20C	1355.91	0.790582	0.191549	4.12731	3.67034e-05	0.000284378
FAM196B	20.349	-6.42298	1.55656	-4.12639	3.68502e-05	0.000285353
GINS1	390.302	-1.06742	0.258769	-4.125	3.70729e-05	0.000286914
PXN-AS1	52.2129	1.87569	0.455144	4.1211	3.77073e-05	0.000291658
EPB41L3	10.2633	-6.89508	1.67382	-4.11936	3.79925e-05	0.000293696
WNT10A	10.9493	6.80751	1.65406	4.11563	3.86121e-05	0.000298316
DCAF8	426.308	0.916151	0.22266	4.11456	3.87913e-05	0.000299531
EPS8L2	131.224	1.26608	0.307735	4.11421	3.88512e-05	0.000299823
TAP2	446.805	-0.924563	0.224864	-4.11166	3.92828e-05	0.000302982
CDCA8	240.254	-1.07253	0.260879	-4.1112	3.936e-05	0.000303404
FAM214A	108.997	1.35612	0.329935	4.11026	3.95218e-05	0.000304479
THNSL2	18.0762	4.4266	1.07729	4.10902	3.97339e-05	0.00030594
SNAP25	34.6549	-2.2354	0.544122	-4.10827	3.98634e-05	0.000306763
SREBF1	1208.06	0.797402	0.1942	4.10608	4.02432e-05	0.000309511
PIK3CG	10.3926	-6.91098	1.68319	-4.10587	4.02795e-05	0.000309614
RPL23AP53	56.3089	1.79059	0.436124	4.10569	4.03107e-05	0.000309679
SNORD94	193.11	-1.14012	0.277735	-4.10509	4.04165e-05	0.000310316
SOWAHC	211.088	-1.07809	0.26268	-4.1042	4.05725e-05	0.000311338
ZBED3	34.7391	2.33397	0.568914	4.1025	4.08718e-05	0.000313458
CSNK1D	2479.21	0.759055	0.185051	4.10188	4.09813e-05	0.00031412
MSANTD3	461.876	-0.939099	0.229008	-4.10072	4.1187e-05	0.000315519
PRKDC	794.431	0.888714	0.216758	4.10002	4.13107e-05	0.000316289
UBXN7	363.295	0.992115	0.242159	4.09695	4.18631e-05	0.000320338
FAP	31.2213	-2.41759	0.590115	-4.09681	4.18882e-05	0.000320347
ECHDC3	96.682	1.45632	0.355498	4.09657	4.19319e-05	0.000320347
LINC00264	24.8955	-2.72188	0.664433	-4.09655	4.19351e-05	0.000320347
GNA11	568.411	-1.01079	0.246756	-4.09633	4.19745e-05	0.000320468
SRI	1137.15	0.830642	0.202797	4.09593	4.20473e-05	0.000320707
RASSF4	415.303	0.917121	0.223912	4.0959	4.2053e-05	0.000320707
SLC39A11	108.222	1.34662	0.328794	4.09564	4.20995e-05	0.000320882
TOX	19.3353	3.80939	0.930242	4.09506	4.22065e-05	0.000321517
LOC100271836	256.967	1.03918	0.253812	4.09428	4.23491e-05	0.000322423
ARAP1	950.577	0.842302	0.205806	4.0927	4.26387e-05	0.000324446
KRAS	504.587	0.906462	0.221493	4.09251	4.26733e-05	0.000324527
PARVG	24.095	-2.92102	0.713934	-4.09144	4.28699e-05	0.00032584
TTC39C	340.878	1.00152	0.245038	4.08721	4.36585e-05	0.000331648
ANO6	483.311	0.907051	0.221948	4.08677	4.37418e-05	0.000332095
KIRREL	1285.72	0.910251	0.222851	4.08457	4.41581e-05	0.000335069
GEMIN8	104.687	1.39408	0.341318	4.08441	4.41892e-05	0.000335118
SMARCC2	2209.54	0.833315	0.204039	4.0841	4.42478e-05	0.000335375
PORCN	430.53	-0.975953	0.239017	-4.0832	4.44191e-05	0.000336486
PARP14	201.601	1.139	0.279247	4.07884	4.5261e-05	0.000342672
SH3BGRL	620.035	0.856954	0.210144	4.07794	4.54361e-05	0.000343669
CAMK2A	10.6976	6.77428	1.66122	4.07791	4.54432e-05	0.000343669
SLCO3A1	185.013	1.10904	0.272356	4.07204	4.66041e-05	0.000352252
ATRX	352.045	0.934833	0.22972	4.06946	4.71232e-05	0.000355978
PADI3	9.7597	-6.82726	1.6778	-4.06917	4.71815e-05	0.000356022
PTGER1	9.7597	-6.82726	1.6778	-4.06917	4.71815e-05	0.000356022
GDAP1	82.5035	1.48323	0.364546	4.0687	4.72768e-05	0.000356543
APOBEC3B	37.4637	2.15657	0.530224	4.06727	4.75666e-05	0.00035853
SBSPON	10.5409	6.75167	1.66046	4.06614	4.77977e-05	0.000360073
RBP7	16.464	4.30878	1.05985	4.06545	4.79401e-05	0.000360945
CTSF	535.226	0.861359	0.212008	4.06286	4.84742e-05	0.000364765
C6orf132	15.7905	-4.4347	1.09188	-4.06152	4.87548e-05	0.000366567
OSTF1	167.267	-1.18808	0.292532	-4.06137	4.87856e-05	0.000366567
ASF1A	443.349	-0.928906	0.22872	-4.06133	4.87947e-05	0.000366567
LRRC1	249.446	1.03333	0.254661	4.05766	4.9567e-05	0.000372164
NPM1	7434.78	0.713634	0.175958	4.0557	4.99847e-05	0.000375092
FAM40B	106.871	-1.33018	0.328015	-4.05524	5.00829e-05	0.000375622
PABPC1	6499.23	0.73334	0.180872	4.05447	5.02473e-05	0.000376647
NKD2	16.5137	-3.71225	0.916697	-4.04959	5.13064e-05	0.000384374
ZNF740	223.688	1.07862	0.266365	4.04939	5.13507e-05	0.000384493
POPDC3	18.9376	-6.32155	1.56238	-4.0461	5.20779e-05	0.000389667
SKIL	527.35	0.940916	0.232554	4.04601	5.20989e-05	0.000389667
F13A1	9.72997	-6.81795	1.68532	-4.04549	5.22148e-05	0.000390318
HIST1H1D	1208.16	-0.799632	0.197745	-4.04375	5.26035e-05	0.000393008
THRA	130.909	1.23852	0.306349	4.04285	5.28052e-05	0.000394298
RPL24	3860.46	0.738138	0.182742	4.03923	5.36262e-05	0.000400209
ACAD10	97.3656	1.40127	0.346986	4.03841	5.38141e-05	0.000401391
ARID3A	70.5987	-1.57559	0.390168	-4.03823	5.38567e-05	0.000401488
GDF15	16.3647	-4.05706	1.00477	-4.03782	5.39513e-05	0.000401973
KCMF1	498.257	-0.984006	0.243939	-4.03382	5.48767e-05	0.000408643
PPM1G	381.048	-0.994393	0.246529	-4.03358	5.49335e-05	0.000408842
POLR2H	601.067	0.927095	0.229928	4.03212	5.52761e-05	0.000411167
RNF128	14.9793	-4.34486	1.07773	-4.03151	5.54205e-05	0.000412015
ACTR1B	383.1	-0.94453	0.234387	-4.02979	5.58277e-05	0.000414816
PIGZ	29.6976	2.5094	0.622886	4.02867	5.60929e-05	0.000416559
AKAP13	241.302	1.02136	0.25367	4.02633	5.66544e-05	0.000420499
LOC100287177	38.1847	-2.28274	0.567045	-4.02568	5.68102e-05	0.000421425
ALS2	315.452	-0.992974	0.246923	-4.02139	5.78551e-05	0.000428942
ACTR6	158.202	1.16638	0.290111	4.02044	5.80897e-05	0.000430446
PARL	209.568	1.10777	0.275587	4.01969	5.82754e-05	0.000431587
TSPAN31	325.644	1.0873	0.270506	4.0195	5.8322e-05	0.000431698
STYK1	18.0913	-3.32721	0.827924	-4.01873	5.85116e-05	0.000432865
UHRF1BP1	108.804	1.34475	0.334681	4.018	5.86943e-05	0.00043398
IGF2BP3	696.823	-0.856892	0.213386	-4.01569	5.92715e-05	0.000437964
PSMC3IP	121.57	-1.46845	0.365688	-4.01559	5.92975e-05	0.000437964
PRDX2	736.698	0.856038	0.213272	4.01383	5.97423e-05	0.000441009
LMBR1L	237.624	1.12741	0.280908	4.01346	5.9835e-05	0.000441454
PTPRK	623.658	-0.849497	0.211676	-4.0132	5.99006e-05	0.000441698
EIF4A2	2320.53	0.77541	0.193254	4.01239	6.01062e-05	0.000442974
ARL14EP	112.236	1.31063	0.32666	4.01221	6.01524e-05	0.000443074
STON1	119.892	1.26268	0.314909	4.00967	6.08029e-05	0.000447623
TRAF3	349.667	-0.921133	0.229737	-4.00952	6.08431e-05	0.000447676
WNT9A	16.6019	4.29846	1.07218	4.00909	6.09523e-05	0.000448026
SFN	136.687	-3.51112	0.875815	-4.00898	6.09823e-05	0.000448026
MMP19	24.5217	2.74082	0.683675	4.00895	6.09896e-05	0.000448026
ULBP2	99.4546	-1.42462	0.355569	-4.0066	6.15991e-05	0.000452259
RFX2	25.6955	-2.67317	0.667288	-4.00603	6.17478e-05	0.000453106
PAK1	491.841	-1.00714	0.25144	-4.00548	6.18917e-05	0.000453787
KIAA1462	67.3768	-1.63424	0.408007	-4.00542	6.19073e-05	0.000453787
LONRF2	19.4917	6.18355	1.54401	4.00486	6.20549e-05	0.000454623
ARL1	1418.48	0.896055	0.223993	4.00036	6.32455e-05	0.000463096
MRPS28	373.998	0.947608	0.237034	3.99777	6.39428e-05	0.00046795
GFM1	493.05	0.949227	0.237535	3.99616	6.4377e-05	0.000470874
FANCL	145.339	-1.26451	0.316507	-3.99521	6.46379e-05	0.000472528
RLIM	775.383	0.912133	0.228373	3.99405	6.49531e-05	0.000474577
ALDH3B1	2147.12	0.868402	0.217458	3.99342	6.51267e-05	0.00047559
SLC17A5	216.648	-1.05215	0.263634	-3.99095	6.58081e-05	0.000480307
DLX1	14.6236	-4.91871	1.23376	-3.98676	6.69828e-05	0.000488619
PPP1R2	489.599	0.933868	0.234373	3.98453	6.76134e-05	0.000492954
TSPAN4	298.658	-1.11097	0.278941	-3.98283	6.80986e-05	0.000496225
PCYT1A	782.113	0.82283	0.206607	3.98259	6.81693e-05	0.000496474
COL6A2	1681.52	0.836551	0.210068	3.98229	6.82536e-05	0.000496822
TSPAN6	425.207	0.88906	0.223266	3.98207	6.83174e-05	0.00049702
ADRA1D	16.2469	4.9115	1.23405	3.97998	6.89215e-05	0.000501146
LAPTM4A	2902.92	-0.728753	0.183113	-3.97979	6.89748e-05	0.000501266
ACTN1	3187.53	-0.827572	0.207951	-3.97966	6.90153e-05	0.000501292
ZNF33A	226.735	1.05942	0.266305	3.97823	6.94308e-05	0.000504041
SYPL1	1066	-0.768898	0.193498	-3.97367	7.07735e-05	0.000513514
HDX	9.80968	6.64849	1.6739	3.97186	7.13127e-05	0.00051715
FOS	157.014	1.16839	0.294258	3.97065	7.16777e-05	0.00051952
SLC2A3	717.878	-0.812119	0.204608	-3.96915	7.21307e-05	0.000522525
UBR1	181.537	1.14808	0.289556	3.96497	7.3405e-05	0.000531472
MXRA7	328.643	1.00883	0.254481	3.96427	7.3622e-05	0.00053276
NUF2	392.277	-0.888607	0.224199	-3.96348	7.38649e-05	0.000534233
PTPN14	1378.31	-0.765148	0.193231	-3.95976	7.50262e-05	0.000542344
TRIM16	1375.69	0.763799	0.192899	3.95957	7.50851e-05	0.000542481
LOC100506990	67.7349	1.64427	0.415317	3.95908	7.52376e-05	0.000543294
ROR1	432.704	0.876804	0.221506	3.95838	7.54595e-05	0.000544607
ST6GALNAC2	52.3437	-1.76401	0.445669	-3.95813	7.55386e-05	0.000544889
AFF2	14.4341	-4.29583	1.08597	-3.95574	7.6297e-05	0.000550067
WNT5A	14.3651	-4.89612	1.23796	-3.955	7.65343e-05	0.000551485
ANKRD28	397.563	-0.929283	0.235016	-3.95413	7.68131e-05	0.000553201
SNX17	765.069	-0.802873	0.203132	-3.95248	7.73468e-05	0.00055675
PTTG1IP	1971.42	-0.768334	0.194404	-3.95226	7.74152e-05	0.000556947
CYP4V2	64.3549	-1.63968	0.414905	-3.95195	7.75177e-05	0.000557389
DDAH1	653.009	-0.888057	0.22473	-3.95165	7.76127e-05	0.000557777
EXOC6B	369.964	-0.924676	0.234015	-3.95136	7.77091e-05	0.000558175
ARHGAP24	46.5962	-1.91275	0.484124	-3.95094	7.78449e-05	0.000558855
SCARNA17	526.406	0.840803	0.212835	3.9505	7.79885e-05	0.00055959
PLAC9	18.5401	6.09837	1.54436	3.9488	7.85446e-05	0.000563283
PPAP2B	260.773	1.03694	0.262725	3.94686	7.91837e-05	0.000567567
TRAFD1	371.616	1.00791	0.255418	3.94612	7.94278e-05	0.000568876
NDUFS6	419.944	-0.906176	0.229641	-3.94605	7.94501e-05	0.000568876
TCOF1	312.956	0.97103	0.246191	3.94421	8.00629e-05	0.000572962
CFLAR	342.75	0.932278	0.236479	3.94232	8.06959e-05	0.000577188
RALGPS2	259.49	0.9988	0.253476	3.94042	8.13398e-05	0.000581487
ENPEP	9.60548	6.61757	1.67949	3.94022	8.1408e-05	0.000581669
UCHL3	120.676	-1.39125	0.353213	-3.93883	8.18806e-05	0.000584738
DHRS11	211.725	1.03154	0.261951	3.93792	8.21893e-05	0.000586635
DLST	314.447	-0.937907	0.238195	-3.93756	8.2313e-05	0.000587209
MYNN	145.666	1.18129	0.300027	3.93729	8.24075e-05	0.000587575
ADRBK2	37.9151	-2.02456	0.514571	-3.93447	8.3381e-05	0.000594204
HEYL	70.5188	-1.54009	0.39145	-3.93432	8.34317e-05	0.000594254
FAM115C	27.8491	-2.40077	0.610776	-3.9307	8.47006e-05	0.00060273
P4HB	11829	0.906778	0.230693	3.93067	8.47103e-05	0.00060273
RAB15	80.6039	-1.45905	0.371265	-3.92993	8.49695e-05	0.000604257
HSF2BP	23.4272	-3.00005	0.763722	-3.92819	8.55867e-05	0.000608328
KLF10	385.882	0.899819	0.229124	3.92721	8.59367e-05	0.000610497
AGPAT5	420.288	0.878229	0.223737	3.92527	8.66329e-05	0.000615121
GFPT1	433.731	-0.862108	0.219666	-3.92464	8.68605e-05	0.000616415
NBPF15	253.749	-0.995017	0.253569	-3.92406	8.70703e-05	0.000617581
CENPO	397.273	-0.890739	0.227083	-3.92252	8.76275e-05	0.000621209
CCDC141	15.2716	4.79592	1.22296	3.92158	8.79701e-05	0.000623312
ITGB1BP1	532.018	-0.831017	0.211924	-3.9213	8.80712e-05	0.000623704
ST6GALNAC6	261.509	1.01427	0.258776	3.91948	8.87406e-05	0.000628117
VPS29	442.893	0.861329	0.219872	3.91741	8.95059e-05	0.000633204
FAM111A	373.38	-0.888265	0.226854	-3.91559	9.01838e-05	0.000637668
OTUD5	503.323	0.872889	0.222944	3.91529	9.02962e-05	0.000637814
PXK	255.26	0.98374	0.251257	3.91528	9.02983e-05	0.000637814
HKDC1	29.3226	-2.31241	0.590663	-3.91494	9.04281e-05	0.000638399
ASAP2	525.063	-0.845576	0.216047	-3.91384	9.08385e-05	0.000640963
TBL1XR1	1114.52	0.764999	0.195512	3.9128	9.12316e-05	0.000643403
HBP1	685.001	0.901135	0.230593	3.9079	9.31018e-05	0.000656252
HSP90AB1	8689	0.746083	0.190967	3.90686	9.35033e-05	0.00065874
SMG1P1	202.403	1.18082	0.302431	3.90441	9.44552e-05	0.000665102
SMC6	217.74	-1.23281	0.315794	-3.90383	9.46828e-05	0.000666112
STX17	144.582	1.17541	0.301093	3.90379	9.46967e-05	0.000666112
CMTM3	428.744	-0.934549	0.23949	-3.90225	9.53027e-05	0.000670028
CLTCL1	64.8463	-1.59564	0.409253	-3.8989	9.66289e-05	0.000678574
PCBP2	10548.3	0.788185	0.20216	3.89882	9.66613e-05	0.000678574
SLC44A2	309.751	0.928374	0.238117	3.89881	9.66681e-05	0.000678574
VDAC1	1871.39	0.72773	0.186674	3.89841	9.68276e-05	0.000679343
GATA6	221.551	1.07693	0.276346	3.89702	9.73826e-05	0.000682884
DLGAP5	987.434	-0.769403	0.19747	-3.89631	9.76681e-05	0.000684533
MPHOSPH9	226.516	1.00743	0.258628	3.89531	9.80746e-05	0.000687028
KDELC2	187.995	-1.1712	0.300688	-3.89506	9.81754e-05	0.000687379
KDM3B	471.827	0.869097	0.223179	3.89416	9.85385e-05	0.000689566
ZNF608	191.229	1.11024	0.285146	3.89357	9.87784e-05	0.000690889
ABCC2	16.392	-3.72047	0.956778	-3.88854	0.00010085	0.000705017
MAP3K15	9.29456	6.5716	1.69172	3.88457	0.000102511	0.000715954
SHC3	8.57705	-6.6376	1.70872	-3.88455	0.00010252	0.000715954
CAND1	498.661	0.870652	0.224149	3.88425	0.000102646	0.000716464
IP6K2	71.3244	1.50632	0.387944	3.88283	0.000103249	0.000720308
CDKL1	36.5055	-2.07908	0.535665	-3.88131	0.000103896	0.000724444
EDN1	94.8893	-1.33883	0.345007	-3.8806	0.000104201	0.0007262
ABL2	736.126	-0.992657	0.255968	-3.87805	0.000105298	0.000733467
FBXO32	82.2842	1.41392	0.364633	3.87764	0.000105473	0.000734316
SLC35F2	19.1102	-3.01998	0.779045	-3.87652	0.000105961	0.000737335
GCN1L1	863.131	0.794044	0.204851	3.8762	0.000106102	0.000737937
P4HA2	1572.92	0.736456	0.190021	3.87567	0.000106333	0.000739167
HMGCS1	628.801	-0.801153	0.206876	-3.87263	0.000107665	0.000748044
ZCCHC24	468.083	-0.876929	0.226529	-3.87116	0.000108318	0.000752192
TXLNG	363.183	0.904711	0.233745	3.8705	0.000108612	0.000753833
VEPH1	8.44781	-6.61883	1.71012	-3.87038	0.000108665	0.000753833
PPP1R13L	196.665	-1.23033	0.318101	-3.86773	0.000109855	0.0007617
FAM83G	92.0537	-1.34986	0.349028	-3.86749	0.00010996	0.000762039
TBC1D9	241.112	1.01786	0.263207	3.86715	0.000110113	0.000762708
NPDC1	73.6188	1.80228	0.466191	3.86598	0.000110645	0.000766002
LINC00305	9.09036	6.539	1.69159	3.86559	0.000110821	0.00076683
METTL16	300.26	0.927819	0.240056	3.86502	0.000111082	0.000768247
ME2	71.3357	1.747	0.452134	3.8639	0.000111593	0.000771387
PPP2CA	211.124	1.03739	0.268592	3.86232	0.000112315	0.000775982
A4GALT	359.247	0.993769	0.257359	3.86142	0.000112732	0.000778471
JAGN1	1568.37	0.736534	0.190823	3.85977	0.000113493	0.000783326
IL28RA	15.6669	-3.64083	0.943723	-3.85795	0.000114344	0.000788801
PJA1	57.6556	1.68417	0.436573	3.85769	0.000114463	0.000789217
RNF170	113.35	1.24944	0.323955	3.85683	0.000114869	0.000791617
SENP5	275.977	0.950738	0.246531	3.85646	0.00011504	0.000792391
CST3	3226.21	-0.759415	0.196973	-3.85544	0.000115523	0.000795318
FZD1	584.737	0.93504	0.242592	3.85437	0.000116028	0.000798387
TNFRSF1A	2874	0.727325	0.188758	3.85321	0.000116578	0.000801771
SPC24	559.759	-0.815703	0.211946	-3.84864	0.000118777	0.000816476
SNRPF	888.639	0.757922	0.197043	3.84648	0.000119828	0.000823286
MATN3	20.124	-2.91969	0.759263	-3.84542	0.000120345	0.000826422
THAP1	238.002	0.985743	0.256422	3.84422	0.000120935	0.000830054
DPY19L1	1195.05	-0.83151	0.21639	-3.84264	0.000121717	0.000834962
DCP2	440.434	0.940005	0.244632	3.84253	0.000121773	0.000834962
LGALS1	7697.21	-0.822883	0.214272	-3.84036	0.000122854	0.000841952
MRPL15	231.849	0.998271	0.260213	3.83636	0.000124871	0.000855343
COX7B2	16.0701	-6.08157	1.58537	-3.83606	0.000125026	0.000855973
MRGPRF	8.8743	6.50394	1.69572	3.8355	0.000125309	0.000857477
NAPEPLD	143.301	-1.20823	0.31508	-3.83467	0.000125731	0.000859935
FYN	91.0386	1.3579	0.354174	3.83398	0.000126084	0.000861915
LOC100129034	451.112	-0.865605	0.225853	-3.8326	0.000126797	0.000866348
MIER2	139.973	-1.14085	0.297784	-3.83114	0.000127551	0.000871065
DAG1	1009.06	0.757439	0.197815	3.82903	0.000128651	0.000878133
WARS2	135.93	1.16913	0.305461	3.82744	0.000129483	0.000883369
WHSC1L1	406.74	1.0154	0.265375	3.82627	0.000130097	0.000887115
ARL8A	406.355	0.854818	0.223434	3.82581	0.000130341	0.000888332
PNPT1	240.039	-0.963156	0.251799	-3.82509	0.000130723	0.000890486
MCCC1	147.921	1.14788	0.300284	3.82265	0.000132026	0.000898912
LRRC57	338.498	-0.895532	0.234388	-3.82073	0.000133057	0.000905481
TOP1MT	374.03	0.896133	0.234579	3.82017	0.00013336	0.000907085
FAM213A	321.595	0.895477	0.234492	3.8188	0.000134103	0.000910689
[truncated: 11,595 more rows]

## Sheet: DESeq2_Malat1_vs_pLKO
Gene.symbol	baseMean	log2FoldChange	lfcSE	stat	pvalue	padj
PLA2G2A	1214.02	-5.53611	0.197413	-28.0433	4.82173e-173	6.54068e-169
APOE	430.104	-4.2792	0.226198	-18.918	8.11183e-80	5.50185e-76
ADAMTS1	323.383	-3.58974	0.228099	-15.7376	8.34941e-56	2.88842e-52
TFPI2	1048.95	-2.35685	0.149771	-15.7364	8.51728e-56	2.88842e-52
CA2	430.863	-2.81208	0.1952	-14.4061	4.73457e-47	1.28449e-43
TXNIP	1138.68	-2.27034	0.158068	-14.3631	8.82399e-47	1.99496e-43
AKR1C1	1374.12	2.21156	0.154937	14.274	3.17966e-46	6.16172e-43
BPIFB4	841.789	2.29606	0.162943	14.0912	4.30445e-45	7.29874e-42
TNC	702.966	2.16741	0.165783	13.0738	4.64941e-39	7.0077e-36
MAP1B	578.215	2.06305	0.174319	11.8349	2.57505e-32	3.49305e-29
MAL2	194.206	-3.12267	0.266432	-11.7204	1.00243e-31	1.23618e-28
RBP1	276.097	-2.63671	0.229387	-11.4946	1.40429e-30	1.58743e-27
PLSCR1	1518.58	-1.61705	0.141534	-11.4251	3.13137e-30	3.26747e-27
CADM1	461.182	2.12079	0.188926	11.2255	3.05558e-29	2.96064e-26
NOTCH3	162.581	-3.3058	0.295632	-11.1821	4.98779e-29	4.51062e-26
KRT7	211.911	2.79935	0.250919	11.1564	6.66484e-29	5.65054e-26
FAM19A3	213.671	2.84373	0.262108	10.8495	2.00566e-27	1.6004e-24
COL1A2	299.137	-2.3623	0.218308	-10.821	2.739e-27	2.06414e-24
S100A2	2561.07	1.4994	0.140428	10.6773	1.29946e-26	9.27745e-24
AHNAK2	273.954	2.31937	0.217553	10.6612	1.54654e-26	1.04894e-23
DDIT4L	748.725	1.82418	0.174895	10.4301	1.80686e-25	1.16715e-22
NID1	99.7337	-4.04988	0.393511	-10.2916	7.68566e-25	4.73891e-22
FLG	230.758	2.361	0.232709	10.1457	3.46136e-24	2.04145e-21
BHLHE41	150.299	2.96838	0.292763	10.1392	3.70064e-24	2.09163e-21
TBX2	146.692	3.11522	0.309333	10.0708	7.43968e-24	4.03677e-21
HMOX1	1386.35	1.38644	0.138591	10.0038	1.46638e-23	7.65057e-21
PLSCR4	4004.72	-1.53068	0.15386	-9.94853	2.55932e-23	1.28582e-20
TRIP6	316.803	1.99183	0.202272	9.84731	7.04021e-23	3.41073e-20
ITLN1	483.585	-1.76026	0.179349	-9.81474	9.7284e-23	4.55054e-20
THY1	2788.45	1.38824	0.141517	9.8097	1.02273e-22	4.62443e-20
CXCR4	270.916	-2.30691	0.237446	-9.7155	2.58972e-22	1.13321e-19
GBP4	902.076	-1.4368	0.148658	-9.66513	4.24063e-22	1.79763e-19
TUBB2A	1201	1.42136	0.148131	9.5953	8.36768e-22	3.43963e-19
GSTM2	187.304	2.35298	0.250339	9.39918	5.49878e-21	2.19385e-18
LINC00305	96.1776	-3.35697	0.3629	-9.25039	2.23676e-20	8.66906e-18
FMO3	354.41	-1.72555	0.188892	-9.13514	6.53196e-20	2.43583e-17
PRKCDBP	173.949	2.38562	0.2612	9.1333	6.64399e-20	2.43583e-17
MYO10	568.185	1.54523	0.169509	9.11591	7.80143e-20	2.7849e-17
AGT	1430.6	-1.26975	0.139473	-9.10386	8.71732e-20	3.03206e-17
IFIH1	185.171	-2.26738	0.249656	-9.08201	1.06587e-19	3.61465e-17
RUNX2	251.758	2.04897	0.225808	9.07394	1.14785e-19	3.79772e-17
GPC4	1958.21	1.19619	0.132261	9.04417	1.50811e-19	4.87082e-17
EFNB1	1244.75	-1.35666	0.150106	-9.03796	1.59618e-19	5.0354e-17
UGT1A10	394.481	1.68563	0.187256	9.00174	2.2216e-19	6.8491e-17
SEPP1	1250.87	-1.27946	0.142234	-8.99544	2.3529e-19	7.09268e-17
SERPINE1	844.913	1.42837	0.159331	8.96479	3.10886e-19	9.16775e-17
ABI3BP	607.335	-1.45237	0.164474	-8.83041	1.04289e-18	3.00996e-16
KCNH7	67.0456	-4.75114	0.542664	-8.75521	2.0372e-18	5.7572e-16
SOX9	699.212	1.44596	0.16532	8.74646	2.20158e-18	6.09478e-16
CGNL1	844.344	1.6406	0.188681	8.6951	3.46533e-18	9.40143e-16
DUSP10	633.065	1.3642	0.160273	8.51172	1.71377e-17	4.55828e-15
LOC349196	1480.04	-1.1691	0.137532	-8.50054	1.88704e-17	4.92265e-15
LAMA4	62.1869	-4.77323	0.562773	-8.48162	2.22071e-17	5.68376e-15
IFIT3	144.625	-2.26241	0.26918	-8.40484	4.28463e-17	1.07631e-14
PRELP	1152.79	1.35414	0.162737	8.32105	8.7191e-17	2.15045e-14
WDR1	3561.35	1.04017	0.125497	8.28842	1.14766e-16	2.78001e-14
ZNF626	76.582	-3.21876	0.391688	-8.21768	2.07478e-16	4.93761e-14
KIAA1199	113.57	2.58261	0.314804	8.20387	2.32776e-16	5.44416e-14
POSTN	66.3827	-3.60621	0.440067	-8.19467	2.5128e-16	5.7773e-14
IFIT2	141.637	-2.21193	0.270313	-8.18284	2.7723e-16	6.2677e-14
COL5A1	2321.83	1.26605	0.15491	8.17284	3.01207e-16	6.69815e-14
SLC16A3	3073.42	1.41901	0.174895	8.1135	4.91827e-16	1.07607e-13
FAM20C	1131.42	1.30001	0.160744	8.08741	6.09447e-16	1.31225e-13
COTL1	997.576	1.16996	0.14647	7.9877	1.37479e-15	2.9139e-13
MICAL2	287.907	1.61416	0.203724	7.92328	2.31333e-15	4.78709e-13
ZNF703	431.987	1.45836	0.18408	7.92243	2.32914e-15	4.78709e-13
MYO1E	396.314	1.60392	0.202973	7.90214	2.74151e-15	5.55053e-13
FLNC	1968.9	1.14051	0.145093	7.86055	3.82446e-15	7.62924e-13
ENPP2	1173.96	-1.41463	0.181039	-7.81395	5.54237e-15	1.0896e-12
KITLG	893.136	-1.18879	0.15388	-7.72542	1.11484e-14	2.16041e-12
P4HA2	1353.06	1.09539	0.142435	7.69041	1.46659e-14	2.76384e-12
SLC25A24	122.074	2.51605	0.327169	7.69038	1.46698e-14	2.76384e-12
PLEC	145.117	2.09799	0.273517	7.67042	1.71438e-14	3.18569e-12
FASN	1075.59	1.2595	0.165477	7.61136	2.71221e-14	4.97178e-12
IL1B	286.143	1.59628	0.210941	7.56742	3.80723e-14	6.88602e-12
ANKRD20A9P	1567.29	-1.04557	0.138237	-7.56362	3.92002e-14	6.99673e-12
AQP4	80.9747	-2.67413	0.355854	-7.51467	5.70536e-14	1.00511e-11
CCDC68	226.971	-1.6353	0.218714	-7.4769	7.60966e-14	1.3234e-11
GNG11	2274.66	-1.22113	0.164125	-7.44023	1.00509e-13	1.72583e-11
CA9	94.9959	2.50295	0.337773	7.41016	1.26149e-13	2.12522e-11
NTN4	892.543	-1.12248	0.151494	-7.40937	1.26902e-13	2.12522e-11
SLC29A4	136.273	-2.04946	0.277248	-7.39216	1.44461e-13	2.38977e-11
LMNA	4347.05	1.02143	0.138744	7.36198	1.81202e-13	2.96146e-11
MYO18A	782.692	1.19795	0.163158	7.34227	2.09995e-13	3.35166e-11
NCAM1	1996.15	0.998249	0.135959	7.34226	2.10019e-13	3.35166e-11
SNORA23	2924.35	-0.987451	0.1346	-7.33617	2.19787e-13	3.46675e-11
DENND2A	47.8142	-3.98385	0.548442	-7.26394	3.75988e-13	5.83935e-11
JAG1	1672.01	-0.964542	0.132804	-7.26292	3.78815e-13	5.83935e-11
ARSI	1205.77	1.02537	0.141817	7.23022	4.82229e-13	7.30144e-11
LPHN2	299.994	1.58599	0.219374	7.2296	4.8443e-13	7.30144e-11
SYT15	284.139	1.48844	0.206079	7.22268	5.09729e-13	7.59832e-11
IGFBP6	401.01	1.44589	0.200552	7.20955	5.6139e-13	8.27746e-11
LRP1	704.322	1.11744	0.158925	7.03121	2.04744e-12	2.9864e-10
ATP2B4	3828.94	0.917149	0.131453	6.97702	3.01517e-12	4.35114e-10
THSD4	259.157	-1.44736	0.207565	-6.97306	3.10126e-12	4.42827e-10
REEP1	274.658	-1.66112	0.238324	-6.96998	3.16989e-12	4.44391e-10
FAT1	241.232	1.66812	0.239341	6.96963	3.17773e-12	4.44391e-10
AKR1C2	530.741	1.18978	0.171422	6.94063	3.90358e-12	5.40328e-10
TAGLN	69.277	2.79501	0.40312	6.93346	4.10681e-12	5.62716e-10
EEF1A2	554.924	1.1939	0.172499	6.92124	4.47722e-12	6.07335e-10
DUSP5	63.2192	-2.85956	0.413427	-6.91672	4.62213e-12	6.20784e-10
SLITRK4	81.4629	-2.40569	0.348003	-6.91286	4.74985e-12	6.31684e-10
MBOAT7	988.285	1.27488	0.186292	6.84346	7.7305e-12	1.0181e-09
CLDN11	494.83	1.23485	0.180499	6.84132	7.84687e-12	1.02349e-09
BMF	1483.25	0.945282	0.138207	6.83961	7.9409e-12	1.02589e-09
EPHX1	4752.27	1.03089	0.151638	6.79836	1.05817e-11	1.35416e-09
NAMPT	4109.28	-0.852696	0.125527	-6.79295	1.09862e-11	1.39279e-09
TUBA1A	7331.42	0.850415	0.125251	6.78968	1.12385e-11	1.41158e-09
PTPN14	703.019	1.0953	0.161353	6.78822	1.13526e-11	1.41283e-09
COBLL1	1787.25	0.999279	0.147316	6.78325	1.175e-11	1.44899e-09
ADCY7	3461.2	0.994057	0.146701	6.77607	1.23489e-11	1.50912e-09
RARRES3	610.708	-1.12147	0.16711	-6.71096	1.93343e-11	2.34169e-09
LGALS1	3954.52	0.950416	0.141929	6.69641	2.13609e-11	2.56425e-09
ANPEP	1025.49	1.00353	0.150054	6.68782	2.26516e-11	2.69535e-09
MUC1	190.562	1.58408	0.239398	6.61694	3.66715e-11	4.32564e-09
PLP2	835.061	1.03862	0.15738	6.59949	4.12588e-11	4.82479e-09
SH3BGRL3	2251.03	0.895436	0.136677	6.55149	5.69651e-11	6.60454e-09
SCAMP3	1313.75	0.901769	0.13774	6.5469	5.87448e-11	6.75316e-09
SEZ6L2	537.315	1.13074	0.17343	6.51986	7.03723e-11	8.02185e-09
LAMA3	282.505	1.31241	0.201606	6.50978	7.52618e-11	8.50772e-09
CDK2AP2	4662.67	0.875954	0.134955	6.49073	8.54217e-11	9.57641e-09
TMEM176B	41.9958	-5.9837	0.926711	-6.45693	1.06852e-10	1.1875e-08
KCNQ1OT1	2196.84	-0.845229	0.130926	-6.45576	1.07676e-10	1.1875e-08
HES4	262.561	-1.46353	0.226859	-6.45128	1.10907e-10	1.21326e-08
FAM84B	97.822	-2.02169	0.316197	-6.39378	1.61833e-10	1.75621e-08
JAZF1	218.309	1.44211	0.227315	6.34412	2.23707e-10	2.40446e-08
FLNA	24377.4	0.850331	0.134055	6.34315	2.25114e-10	2.40446e-08
ZNF714	116.4	-1.83674	0.290084	-6.33175	2.42392e-10	2.56879e-08
REXO1L2P	840.072	-0.998673	0.158074	-6.31775	2.65396e-10	2.79077e-08
PEA15	1361.78	0.88807	0.140756	6.3093	2.80308e-10	2.92491e-08
SNORA53	6358.02	-0.791901	0.125638	-6.30304	2.91867e-10	3.02227e-08
DMPK	376.821	1.15258	0.183707	6.27401	3.5186e-10	3.61589e-08
S100A16	1100.68	0.953078	0.152207	6.26171	3.80783e-10	3.8837e-08
TUBA4A	607.16	1.05671	0.169231	6.24416	4.26071e-10	4.31318e-08
PPARGC1A	264.44	-1.26322	0.202896	-6.22599	4.78537e-10	4.80841e-08
MYADM	992.535	0.917969	0.147477	6.2245	4.83097e-10	4.81854e-08
DAG1	907.601	0.922365	0.148284	6.22027	4.96306e-10	4.91415e-08
GCA	61.8975	-2.60686	0.41955	-6.21347	5.18276e-10	5.0945e-08
REXO1L1	162.171	-1.56914	0.25311	-6.19943	5.66685e-10	5.53028e-08
SEC24D	1036.67	0.898228	0.145414	6.17702	6.53222e-10	6.32925e-08
CDC42EP1	1748.78	0.838412	0.135978	6.1658	7.01277e-10	6.74669e-08
FAM126A	763.672	1.2106	0.197386	6.13315	8.61583e-10	8.23055e-08
CDR1	70.6369	-2.22172	0.363709	-6.1085	1.00571e-09	9.48156e-08
CREB3L1	164.81	1.54991	0.253752	6.10799	1.00896e-09	9.48156e-08
GSTA1	162.051	-1.75012	0.286563	-6.10727	1.01351e-09	9.48156e-08
SHISA4	623.496	0.97756	0.160281	6.09903	1.06716e-09	9.91507e-08
DPYSL3	2286.57	0.890766	0.146354	6.08638	1.1549e-09	1.06573e-07
TUBB2B	373.395	1.12117	0.184278	6.08409	1.17152e-09	1.07376e-07
ACY3	34.1558	-3.72611	0.612899	-6.07949	1.20564e-09	1.09761e-07
FNTA	1327.01	-0.864781	0.142713	-6.0596	1.36461e-09	1.23406e-07
TM4SF1	2230.78	0.781858	0.129122	6.0552	1.40241e-09	1.25985e-07
TPI1	6137.05	0.906882	0.149924	6.04896	1.45787e-09	1.30105e-07
SEPT11	960.579	-0.879814	0.145556	-6.04452	1.49855e-09	1.32862e-07
PTGS2	74.0183	2.25843	0.375295	6.01775	1.76856e-09	1.55782e-07
CAPN2	587.106	1.14207	0.189969	6.01188	1.83382e-09	1.60489e-07
NPAS2	123.475	1.71766	0.285828	6.00943	1.86173e-09	1.61887e-07
DLX3	132.119	1.67755	0.280318	5.98446	2.17104e-09	1.87581e-07
PSAT1	1390.25	-0.882242	0.14765	-5.97523	2.29764e-09	1.97263e-07
CLIC3	624.95	0.974018	0.163405	5.96077	2.51054e-09	2.14185e-07
KRT8	1946.66	0.860318	0.145068	5.93046	3.02089e-09	2.56115e-07
ENO1	43615.4	0.721593	0.121917	5.91871	3.24484e-09	2.73393e-07
SLC16A1	1446.4	0.875334	0.147979	5.91526	3.31358e-09	2.77461e-07
LY6E	2585.9	-0.767223	0.129899	-5.90629	3.49895e-09	2.91185e-07
ROBO1	577.433	1.00317	0.170099	5.8976	3.68833e-09	3.05075e-07
FZD5	295.156	1.17598	0.200079	5.87759	4.16273e-09	3.42227e-07
LAMC2	94.1153	1.92576	0.328052	5.87031	4.3499e-09	3.55461e-07
HHIPL2	287.907	1.16923	0.199256	5.86796	4.41181e-09	3.5836e-07
TANC1	952.884	0.863516	0.147742	5.84476	5.07304e-09	4.09618e-07
LAPTM4B	3520.6	-0.764338	0.130949	-5.83691	5.31764e-09	4.26827e-07
BMP5	38.2072	-6.42399	1.10328	-5.82264	5.79236e-09	4.62197e-07
PFKFB4	187.361	1.37407	0.236849	5.80145	6.57436e-09	5.21528e-07
SLC9A7	186.215	1.52193	0.262448	5.799	6.67099e-09	5.26116e-07
ZNF737	33.612	-3.441	0.594118	-5.79179	6.9642e-09	5.46066e-07
APOA1	59.1323	-2.28279	0.394335	-5.78897	7.08202e-09	5.52113e-07
PDK4	303.225	-1.19064	0.205878	-5.78324	7.32764e-09	5.67997e-07
PRSS23	287.401	1.21241	0.210348	5.76381	8.22353e-09	6.33819e-07
APLN	70.1816	2.21213	0.383945	5.76159	8.33261e-09	6.38598e-07
FPR1	39.3847	3.38475	0.588101	5.75539	8.64408e-09	6.58747e-07
CCL2	97.659	-1.86353	0.32392	-5.75304	8.76537e-09	6.64258e-07
RNF187	1031.18	0.831803	0.144716	5.74782	9.04002e-09	6.81266e-07
RBM20	28.6466	-3.93868	0.688689	-5.7191	1.07091e-08	8.02594e-07
ENO2	443.533	0.993612	0.174146	5.70562	1.15917e-08	8.63965e-07
SNORA74A	346.147	-1.09001	0.191368	-5.69591	1.22715e-08	9.09631e-07
RBPMS	574.909	0.980788	0.172403	5.68891	1.27852e-08	9.4256e-07
ADAMTSL3	175.085	1.38705	0.243872	5.68761	1.2883e-08	9.4464e-07
GGT5	927.196	-0.838012	0.147797	-5.67001	1.42786e-08	1.04134e-06
SLC2A1	10691.9	0.756804	0.133547	5.66694	1.45372e-08	1.05293e-06
GBE1	1740.24	0.773434	0.136498	5.66628	1.45928e-08	1.05293e-06
GUCY1A2	357.702	-1.08089	0.19089	-5.66239	1.49275e-08	1.07138e-06
PGK1	8951.12	0.683023	0.120749	5.65656	1.54441e-08	1.10263e-06
FDPS	647.061	1.00038	0.177269	5.64327	1.66854e-08	1.18501e-06
TNIK	61.1686	2.27057	0.403241	5.6308	1.79379e-08	1.26733e-06
RAB6A	3357.94	0.813978	0.145	5.61363	1.98129e-08	1.39255e-06
SPARCL1	378.649	-1.07175	0.191277	-5.60315	2.10489e-08	1.4718e-06
TNFRSF12A	390.236	1.23976	0.221564	5.59552	2.19957e-08	1.53011e-06
PLA2G5	27.6756	-3.88407	0.694479	-5.59278	2.23464e-08	1.54658e-06
TUBA1C	3518.56	0.717671	0.128358	5.59117	2.25545e-08	1.55305e-06
AHNAK	420.581	1.15754	0.207199	5.58661	2.31549e-08	1.58634e-06
PRSS3	33.6371	-3.19933	0.57356	-5.57803	2.43257e-08	1.65818e-06
HDGFRP3	132.246	-1.52906	0.274305	-5.57431	2.48517e-08	1.68557e-06
SPNS2	62.5013	2.23218	0.400971	5.56693	2.5926e-08	1.74968e-06
MIA3	312.428	1.07466	0.193465	5.55482	2.77904e-08	1.86622e-06
ABLIM1	258.819	-1.1642	0.209624	-5.55377	2.79572e-08	1.86818e-06
ITGA5	823.655	0.87155	0.157491	5.53397	3.13067e-08	2.08174e-06
VIM	5573.16	0.687713	0.124467	5.52526	3.29e-08	2.17702e-06
CFB	428.384	-0.98115	0.177685	-5.52186	3.35423e-08	2.20874e-06
ANXA2	9099.83	0.658317	0.119394	5.51383	3.51114e-08	2.3009e-06
KIAA1984	272.465	-1.11583	0.202452	-5.51159	3.55609e-08	2.31053e-06
CFH	28.3523	-3.7481	0.680063	-5.5114	3.55991e-08	2.31053e-06
KIF26B	29.9557	4.35714	0.791555	5.50453	3.70144e-08	2.38524e-06
HNMT	1095.84	-0.81306	0.147718	-5.50412	3.71018e-08	2.38524e-06
CTSD	4171.75	0.758442	0.138805	5.4641	4.65266e-08	2.97704e-06
G6PD	10523.8	0.656428	0.120348	5.4544	4.91373e-08	3.12933e-06
S100A6	2370.32	0.841981	0.154401	5.4532	4.94726e-08	3.13362e-06
STON2	317.977	1.05925	0.194268	5.4525	4.96666e-08	3.13362e-06
FOSL2	395.056	1.04636	0.192079	5.44757	5.10637e-08	3.20526e-06
INTS3	703.051	0.971217	0.178309	5.44683	5.12747e-08	3.20526e-06
GBA	408.95	0.968666	0.178153	5.43728	5.41006e-08	3.3664e-06
WWC1	85.5981	-1.76054	0.324513	-5.42519	5.78931e-08	3.58594e-06
TFPI	1121.19	-0.788282	0.14552	-5.41702	6.06022e-08	3.73667e-06
SNORD17	935.487	-0.917538	0.169558	-5.41134	6.25534e-08	3.83953e-06
CRIP1	123.233	1.66537	0.30895	5.39042	7.02918e-08	4.29508e-06
HSPG2	285.86	1.11258	0.206779	5.38055	7.4257e-08	4.51702e-06
RTCA	521.406	0.912276	0.169834	5.37159	7.80462e-08	4.72632e-06
ALPL	176.9	-1.32143	0.247256	-5.34437	9.07325e-08	5.47016e-06
SPATS2L	524.413	0.897946	0.168644	5.32451	1.01223e-07	6.06877e-06
PELI1	334.279	-1.01055	0.189813	-5.32392	1.01556e-07	6.06877e-06
TRDN	92.358	-1.69703	0.319412	-5.31299	1.07844e-07	6.41624e-06
FMR1	2398.02	-0.706444	0.133016	-5.31097	1.09043e-07	6.45927e-06
ADAMTS5	24.5754	-4.15783	0.784509	-5.29991	1.1586e-07	6.8332e-06
C4A	298.772	-1.07157	0.202488	-5.29202	1.20972e-07	7.10384e-06
GBF1	972.91	0.771852	0.146339	5.2744	1.33188e-07	7.77787e-06
FAM20A	1096.15	0.761499	0.144392	5.27384	1.33597e-07	7.77787e-06
KIF1C	1061.15	0.845019	0.1603	5.27149	1.3532e-07	7.84453e-06
SPTAN1	1317.5	0.883712	0.167779	5.26713	1.38575e-07	7.99904e-06
GPR39	41.2383	2.65691	0.505046	5.26073	1.43486e-07	8.24743e-06
TUBB3	397.596	1.07695	0.205061	5.25184	1.50584e-07	8.61888e-06
SLC6A12	51.2756	-2.27097	0.432632	-5.24919	1.52766e-07	8.70704e-06
C1orf21	69.529	1.94285	0.37046	5.24442	1.56773e-07	8.89804e-06
PPDPF	2950.38	0.689709	0.131659	5.23859	1.61807e-07	9.11145e-06
MYOF	302.22	1.05216	0.200852	5.23851	1.61877e-07	9.11145e-06
COL18A1	544.65	-0.853433	0.162961	-5.23705	1.63167e-07	9.14614e-06
APOBEC3G	89.1098	-1.95913	0.374837	-5.22661	1.72649e-07	9.6378e-06
E2F8	122.52	-1.42208	0.272269	-5.22308	1.75973e-07	9.78311e-06
AXL	163.445	1.28814	0.246985	5.21547	1.83352e-07	1.01517e-05
GBP2	1605.43	0.716162	0.137371	5.21333	1.85483e-07	1.0228e-05
ACVR2A	557.643	0.861134	0.165412	5.20598	1.92977e-07	1.05981e-05
GOLGA3	2046.72	0.803986	0.154683	5.19765	2.01826e-07	1.10394e-05
INPP4B	40.2191	-2.53555	0.48897	-5.18549	2.15449e-07	1.17372e-05
SLC12A2	107.475	-1.50218	0.289785	-5.18376	2.17459e-07	1.17993e-05
INSIG1	733.702	0.826471	0.160156	5.16041	2.46413e-07	1.33171e-05
HMCN1	226.212	1.16402	0.22623	5.1453	2.67089e-07	1.43772e-05
VPS37B	671.629	1.02285	0.19908	5.13786	2.77882e-07	1.48991e-05
HK1	201.663	1.17302	0.228344	5.13708	2.79044e-07	1.49025e-05
SEMA4B	1203.32	0.812918	0.158603	5.12548	2.96773e-07	1.57872e-05
IL7R	198.44	-1.14722	0.224148	-5.11815	3.08544e-07	1.63492e-05
SPTBN2	700.587	0.849285	0.166707	5.09448	3.49703e-07	1.8458e-05
FDFT1	3869.33	0.829944	0.163577	5.07371	3.9014e-07	2.04952e-05
TM4SF18	1944	-0.680408	0.13412	-5.07313	3.91321e-07	2.04952e-05
TMEFF1	488.306	-0.848395	0.167263	-5.07221	3.93222e-07	2.05156e-05
DYNC1H1	329.759	0.960145	0.190119	5.05024	4.41264e-07	2.29339e-05
ESYT2	672.937	0.818795	0.162184	5.04856	4.45142e-07	2.29503e-05
TENM2	155.956	1.30267	0.258054	5.04806	4.46323e-07	2.29503e-05
PLOD3	647.636	0.792054	0.156907	5.04792	4.46656e-07	2.29503e-05
COL6A2	1600.47	0.774704	0.154028	5.02964	4.91411e-07	2.51547e-05
ARHGAP17	1040.09	0.720414	0.143289	5.02769	4.9642e-07	2.53156e-05
NRP1	607.195	0.85675	0.170526	5.02414	5.05681e-07	2.56912e-05
CCDC129	18.0998	-7.80758	1.55776	-5.01205	5.3854e-07	2.72586e-05
FGD4	52.953	-2.09654	0.418507	-5.00957	5.45513e-07	2.75089e-05
FSCN1	730.656	0.823377	0.164569	5.00322	5.63807e-07	2.83261e-05
ACTN1	1747.53	0.683844	0.136761	5.00028	5.72457e-07	2.86546e-05
RIMS1	24.612	-3.52616	0.705844	-4.99566	5.86337e-07	2.92414e-05
IKBKG	74.9594	1.7448	0.349988	4.98533	6.18572e-07	3.0736e-05
VAT1	2606.4	0.641176	0.128811	4.97764	6.43646e-07	3.17547e-05
BNIP3	5080.85	0.672166	0.135038	4.97761	6.43755e-07	3.17547e-05
DRAP1	1753.89	0.690619	0.139009	4.96817	6.75877e-07	3.32184e-05
MIR548I1	235.296	-1.04251	0.209878	-4.96722	6.79199e-07	3.32611e-05
TAF13	416.331	0.89092	0.179397	4.9662	6.82761e-07	3.33153e-05
PLCXD1	646.402	0.890219	0.179385	4.96263	6.9546e-07	3.38133e-05
NRARP	63.7876	-2.08306	0.419867	-4.96123	7.00477e-07	3.39356e-05
MAP1A	124.035	1.37196	0.276775	4.95695	7.1609e-07	3.45685e-05
HMGCS2	9976.83	-0.639602	0.129485	-4.93959	7.82883e-07	3.76589e-05
MYO7A	85.9081	-1.71123	0.346916	-4.93268	8.11069e-07	3.88769e-05
KANK2	518.909	0.894769	0.181885	4.91943	8.67952e-07	4.14569e-05
TSPAN18	75.9209	1.71942	0.349792	4.91554	8.85366e-07	4.2051e-05
ALCAM	500.932	0.870387	0.177078	4.91527	8.8659e-07	4.2051e-05
RRBP1	2770.95	0.637131	0.129652	4.91416	8.91656e-07	4.2144e-05
ELL2	1275.2	0.70827	0.144256	4.9098	9.11706e-07	4.2942e-05
SERPINB1	451.094	-0.864125	0.176368	-4.89954	9.60595e-07	4.50881e-05
KIAA1244	25.1273	3.86891	0.790025	4.8972	9.72119e-07	4.54717e-05
PPL	140.57	1.32465	0.270534	4.89643	9.75933e-07	4.54932e-05
SLC36A1	107.795	1.44192	0.295037	4.88725	1.02254e-06	4.75024e-05
KLHL23	170.553	-1.23652	0.253147	-4.88461	1.03633e-06	4.78239e-05
ATP1B1	489.075	0.84124	0.172224	4.88458	1.03651e-06	4.78239e-05
PDLIM7	1002.77	0.72296	0.14811	4.88123	1.05424e-06	4.83442e-05
COL4A1	63.7761	-1.82263	0.373404	-4.88111	1.05491e-06	4.83442e-05
ADAMTS9	89.7634	-1.73235	0.355977	-4.86646	1.13617e-06	5.18929e-05
SLC6A8	753.94	0.742712	0.152872	4.8584	1.18337e-06	5.38674e-05
ATP2B1	772.255	0.748375	0.154133	4.8554	1.20147e-06	5.45079e-05
F2RL2	73.451	1.71905	0.355401	4.83695	1.31848e-06	5.96175e-05
ID1	1488.59	0.683582	0.141376	4.83521	1.33002e-06	5.99392e-05
CYGB	45.8949	-2.12311	0.440293	-4.82204	1.42096e-06	6.36038e-05
KLHL14	76.1753	-1.63269	0.338629	-4.82147	1.42503e-06	6.36038e-05
PPFIA4	187.048	1.13539	0.23549	4.82142	1.4254e-06	6.36038e-05
PRR23B	51.159	-1.99359	0.414508	-4.80954	1.5128e-06	6.72825e-05
HSPB1	12991.1	0.652496	0.135745	4.80678	1.53384e-06	6.79954e-05
FZD1	554.294	0.881184	0.183411	4.80442	1.55203e-06	6.85777e-05
ACTG2	32.1116	2.75921	0.574883	4.79959	1.58988e-06	7.0022e-05
DGAT2	99.6217	1.47001	0.306639	4.79395	1.63528e-06	7.17883e-05
IGFBP4	157.785	1.21235	0.252952	4.79281	1.64464e-06	7.19451e-05
PHYHIPL	19.266	-4.4005	0.91826	-4.79222	1.64946e-06	7.19451e-05
PTPRD	15.2175	-7.56728	1.5806	-4.78761	1.6878e-06	7.33814e-05
FMO2	32.0247	-2.65323	0.555006	-4.78053	1.74831e-06	7.55545e-05
C4B	250.672	-1.14253	0.239	-4.78046	1.74892e-06	7.55545e-05
PDGFRL	31.0755	2.83003	0.593267	4.77025	1.83999e-06	7.92362e-05
LOX	182.564	1.13115	0.237182	4.76911	1.85037e-06	7.94313e-05
MYC	740.616	-0.742042	0.15594	-4.75851	1.95031e-06	8.34572e-05
CAPG	250.249	1.02485	0.21541	4.75766	1.95852e-06	8.35449e-05
ACSL5	589.486	-0.789649	0.166217	-4.75071	2.02706e-06	8.61976e-05
FRMD4A	454.837	0.817486	0.172181	4.74783	2.05613e-06	8.71604e-05
ASNS	242.531	-1.00955	0.212757	-4.74506	2.08449e-06	8.80875e-05
COL6A1	4102.25	0.5952	0.125456	4.74427	2.09255e-06	8.81534e-05
KCNN4	76.9748	1.71072	0.360769	4.74187	2.1175e-06	8.88832e-05
CPVL	61.8963	1.8537	0.390965	4.74135	2.12297e-06	8.88832e-05
EPRS	1070.77	0.691949	0.146318	4.72909	2.25531e-06	9.41286e-05
STRC	94.9744	-1.47833	0.312645	-4.72847	2.26214e-06	9.41286e-05
CDK15	24.8958	3.37388	0.713635	4.72774	2.27028e-06	9.41784e-05
GOLGA6L1	128.589	-1.26278	0.267174	-4.72644	2.28493e-06	9.4497e-05
SLITRK1	49.7411	-2.02106	0.42773	-4.7251	2.30008e-06	9.48345e-05
SCARNA10	1540.74	-0.632207	0.133845	-4.72344	2.31888e-06	9.53202e-05
GAB2	42.4287	-2.23976	0.47439	-4.72135	2.34288e-06	9.60157e-05
MSI2	77.1551	1.65064	0.349717	4.71993	2.35928e-06	9.63966e-05
MVP	683.26	0.78628	0.166799	4.71393	2.42984e-06	9.89813e-05
FAM162A	649.122	0.80737	0.171347	4.7119	2.45413e-06	9.96715e-05
C1orf226	45.0775	2.24973	0.47817	4.70489	2.54004e-06	0.000102853
USP17L5	334.191	-0.902133	0.192207	-4.69354	2.68515e-06	0.000108405
LOC100507206	30.4474	-2.66602	0.568568	-4.689	2.74543e-06	0.00011051
NBPF10	686.151	0.820304	0.175103	4.68468	2.80394e-06	0.000112531
RHOC	3595.58	0.648588	0.138504	4.68281	2.82967e-06	0.000113228
UGCG	667.273	-0.835063	0.17851	-4.67797	2.89723e-06	0.000115591
RPTOR	482.829	0.795861	0.170215	4.67561	2.93077e-06	0.000116586
SCML2	29.2208	2.8274	0.605096	4.67264	2.97348e-06	0.00011794
FAM129A	220.548	-1.08134	0.231498	-4.67107	2.99642e-06	0.000118503
FOXE1	86.4211	-1.52945	0.327869	-4.66483	3.0887e-06	0.000121797
CETN2	1011.44	0.690234	0.148026	4.66293	3.11736e-06	0.000122571
PLEKHB1	144.289	1.22558	0.263533	4.65058	3.31e-06	0.000129769
PISRT1	87.4329	-1.51359	0.325536	-4.64953	3.32688e-06	0.000130055
HIPK2	937.95	0.703083	0.151235	4.64893	3.33654e-06	0.000130058
DEK	2492.67	-0.592295	0.127575	-4.64271	3.43863e-06	0.000133403
FAM46A	758.165	0.786112	0.169338	4.64227	3.44601e-06	0.000133403
CIB1	921.947	0.696545	0.150055	4.64192	3.45185e-06	0.000133403
SERPINB9	943.89	-0.670916	0.144681	-4.63722	3.53131e-06	0.000136086
P4HB	11996.3	0.601083	0.129651	4.63616	3.54938e-06	0.000136395
LRPPRC	1258.83	-0.639351	0.138217	-4.62571	3.73312e-06	0.00014305
POLD4	3048.64	0.595442	0.128803	4.6229	3.78419e-06	0.000144599
LAMB3	40.0986	2.24265	0.485685	4.61749	3.88407e-06	0.000147765
TGFB1I1	387.885	0.831059	0.179994	4.61716	3.89025e-06	0.000147765
DOCK5	236.868	0.98904	0.214233	4.61666	3.89974e-06	0.000147765
RUNX1	738.208	-0.72465	0.15725	-4.60827	4.06038e-06	0.000153424
MICAL1	213.934	1.02864	0.223763	4.597	4.2861e-06	0.000161503
SULF1	82.8986	-1.51182	0.329107	-4.5937	4.35457e-06	0.000163628
GCNT1	657.802	0.73909	0.161207	4.58473	4.54584e-06	0.000170343
MYH9	8401.17	0.597639	0.13054	4.57821	4.68978e-06	0.000175112
CCDC102B	44.002	-2.0893	0.456397	-4.5778	4.69891e-06	0.000175112
TTLL7	86.2078	1.47793	0.323215	4.5726	4.81714e-06	0.000179026
CMIP	1137.05	0.753459	0.165016	4.56598	4.97176e-06	0.000184267
MYLK	918.501	0.733486	0.160705	4.56417	5.01479e-06	0.000185077
SNTB2	429.079	0.933243	0.204483	4.56391	5.02088e-06	0.000185077
OGFRL1	3491.92	-0.574434	0.126565	-4.53865	5.66153e-06	0.000208126
MTSS1L	961.151	0.695885	0.153443	4.53514	5.75657e-06	0.000211048
GYS1	445.524	0.91549	0.201954	4.53315	5.81095e-06	0.000212468
ABCA1	1036.39	0.673095	0.148767	4.52448	6.05455e-06	0.000220779
VKORC1	1629.8	0.602085	0.133188	4.52057	6.16736e-06	0.000224132
TP53BP1	734.441	0.837597	0.185303	4.52015	6.17952e-06	0.000224132
RAB27A	511.198	0.845285	0.187333	4.5122	6.41576e-06	0.000231666
AGMO	17.8791	-5.31152	1.17719	-4.51202	6.4214e-06	0.000231666
CPE	552.95	-0.772539	0.171368	-4.50807	6.54199e-06	0.00023539
SGMS2	923.022	-0.76729	0.170538	-4.49922	6.82021e-06	0.000244752
IL1RAPL1	24.74	-2.82115	0.62806	-4.49184	7.06101e-06	0.000252725
COPA	926.518	0.670044	0.149357	4.4862	7.25053e-06	0.000258825
PLIN2	751.118	0.783058	0.174926	4.4765	7.58761e-06	0.000270147
PTN	46.5727	-1.99196	0.445386	-4.47244	7.73317e-06	0.000274608
CDC42BPA	460.107	0.775902	0.173793	4.46453	8.02448e-06	0.000284209
PCNA	1653.02	-0.639325	0.143536	-4.45411	8.4243e-06	0.000297593
ITPR1	107.158	1.35291	0.30433	4.44553	8.7677e-06	0.000308919
COL14A1	101.899	-1.33872	0.301219	-4.44434	8.81626e-06	0.000309381
COL21A1	231.616	0.948517	0.213433	4.44409	8.82643e-06	0.000309381
GFPT2	516.489	0.737995	0.166085	4.44348	8.8517e-06	0.000309467
GPX1	1790.62	0.678003	0.152671	4.44095	8.95641e-06	0.000312323
APOBEC3F	56.6758	-1.72433	0.388957	-4.43322	9.28358e-06	0.000322902
AHR	812.045	-0.675986	0.152614	-4.4294	9.44977e-06	0.000327842
OLFML3	138.71	1.15669	0.261229	4.42787	9.51692e-06	0.000329329
GSE1	364.461	0.833212	0.188199	4.4273	9.54219e-06	0.000329363
LAMC1	1445.78	0.616964	0.139394	4.42604	9.59786e-06	0.000329862
ID3	245.531	1.06668	0.24101	4.42587	9.60527e-06	0.000329862
PRLR	744.264	0.723681	0.163549	4.42485	9.65073e-06	0.000330586
PLCB1	107.468	1.35433	0.306393	4.42026	9.85823e-06	0.000336843
MSMO1	702.622	0.694362	0.157171	4.41788	9.9674e-06	0.000339573
SPTBN1	1419.99	0.675555	0.15293	4.41743	9.98817e-06	0.000339573
SGCB	1212.83	0.69091	0.156451	4.41613	1.00482e-05	0.000340759
H19	48.8298	-1.87439	0.424672	-4.41374	1.016e-05	0.000343616
MRGPRD	218.894	-0.958848	0.217302	-4.41251	1.02181e-05	0.000343616
MARCKSL1	157.124	-1.13956	0.25827	-4.41227	1.02294e-05	0.000343616
NOTCH2	2087.74	0.612705	0.138867	4.41217	1.02338e-05	0.000343616
SYT11	46.929	2.02436	0.461201	4.38933	1.13699e-05	0.00038082
OSBP	317.781	0.893517	0.203654	4.38743	1.14697e-05	0.000383217
ASH1L	252.97	0.907536	0.20713	4.38149	1.17871e-05	0.000392854
PODN	22.5282	-2.91475	0.666304	-4.3745	1.2171e-05	0.000404655
MCM6	1617.66	-0.625419	0.143455	-4.3597	1.30241e-05	0.000431961
ACTR3BP2	116.246	-1.26116	0.28951	-4.35618	1.32353e-05	0.000437894
ITGA3	615.107	0.724416	0.166421	4.35292	1.34338e-05	0.000443381
TBC1D9B	1130.15	0.616013	0.141551	4.35187	1.3498e-05	0.000444419
MIS18BP1	638.989	-0.792023	0.182095	-4.3495	1.36446e-05	0.000448158
MATN2	1212.15	-0.624979	0.1438	-4.34616	1.38539e-05	0.000453931
QSOX1	817.13	0.663246	0.152714	4.34306	1.40512e-05	0.000459287
OR6C75	64.6488	-1.57499	0.36291	-4.33989	1.42551e-05	0.000464833
ASAP2	270.894	0.890263	0.205282	4.33679	1.4458e-05	0.000469634
SNORA75	556.611	-0.787135	0.181522	-4.3363	1.44902e-05	0.000469634
APOL6	253.346	-0.88899	0.205023	-4.33606	1.45062e-05	0.000469634
CLTC	8316.4	0.563925	0.130103	4.33444	1.46131e-05	0.000471968
PNKD	100.678	-1.28332	0.296269	-4.3316	1.4803e-05	0.000476966
TFRC	2748.92	-0.578002	0.133482	-4.33019	1.4898e-05	0.000478888
URI1	619.784	-0.700461	0.161928	-4.32577	1.52002e-05	0.000487448
PCDH18	1131.3	0.639017	0.147805	4.32337	1.53661e-05	0.000491608
SPATA22	25.8542	-2.68766	0.622103	-4.32029	1.55827e-05	0.000497363
PRRC2C	987.177	0.630266	0.146282	4.30857	1.64312e-05	0.000523215
CTTNBP2NL	419.411	0.781416	0.181623	4.3024	1.68961e-05	0.000536758
CITED4	67.1251	-1.57029	0.36573	-4.29359	1.75804e-05	0.000556482
PROS1	75.5951	-1.45833	0.33967	-4.29336	1.7599e-05	0.000556482
CHPF	448.192	0.807771	0.188217	4.2917	1.7731e-05	0.000559352
SLC41A1	333.36	0.853484	0.199004	4.28878	1.79656e-05	0.000565437
PIPOX	134.169	-1.23587	0.288362	-4.28582	1.82066e-05	0.000571191
CDKN1C	206.949	1.0323	0.240882	4.2855	1.82326e-05	0.000571191
APOC1	34.0017	-2.25122	0.525406	-4.28473	1.82957e-05	0.000571847
TUBB6	1240.26	0.634558	0.148211	4.28146	1.85673e-05	0.000579002
B4GALT1	1496.97	0.645658	0.150903	4.27863	1.88048e-05	0.000585062
CCDC69	748.149	-0.655461	0.153261	-4.27677	1.89628e-05	0.000588628
MPZL1	862.47	0.752028	0.176116	4.27008	1.95402e-05	0.000605166
SHKBP1	411.86	0.760766	0.178233	4.26837	1.96903e-05	0.000608427
LOC286437	124.36	-1.30311	0.30572	-4.26245	2.02199e-05	0.000623371
UGDH	383.39	0.801872	0.188179	4.26123	2.03309e-05	0.000625372
PTPN1	377.518	0.823952	0.193548	4.25709	2.07109e-05	0.000635619
SPINK5	39.8448	-2.03003	0.477203	-4.25402	2.09966e-05	0.000642932
PHLDB2	414.028	0.789436	0.185937	4.24572	2.17894e-05	0.000665704
MYEOV	81.5782	-1.43013	0.336911	-4.24484	2.18746e-05	0.000666807
PYGL	326.832	0.80553	0.190001	4.23962	2.23897e-05	0.000680979
COL6A3	62.8349	-1.55062	0.365958	-4.23716	2.2636e-05	0.000686733
NBPF9	96.0208	1.35367	0.319509	4.23673	2.26802e-05	0.000686733
SLC6A6	495.396	0.709277	0.167568	4.23279	2.30815e-05	0.000697329
PAPPA	271.113	0.852512	0.201576	4.22923	2.34496e-05	0.000706874
PDGFRB	30.5425	-2.40365	0.568897	-4.22509	2.38841e-05	0.000718316
TPM2	183.283	0.979242	0.231794	4.22461	2.3935e-05	0.000718316
C10orf116	170.364	-1.00094	0.237023	-4.22297	2.41102e-05	0.000721974
RARRES1	54.2825	-1.74154	0.412484	-4.22209	2.42051e-05	0.000723221
FN1	3240.39	-0.529246	0.125378	-4.2212	2.43007e-05	0.000724482
TNFSF10	726.996	-0.656034	0.155441	-4.22048	2.43787e-05	0.000725214
PTPN13	20.0844	-3.04096	0.720632	-4.21985	2.44462e-05	0.000725629
ARRDC4	32.1787	-2.2896	0.542757	-4.21846	2.45979e-05	0.000728539
TMEM30A	1571.12	-0.56333	0.133651	-4.21494	2.49847e-05	0.000738383
POU3F1	56.4098	-1.628	0.386397	-4.21327	2.51701e-05	0.000742244
NDST4	9.77809	-6.92228	1.64511	-4.2078	2.5787e-05	0.000758786
ACTN4	3673.83	0.542837	0.129089	4.20513	2.60934e-05	0.000766142
IFNGR1	416.445	-0.741208	0.176448	-4.20072	2.6607e-05	0.000779534
ARPC5	1862.36	0.574838	0.136885	4.19942	2.67604e-05	0.000782337
LOC644961	107.096	-1.22042	0.290801	-4.19675	2.7077e-05	0.000788725
CDC42SE1	355.824	0.834073	0.19875	4.1966	2.70951e-05	0.000788725
DSTN	2518.04	0.587894	0.140106	4.19606	2.71602e-05	0.000788926
MACF1	328.71	0.977363	0.232985	4.19496	2.72914e-05	0.000791044
REEP6	102.807	-1.25025	0.298291	-4.19139	2.77256e-05	0.000801914
NDRG2	137.748	-1.09611	0.261788	-4.18703	2.82632e-05	0.000815725
ARL14	90.1151	-1.32038	0.315678	-4.18268	2.88096e-05	0.00082973
EHD4	212.24	0.926443	0.221792	4.17708	2.95277e-05	0.000848108
SNORA38	345.641	-0.85324	0.204284	-4.17673	2.95728e-05	0.000848108
GSTM2P1	28.2131	-2.36299	0.566434	-4.17169	3.0235e-05	0.000865271
PPP1R2P3	39.7718	-1.95678	0.469953	-4.16378	3.13021e-05	0.000893921
NPR3	793.076	-0.632655	0.152433	-4.15039	3.31912e-05	0.000945878
KCNJ16	310.865	-0.831917	0.200501	-4.1492	3.33645e-05	0.000948825
TXLNA	818.249	0.703525	0.169744	4.14462	3.40381e-05	0.000965954
PCNXL2	119.693	1.14474	0.276293	4.14322	3.42467e-05	0.000969848
TRAK2	285.276	-0.858727	0.207357	-4.14129	3.45351e-05	0.000975975
FHDC1	84.9754	1.34715	0.325841	4.13438	3.55916e-05	0.00100374
SLC10A3	148.813	1.05492	0.255469	4.12937	3.63763e-05	0.00102374
SDK2	39.7127	-1.91277	0.463405	-4.12765	3.66494e-05	0.00102929
SEC24A	332.556	0.913076	0.221278	4.12638	3.68522e-05	0.00103285
GPRC5C	478.118	0.846083	0.205204	4.12313	3.73754e-05	0.00104536
CAMK2N1	24.6233	-2.67987	0.650148	-4.12194	3.7569e-05	0.00104861
TRIB2	42.8223	-1.87254	0.454458	-4.12038	3.78246e-05	0.00105357
S100A10	846.588	0.706706	0.171537	4.11985	3.79127e-05	0.00105386
EMP2	674.412	-0.663265	0.161074	-4.11777	3.82552e-05	0.00106121
STC1	509.796	0.69528	0.169211	4.10896	3.97444e-05	0.00110027
SEC61B	1758.83	0.598426	0.146083	4.09649	4.19468e-05	0.00115888
KRT39	37.8268	-1.98782	0.485678	-4.09288	4.26044e-05	0.00117465
EIF4EBP2	1295.88	-0.574941	0.140497	-4.0922	4.27305e-05	0.00117574
ACTN3	189.996	-0.938518	0.229507	-4.08927	4.32727e-05	0.00118825
PRRC2B	1928.33	0.578105	0.141732	4.07886	4.52576e-05	0.00123668
EPHB2	373.305	0.751222	0.184178	4.07878	4.52722e-05	0.00123668
MRAS	529.272	0.684351	0.167791	4.07859	4.53098e-05	0.00123668
MSC	1232.96	0.577	0.141538	4.07665	4.56895e-05	0.00124453
GFOD1	314.142	0.804426	0.197484	4.07338	4.63363e-05	0.00125962
VWA5B1	14.9329	-3.98558	0.979022	-4.07098	4.68152e-05	0.0012701
HIST1H2AA	69.0729	-1.52034	0.374039	-4.06466	4.81017e-05	0.00130239
OR4F21	140.735	-1.04801	0.258101	-4.06046	4.89766e-05	0.00132344
AVEN	136.598	1.17463	0.290245	4.04703	5.1871e-05	0.00139887
EMP3	880.033	0.67327	0.166442	4.04508	5.23051e-05	0.00140778
TMEM56	359.683	0.744548	0.184216	4.04171	5.30624e-05	0.00142533
EGFR	331.556	0.765679	0.18952	4.04011	5.3427e-05	0.00143229
TDO2	197.624	-0.899396	0.222685	-4.03887	5.37084e-05	0.00143699
PPP3CA	173.372	1.0139	0.251202	4.0362	5.43249e-05	0.00145062
RFTN1	23.9119	-2.64641	0.655801	-4.03538	5.45131e-05	0.00145279
KRTCAP2	1196.98	0.592926	0.146969	4.03435	5.47531e-05	0.00145633
FAM215A	35.8895	-2.08296	0.516434	-4.03336	5.49855e-05	0.00145964
SEC61G	2035.59	0.546196	0.135568	4.02893	5.60309e-05	0.00148449
CSDE1	77.0901	1.36344	0.338456	4.02842	5.61529e-05	0.00148482
RUSC1	165.392	0.974051	0.242084	4.02361	5.73124e-05	0.00151253
CCDC14	620.192	-0.721179	0.179485	-4.01805	5.86825e-05	0.00154569
STYXL1	307.881	0.773145	0.192474	4.01687	5.89752e-05	0.00154866
SLFN5	128.875	1.15316	0.287093	4.01668	5.90238e-05	0.00154866
EHD2	1133.03	0.58808	0.146444	4.01574	5.92587e-05	0.00155182
SAMD1	239.747	0.863804	0.215227	4.01346	5.98364e-05	0.00156393
TMEM43	604.905	0.647694	0.161753	4.00421	6.22244e-05	0.00162322
LOC100292680	225.091	0.872629	0.218004	4.00282	6.25918e-05	0.00162967
FAM106CP	93.617	-1.209	0.30214	-4.00146	6.29518e-05	0.0016359
PPIF	462.83	-0.68837	0.172248	-3.99639	6.43157e-05	0.00166815
AMPD2	247.328	0.911447	0.228442	3.98984	6.61166e-05	0.00171159
GMIP	298.804	0.775137	0.194425	3.98682	6.69648e-05	0.00173024
LOC440173	429.398	-0.721229	0.181049	-3.98361	6.78754e-05	0.00175044
LDHA	4762.67	0.644248	0.161768	3.98254	6.81834e-05	0.00175504
C11orf24	1452.63	0.539745	0.13585	3.9731	7.09447e-05	0.00182266
RCAN3	26.5169	2.40482	0.605402	3.97226	7.11933e-05	0.00182559
KANK1	156.777	0.997209	0.251126	3.97095	7.15878e-05	0.00183224
MEF2D	357.349	0.812813	0.204836	3.96812	7.24424e-05	0.00185062
CA3	13.4244	-4.87376	1.22947	-3.9641	7.36726e-05	0.00187851
SPHKAP	13.573	-4.90245	1.23696	-3.96332	7.39146e-05	0.00188115
HYOU1	856.067	0.591116	0.149232	3.96107	7.46158e-05	0.00189544
MDFI	2359.16	0.531727	0.134335	3.95821	7.5514e-05	0.00191467
FMNL1	212.301	0.88133	0.222792	3.95584	7.62673e-05	0.00192953
SEMA6D	122.838	-1.08083	0.27325	-3.95547	7.63848e-05	0.00192953
PFN1	5817.26	0.49619	0.125496	3.95383	7.69106e-05	0.00193644
POMT1	243.735	0.85834	0.217097	3.95373	7.69436e-05	0.00193644
ANGPT1	3049.92	0.539893	0.136693	3.94966	7.82617e-05	0.00196596
RTP4	32.1623	-2.02651	0.513238	-3.94849	7.86451e-05	0.00197194
VPREB1	49.3111	-1.62657	0.412237	-3.94571	7.95643e-05	0.0019911
PROCR	166.921	1.15786	0.293478	3.94529	7.97026e-05	0.0019911
CRTAM	19.1673	-2.80763	0.71282	-3.93877	8.19018e-05	0.00204228
PRKCSH	1494.42	0.669342	0.169995	3.93743	8.23587e-05	0.0020499
ACPL2	66.5592	-1.38816	0.353205	-3.93018	8.48832e-05	0.00210887
ABCC5	406.822	0.731235	0.186084	3.9296	8.50872e-05	0.00211007
LOC642852	200.233	-0.877487	0.223332	-3.92908	8.52725e-05	0.00211081
SNX7	532.968	0.653341	0.166353	3.92743	8.58567e-05	0.0021214
RPS3A	7036.61	-0.484137	0.123377	-3.92403	8.70795e-05	0.0021477
HR	600.184	0.663718	0.169205	3.92258	8.76069e-05	0.00215424
PITX2	1204.21	0.598925	0.152693	3.92242	8.76623e-05	0.00215424
DACH2	32.9743	-2.00435	0.51147	-3.9188	8.89912e-05	0.00218294
CP	27.0507	-2.20886	0.564679	-3.91172	9.16427e-05	0.00224392
TMEM189	1400.58	0.575077	0.147117	3.90899	9.26838e-05	0.00226533
GDPD5	65.427	1.49675	0.382989	3.90808	9.30317e-05	0.00226974
ARF4	3154.51	0.679746	0.17398	3.90704	9.34346e-05	0.00227548
RARA	326.731	0.737205	0.188808	3.90451	9.44148e-05	0.00229523
GABBR2	7.82247	-6.60035	1.69148	-3.90211	9.53566e-05	0.00231397
SH3BP5	680.665	0.650626	0.166854	3.89938	9.64376e-05	0.00233603
CKMT1A	53.9757	-1.61822	0.415667	-3.89307	9.89831e-05	0.00239341
CCDC84	70.5576	1.38875	0.356997	3.8901	0.000100204	0.00241862
CTAGE1	52.5955	-1.5493	0.398364	-3.88916	0.00010059	0.00242364
TAS2R10	55.5137	-1.50574	0.387268	-3.88812	0.000101025	0.0024298
USP17L6P	144.278	-0.976389	0.251175	-3.88729	0.00010137	0.00243207
SCD	13470.8	0.525339	0.135152	3.88703	0.000101478	0.00243207
CAHM	94.1061	-1.223	0.314764	-3.88545	0.000102138	0.00244124
PIAS3	841.944	0.622482	0.160216	3.88526	0.000102221	0.00244124
ATXN1	150.191	1.00142	0.257949	3.88222	0.000103506	0.0024676
LINC00622	165.728	-0.950819	0.245362	-3.87517	0.000106551	0.00253573
TMEM170B	130.813	-1.04758	0.270545	-3.87211	0.000107897	0.00256326
ARCN1	2971.41	0.535595	0.138462	3.86818	0.000109649	0.00259646
SEC22B	1085.51	0.546201	0.141206	3.86812	0.000109677	0.00259646
RNF167	842.174	0.618907	0.16014	3.8648	0.000111181	0.00262747
ACTB	47165.3	0.461656	0.119506	3.86305	0.000111982	0.0026418
ZNF85	24.4224	-2.39175	0.619275	-3.86218	0.00011238	0.00264658
LPPR2	332.683	0.882687	0.228969	3.85505	0.000115707	0.00272021
ENPEP	40.0776	-1.78236	0.462874	-3.85064	0.000117808	0.00276481
AGPAT1	591.065	0.61572	0.159984	3.84863	0.000118778	0.00278277
GADD45GIP1	786.946	0.746308	0.193949	3.84796	0.000119106	0.00278565
PTPRJ	340.927	0.733256	0.191165	3.83573	0.000125194	0.00291628
TMEM8B	490.006	0.644367	0.168002	3.83546	0.000125329	0.00291628
CLK2	454.872	0.69196	0.180412	3.83545	0.000125337	0.00291628
ST6GALNAC5	254.601	0.785926	0.204962	3.8345	0.00012582	0.00292252
CXorf57	236.339	0.811804	0.211735	3.83405	0.000126052	0.0029229
L1CAM	69.9856	-1.35666	0.3541	-3.83131	0.000127464	0.0029506
CBLB	325.389	-0.740388	0.193567	-3.82496	0.000130794	0.0030151
PLB1	27.5568	-2.15216	0.56267	-3.82491	0.00013082	0.0030151
CAPNS1	1995.24	0.509943	0.133328	3.82473	0.000130917	0.0030151
PROM1	13.6377	-3.52046	0.921252	-3.82138	0.000132705	0.00305109
DNAJB4	609.69	0.6353	0.166311	3.81996	0.000133474	0.00306358
PPAP2A	112.442	1.09338	0.287083	3.80859	0.000139762	0.00320248
GPC1	876.195	0.609272	0.160059	3.80654	0.000140923	0.00322363
EPN3	63.6899	-1.43045	0.375847	-3.80594	0.000141265	0.00322603
HSD11B2	35.6624	-1.85977	0.488981	-3.80335	0.000142754	0.00325454
SERTAD4-AS1	79.0159	1.39683	0.367369	3.80224	0.000143393	0.00326363
ZNF486	12.1429	-4.12978	1.08718	-3.7986	0.000145514	0.00330636
NPY1R	22.1663	-2.41118	0.635052	-3.79683	0.000146558	0.00332451
LINC00494	27.3991	-2.16068	0.569204	-3.79598	0.000147062	0.00332485
SYNJ2	657.944	0.591565	0.15584	3.79598	0.000147063	0.00332485
CABLES1	987.572	-0.589023	0.15536	-3.79135	0.000149829	0.00338174
APBA1	29.6554	2.16966	0.572471	3.79	0.00015065	0.00339463
HIST1H4C	4273.02	-0.517369	0.136574	-3.78819	0.00015175	0.00341374
SNORA71B	920.028	-0.57161	0.150947	-3.78682	0.000152586	0.00342687
OAZ1	2807.12	0.544734	0.144247	3.7764	0.000159112	0.00356753
IARS2	1573.72	0.506813	0.134228	3.77576	0.000159518	0.00357074
CRELD2	334.127	0.725378	0.192184	3.77438	0.000160403	0.00358463
MEIS3P1	42.2844	-1.68545	0.447154	-3.76929	0.000163709	0.0036431
UBA1	4079.65	0.496399	0.1317	3.76915	0.000163802	0.0036431
TRIM16	1365.25	0.549951	0.145919	3.76888	0.000163985	0.0036431
OR4F17	58.4962	-1.4135	0.375088	-3.76844	0.000164271	0.0036431
LRRC34	69.028	-1.42328	0.377697	-3.7683	0.000164363	0.0036431
OR13F1	39.0593	-1.74021	0.463272	-3.75636	0.000172405	0.00381513
MORF4L2	594.755	0.641018	0.170886	3.75114	0.000176034	0.00388908
MKRN7P	49.8598	-1.55853	0.415527	-3.75072	0.000176328	0.00388924
PTMA	36483.7	-0.461998	0.123395	-3.74405	0.000181075	0.00398746
HIST3H2BB	73.1731	-1.35952	0.363696	-3.73807	0.00018544	0.00407698
PTBP2	97.4827	1.1328	0.303204	3.73609	0.000186903	0.00410249
CACNG4	28.8515	-2.01935	0.540808	-3.73395	0.000188502	0.00413091
C1orf85	273.602	0.777475	0.208267	3.73306	0.000189164	0.00413629
YIF1A	3281.48	0.470019	0.125916	3.73281	0.000189358	0.00413629
PTCHD4	191.543	-0.887713	0.237891	-3.73159	0.000190273	0.00414582
STT3A	605.736	0.651134	0.174514	3.73112	0.000190627	0.00414582
OR4C46	70.3353	-1.30136	0.348796	-3.73101	0.000190711	0.00414582
LOC401321	228.611	-0.788577	0.211418	-3.72995	0.000191519	0.00415411
EPAS1	1005.77	-0.55807	0.149662	-3.72887	0.000192342	0.00415411
ABCD1	431.92	0.66098	0.177264	3.72879	0.000192403	0.00415411
CD200	201.576	-0.836384	0.224314	-3.72862	0.000192528	0.00415411
KRT16P3	162.766	-1.09203	0.292888	-3.7285	0.000192623	0.00415411
IFFO2	540.707	-0.616005	0.165254	-3.72763	0.000193287	0.00416181
EIF3E	3079.65	-0.521096	0.139896	-3.72488	0.000195405	0.00419797
UNC13D	108.175	1.12443	0.301888	3.72465	0.000195585	0.00419797
GPRC5A	364.492	0.890036	0.239075	3.72283	0.000196999	0.00422163
EFNB2	220.736	0.816147	0.219324	3.72119	0.000198286	0.0042373
PAR-SN	30.9673	-2.09069	0.561847	-3.7211	0.000198355	0.0042373
KLC2	381.424	0.695249	0.186913	3.71964	0.000199503	0.00425513
PLOD1	2347.51	0.502427	0.135349	3.71207	0.000205567	0.00437758
TTC28	63.2474	1.38358	0.372781	3.71151	0.000206025	0.00438046
GPRC5B	254.993	0.784603	0.211524	3.70928	0.000207852	0.00441238
ADRM1	997.892	0.532881	0.143707	3.7081	0.000208821	0.00442603
ZNF611	67.5209	-1.40389	0.379574	-3.69859	0.0002168	0.00458777
A2M	47.4256	-1.64007	0.443476	-3.69821	0.000217129	0.00458777
UBE4B	170.675	0.975239	0.263945	3.69486	0.000220009	0.00464141
PLAUR	253.026	0.771427	0.209001	3.69103	0.000223351	0.00470182
COL15A1	18.6501	-2.61885	0.709566	-3.69078	0.000223566	0.00470182
SIPA1L1	192.764	0.846759	0.229503	3.68953	0.00022467	0.00471471
MTRNR2L7	44.6855	-1.58075	0.428507	-3.68897	0.000225163	0.00471471
KRTAP5-8	196.251	-0.836262	0.226713	-3.68864	0.000225453	0.00471471
GUCY1A3	242.373	-0.771953	0.209286	-3.68851	0.000225569	0.00471471
WDR47	118.735	1.016	0.275494	3.68791	0.0002261	0.00471853
ATF5	260.875	-0.8253	0.223926	-3.68559	0.000228169	0.0047544
SOX14	58.9641	-1.39212	0.377777	-3.68504	0.000228668	0.00475748
PRR23A	51.57	-1.49298	0.405929	-3.67794	0.000235126	0.00488435
TEAD4	301.602	-0.715596	0.194593	-3.67739	0.000235631	0.00488736
NAB1	193.132	-0.848278	0.230976	-3.67258	0.000240118	0.00497283
IFNGR2	93.8428	-1.14339	0.311393	-3.67186	0.000240788	0.00497909
GSN	530.35	0.72242	0.196859	3.66972	0.000242812	0.0050133
PLIN3	234.494	0.778955	0.212307	3.669	0.0002435	0.00501749
OR13C5	60.8834	-1.42325	0.387939	-3.66873	0.000243754	0.00501749
LGALS3	404.138	0.654181	0.178378	3.66739	0.000245039	0.0050363
GALNT2	2647.41	0.475368	0.12966	3.66627	0.000246119	0.00505083
CREB3L2	542.557	0.624512	0.170488	3.66308	0.000249198	0.00510631
ERAP1	871.974	-0.536745	0.146552	-3.6625	0.000249765	0.0051102
SLC39A1	1148.67	0.555401	0.15172	3.66069	0.000251533	0.00513281
NUP210	1760.15	-0.514745	0.14062	-3.66055	0.000251678	0.00513281
LOXL2	1880.92	0.52045	0.142197	3.66006	0.000252156	0.00513281
BRIP1	116.541	-1.06705	0.291565	-3.65974	0.000252473	0.00513281
TOX2	195.65	0.85057	0.232431	3.65944	0.000252762	0.00513281
CRIM1	1379.94	-0.523212	0.143064	-3.65718	0.000255004	0.00517059
UBD	12.1137	-3.68551	1.0085	-3.65445	0.000257733	0.00521813
DUT	572.802	-0.605001	0.165643	-3.65244	0.000259761	0.00525136
AMMECR1	90.4761	1.13428	0.310689	3.65085	0.000261376	0.00527614
MYO5A	220.933	0.795891	0.218301	3.64584	0.000266518	0.00536741
TFAMP1	26.2821	-2.08083	0.570767	-3.64568	0.000266689	0.00536741
DSG2	551.324	0.609753	0.167421	3.64202	0.000270502	0.0054361
PRR5L	246.867	-0.771541	0.211951	-3.64019	0.000272442	0.00546697
OR4F3	54.457	-1.41308	0.388816	-3.6343	0.000278731	0.00558492
OR6B3	39.3721	-1.70718	0.469877	-3.63324	0.000279879	0.00559965
ENC1	35.3004	-1.75012	0.48183	-3.63224	0.000280975	0.0056133
ZMIZ1	829.384	0.567713	0.156318	3.63178	0.000281476	0.00561503
HLTF	1153.54	-0.518795	0.143033	-3.62711	0.00028661	0.00570876
A4GALT	366.2	0.662347	0.182628	3.62675	0.000287016	0.00570876
CN5H6.4	19.6981	-2.43566	0.671695	-3.62614	0.000287693	0.00571385
EBP	1597.6	0.495191	0.136612	3.62478	0.000289203	0.00573544
FAM98A	341.393	0.685263	0.189136	3.62312	0.000291075	0.00576413
PLXDC2	12.3447	-5.79698	1.60063	-3.62169	0.00029269	0.00578406
VPS37A	313.188	0.755209	0.208566	3.62096	0.000293517	0.00578406
EMD	521.763	0.59968	0.165623	3.62076	0.00029374	0.00578406
PCSK7	259.439	0.820224	0.226536	3.62072	0.000293787	0.00578406
EFHD2	1553.11	0.500647	0.138316	3.61959	0.000295072	0.00580095
FSTL3	181.472	0.887789	0.245629	3.61435	0.000301102	0.00591093
RDH5	84.282	-1.14214	0.316229	-3.61174	0.000304148	0.00596208
OR1E2	51.6151	-1.46407	0.405418	-3.61127	0.000304704	0.00596437
CNN1	95.8844	1.09391	0.30304	3.6098	0.000306431	0.00598607
STAMBP	355.465	0.685842	0.190006	3.60958	0.000306695	0.00598607
GLI3	12.1045	-5.7664	1.59816	-3.60814	0.000308399	0.00600563
TAF1D	441.118	-0.639863	0.177367	-3.60756	0.000309088	0.00600563
FUT11	105.892	1.05312	0.291927	3.60748	0.000309184	0.00600563
RSU1	1056.69	0.539225	0.149484	3.60724	0.000309468	0.00600563
FLNB	1389.77	0.535822	0.148718	3.60293	0.000314651	0.00609749
GCN1L1	845.828	0.621031	0.17242	3.60185	0.000315957	0.00611406
USP17L2	123.705	-0.97394	0.270641	-3.59864	0.000319885	0.00617799
MCAM	1866.91	0.482104	0.133977	3.59841	0.000320172	0.00617799
ANXA1	11118	0.478256	0.132947	3.59734	0.000321487	0.00619457
BDKRB1	469.291	1.77097	0.492531	3.59565	0.000323588	0.00621949
ARHGAP44	109.405	-1.03927	0.289042	-3.59556	0.000323698	0.00621949
RNF24	439.316	0.640371	0.178259	3.59237	0.000327684	0.00628235
BABAM1	382.25	0.806433	0.224496	3.5922	0.000327896	0.00628235
SHC1	3783.39	0.447998	0.124729	3.59178	0.000328423	0.00628359
OR13C9	37.2565	-1.70355	0.475597	-3.58192	0.000341081	0.00651657
SNRK	115.761	-1.0181	0.284549	-3.57794	0.000346315	0.00660329
HIST3H2A	48.7575	-1.51275	0.422836	-3.57762	0.000346732	0.00660329
ERP29	878.531	0.68653	0.19191	3.57736	0.00034708	0.00660329
S100A4	617.364	0.567677	0.158738	3.57618	0.000348649	0.00662385
HIBADH	634.13	-0.574475	0.16071	-3.57461	0.000350747	0.00664837
PAM	140.528	0.921874	0.257904	3.57448	0.00035092	0.00664837
CNN3	3735.51	0.452569	0.126638	3.57372	0.000351945	0.00665848
TNFRSF9	30.4417	1.94559	0.544775	3.57137	0.000355116	0.00670345
TIAM2	77.7163	1.21438	0.340069	3.571	0.000355626	0.00670345
PCYT2	297.041	0.707556	0.198147	3.57087	0.000355804	0.00670345
LRP5	3950.89	0.457076	0.128045	3.56966	0.000357447	0.00672506
VASH1	27.6583	-2.01158	0.563816	-3.56779	0.000360007	0.00676384
MAGED2	1134.13	0.524667	0.147094	3.56688	0.000361258	0.00677796
SEC61A1	3829.96	0.45404	0.127315	3.56626	0.000362106	0.00678448
ENTPD4	193.068	0.810185	0.227677	3.55849	0.000372989	0.00696989
SOWAHB	37.6828	-1.68725	0.474152	-3.55846	0.000373029	0.00696989
PNRC2	1137.73	-0.511223	0.143702	-3.55753	0.000374362	0.00698518
TSPAN8	26.4906	-2.02331	0.568882	-3.55664	0.000375626	0.00699913
TDGF1P3	49.7134	-1.48919	0.418842	-3.55549	0.000377279	0.00701703
AIM1	539.483	0.592544	0.166667	3.55525	0.000377621	0.00701703
TXNDC17	564.025	0.651291	0.183227	3.55456	0.000378605	0.00702569
CSDA	851.353	-0.543819	0.153065	-3.55287	0.000381046	0.00706132
PPIG	567.674	-0.602441	0.16961	-3.55193	0.000382422	0.00707715
DDA1	508.809	0.597025	0.168133	3.55092	0.000383892	0.00709467
FADD	806.585	0.594003	0.16734	3.54968	0.000385698	0.00711836
ATXN2	368.632	0.660929	0.186292	3.54781	0.000388447	0.00714635
MMP2	3580.33	0.61253	0.172665	3.5475	0.000388908	0.00714635
CKMT1B	72.738	-1.26946	0.357866	-3.5473	0.000389207	0.00714635
PDE3A	14.9822	-2.90273	0.818338	-3.54711	0.000389489	0.00714635
OR2F2	64.8779	-1.26329	0.35617	-3.54686	0.000389849	0.00714635
RCE1	845.648	0.529619	0.14939	3.54521	0.000392299	0.00718156
SLC7A5P2	88.3806	-1.13153	0.319318	-3.5436	0.000394705	0.00721587
TMED9	1247.66	0.581814	0.164227	3.54275	0.000395977	0.00722818
FTMT	55.2617	-1.38898	0.392097	-3.54244	0.000396444	0.00722818
HUWE1	1228.29	0.529649	0.14958	3.54089	0.000398773	0.00726088
DCTN1	2142	0.503114	0.142177	3.53865	0.00040218	0.0073131
GALNT10	544.787	0.576318	0.162888	3.53812	0.000402984	0.00731791
MRPL9	974.603	0.534094	0.151193	3.53255	0.000411579	0.007464
PER4	49.6761	-1.44395	0.409006	-3.53038	0.000414957	0.00751521
SMIM3	55.5799	1.37766	0.390375	3.52907	0.000417018	0.00754247
LNX1	68.308	1.25454	0.355649	3.52747	0.000419553	0.00757657
FAM160A1	134.709	0.92203	0.261428	3.5269	0.000420458	0.00757657
RARRES2	2958.56	0.465402	0.131961	3.52682	0.000420579	0.00757657
COL1A1	1464.57	0.489069	0.138702	3.52603	0.000421841	0.00758923
C10orf54	305.411	0.705199	0.200101	3.52422	0.000424729	0.00761628
ENAH	3190.67	0.440487	0.12499	3.52417	0.000424805	0.00761628
OR51A4	39.7874	-1.59726	0.453246	-3.52403	0.000425029	0.00761628
NEAT1	2746.84	0.448518	0.127331	3.52245	0.000427577	0.00765183
OR2L1P	34.8062	-1.72297	0.48919	-3.52209	0.000428156	0.0076521
ATP6V0E2	96.5101	1.07839	0.306546	3.51788	0.000435005	0.00776426
DAAM1	302.101	-0.683741	0.194457	-3.51616	0.00043784	0.0078046
MKNK2	540.084	-0.575641	0.163758	-3.5152	0.000439421	0.00782251
SDE2	623.439	0.560618	0.159575	3.51319	0.000442763	0.00787166
KIF16B	120.435	1.01848	0.289956	3.51254	0.00044385	0.00788066
DCAF12L2	32.5467	-1.75239	0.49987	-3.50569	0.000455429	0.00807568
PFKFB2	193.704	0.917921	0.262043	3.50294	0.000460149	0.00814873
SLTM	600.357	0.628133	0.179356	3.50216	0.000461508	0.00816214
SLC37A3	147.743	-0.885535	0.252896	-3.50157	0.000462517	0.00816933
ACOX2	44.8876	-1.48598	0.424588	-3.49983	0.000465561	0.00820921
KLHDC7A	58.7598	-1.33029	0.380129	-3.49958	0.000465985	0.00820921
CNN2	1914.87	0.481566	0.137665	3.4981	0.000468586	0.00824431
CDH2	1973.21	0.474476	0.135666	3.49738	0.000469851	0.00825587
TMEM45A	92.2884	1.09246	0.31281	3.49241	0.000478689	0.00840029
ARHGEF11	361.603	0.689163	0.197523	3.48902	0.000484789	0.00849633
MET	733.641	1.69177	0.485069	3.48769	0.000487205	0.00852766
DST	439.767	0.609023	0.174739	3.48533	0.00049153	0.00859228
CA11	56.2642	-1.33869	0.384146	-3.48485	0.000492404	0.00859648
GGCX	419.28	0.626051	0.179733	3.48323	0.000495399	0.00862508
STK3	419.439	-0.629231	0.180654	-3.48306	0.000495712	0.00862508
FAM48B2	40.7022	-1.59264	0.457271	-3.48293	0.00049595	0.00862508
SERP1	1626.32	0.469436	0.134806	3.4823	0.000497131	0.00863456
DEPDC1	563.78	-0.575016	0.165197	-3.48079	0.000499939	0.00866292
KRT10	43.5862	-1.49731	0.430171	-3.48073	0.000500042	0.00866292
OXCT2	70.4958	-1.19251	0.34277	-3.47902	0.00050325	0.00870739
HMGCS1	342.864	0.739278	0.212553	3.47809	0.000505004	0.0087266
IGBP1	965.467	-0.52859	0.152011	-3.47731	0.000506471	0.0087408
METTL7B	46.5479	-1.51597	0.436047	-3.47662	0.000507775	0.00875218
SLC25A51P1	37.2747	-1.64985	0.475033	-3.47313	0.000514425	0.00885556
SLC30A7	452.968	0.663971	0.191221	3.47227	0.000516079	0.00887276
SLC39A7	1963.49	0.459287	0.132338	3.47056	0.000519371	0.00891069
TPST1	250.287	0.725587	0.209076	3.47044	0.000519599	0.00891069
GBAS	384.514	-0.618824	0.178421	-3.46833	0.000523697	0.00896963
DOC2GP	60.6705	-1.38298	0.398792	-3.46794	0.000524472	0.00896964
MLXIPL	18.2683	-2.42987	0.700724	-3.46766	0.00052502	0.00896964
IL5	21.1993	-2.2439	0.64766	-3.46462	0.000530986	0.00905334
TPM4	4307.78	0.461376	0.133173	3.46448	0.000531254	0.00905334
PRM3	50.4045	-1.40298	0.40521	-3.46236	0.000535466	0.00911367
LOC100128505	47.1059	-1.48428	0.428739	-3.46196	0.000536249	0.00911556
TOR1AIP2	367.747	0.637129	0.184088	3.461	0.000538171	0.00913679
FOSL1	26.8645	2.0239	0.584978	3.45978	0.000540622	0.00916692
VASN	252.525	0.746424	0.215836	3.45829	0.000543617	0.0092062
LOC152217	339.354	-0.650244	0.18829	-3.45342	0.000553523	0.00936227
ABCB6	299.303	0.754301	0.218497	3.45223	0.000555974	0.00939201
IRF1	223.958	-0.767944	0.222685	-3.44857	0.00056356	0.00949864
CAPZA1	2331.76	0.525277	0.15232	3.44851	0.000563686	0.00949864
SLC26A2	248.725	-0.719189	0.208648	-3.44689	0.000567072	0.00954384
KLF3	455.966	-0.631442	0.183239	-3.44601	0.000568938	0.00956337
POLR2A	1399.96	0.47423	0.137637	3.44552	0.000569963	0.0095645
MED12	308.718	0.661112	0.191888	3.44531	0.000570415	0.0095645
CUEDC1	401.539	0.63705	0.185076	3.44209	0.000577232	0.00966685
BROX	140.516	0.897993	0.260939	3.4414	0.00057872	0.00967581
OR2B6	31.4851	-1.81616	0.527794	-3.44103	0.000579502	0.00967581
MAPK10	57.3935	-1.38281	0.401881	-3.44084	0.000579906	0.00967581
CDIPT	1464.03	0.492294	0.143096	3.4403	0.000581062	0.00968317
DTX3L	394.883	-0.631724	0.183777	-3.43744	0.000587233	0.00976814
APOB	35.8892	-1.63241	0.474977	-3.43681	0.0005886	0.00976814
H6PD	85.0558	1.10954	0.322857	3.43665	0.000588961	0.00976814
PPP1R7	200.912	0.782631	0.227733	3.43661	0.000589041	0.00976814
KLK1	17.2049	-2.47529	0.720385	-3.43606	0.000590236	0.00977601
GALNT5	10.5043	-3.91541	1.13975	-3.43531	0.000591867	0.00979106
PTRF	5194.95	0.478726	0.139448	3.43302	0.000596907	0.00986242
YBX1	6761.51	0.453966	0.132347	3.43012	0.000603307	0.00995604
TUBA1B	18104.5	0.435211	0.126898	3.42961	0.000604445	0.00996269
OR4A5	20.1339	-2.24488	0.65463	-3.42923	0.000605297	0.00996462
KRTAP1-5	58.0651	-1.29045	0.376434	-3.42809	0.000607854	0.00998299
PCDHB12	57.2466	-1.41164	0.411788	-3.42807	0.000607884	0.00998299
MICA	146.235	0.867462	0.253088	3.42751	0.000609148	0.00999165
AMOT	417.082	-0.614459	0.179362	-3.42581	0.00061296	0.010042
MGC16025	76.684	-1.12959	0.329799	-3.42509	0.000614589	0.0100566
ALDH5A1	82.3368	-1.12122	0.327471	-3.42386	0.000617388	0.0100902
DUOX2	51.2103	-1.38137	0.403588	-3.42272	0.00061999	0.0101205
ASPHD1	271.303	0.691303	0.202006	3.4222	0.000621174	0.0101273
ROGDI	124.892	0.927685	0.271104	3.42188	0.000621898	0.0101273
TRIM22	59.0528	-1.3353	0.390448	-3.41992	0.000626387	0.0101882
MST1	131.351	-0.918904	0.268771	-3.41891	0.000628729	0.010214
ZBTB38	875.097	-0.502601	0.147091	-3.41694	0.000633292	0.0102735
GNLY	10.4634	-5.55884	1.62697	-3.41668	0.000633903	0.0102735
SUZ12	1348.43	-0.479745	0.14043	-3.41625	0.000634897	0.0102773
LRRC59	6279.28	0.499216	0.146217	3.41421	0.000639668	0.0103401
GSK3A	595.65	0.693147	0.203034	3.41394	0.000640304	0.0103401
NLN	1441.26	0.477289	0.139879	3.41217	0.000644489	0.0103953
CCL26	41.7541	-1.52248	0.44642	-3.41042	0.000648637	0.0104498
CCDC54	38.2433	-1.60236	0.469903	-3.40999	0.000649655	0.0104538
PCYOX1	333.354	0.677913	0.199066	3.40547	0.000660493	0.0106156
LAMA5	733.606	0.581572	0.170867	3.40365	0.000664926	0.0106712
YWHAZ	199.417	0.76503	0.224784	3.4034	0.000665523	0.0106712
RFC3	556.568	-0.560515	0.164868	-3.39978	0.000674404	0.0107932
GPX8	314.147	0.663089	0.195046	3.39965	0.000674725	0.0107932
KCNE3	40.5797	1.59168	0.46862	3.39653	0.000682453	0.010904
KLHDC7B	44.678	-1.48509	0.437619	-3.39356	0.000689912	0.0110102
PTPRE	85.3262	1.07717	0.317686	3.39066	0.000697234	0.011114
CAST	2460.37	0.459954	0.135675	3.39011	0.000698638	0.0111233
DNAJB2	104.731	1.08055	0.318825	3.38917	0.00070104	0.0111484
RBMS3	1308.63	-0.467859	0.138068	-3.38862	0.000702445	0.0111577
SRA1	451.034	0.609018	0.179886	3.38559	0.000710264	0.0112687
CAMSAP3	94.2473	-1.29917	0.384016	-3.38313	0.000716649	0.0113507
GFRA1	23.8588	-2.1731	0.642367	-3.38295	0.000717105	0.0113507
TALDO1	2070.46	0.45844	0.135576	3.38142	0.000721117	0.0114009
CNBP	1337.58	-0.467631	0.138368	-3.37962	0.000725849	0.0114597
TNFRSF21	548.337	0.555567	0.1644	3.37937	0.000726526	0.0114597
IGSF8	155.94	0.931822	0.275886	3.37756	0.00073133	0.0115127
CAV3	48.8996	1.49942	0.443949	3.37746	0.000731584	0.0115127
TFDP3	48.8841	-1.37654	0.4078	-3.37554	0.000736719	0.0115801
PSMA5	1037.23	0.585749	0.17356	3.3749	0.000738424	0.0115934
ASPH	1770.16	0.539128	0.159964	3.37031	0.000750846	0.0117748
MYBPH	215.259	0.752844	0.22349	3.36858	0.000755559	0.0118351
GPI	5398.24	0.435057	0.129203	3.36722	0.000759291	0.0118798
ATP6V0A1	166.244	0.867962	0.258067	3.36332	0.00077011	0.0120352
RAB13	1308.63	0.48637	0.144681	3.36167	0.000774715	0.0120932
NPEPL1	575.647	0.562799	0.16762	3.3576	0.000786234	0.0122589
LOC100505540	49.4086	-1.36551	0.406901	-3.35588	0.000791121	0.012321
SIGMAR1	147.53	0.858696	0.256075	3.3533	0.00079854	0.0124222
CREG1	116.509	0.963398	0.287396	3.35216	0.00080183	0.0124545
ITGA7	32.7044	-1.71749	0.512385	-3.35195	0.000802451	0.0124545
DCAF10	375.443	-0.620796	0.185245	-3.35122	0.000804568	0.0124731
GPNMB	5.43941	-6.09432	1.82029	-3.348	0.000813969	0.0126044
PAPOLB	35.1616	-1.64182	0.490487	-3.34733	0.000815928	0.0126107
SPIC	57.3292	-1.2675	0.378672	-3.34723	0.000816234	0.0126107
COL27A1	92.0789	1.02539	0.306399	3.34659	0.000818128	0.0126255
LINC00488	39.502	-1.60249	0.478887	-3.34627	0.000819055	0.0126255
CA12	189.842	0.806597	0.241078	3.3458	0.000820451	0.0126327
TADA3	1232.97	0.479281	0.143407	3.3421	0.000831462	0.0127877
FAM138E	16.9983	-2.43969	0.731764	-3.33399	0.000856104	0.0131518
ZCCHC7	451.798	-0.574046	0.172232	-3.33297	0.000859227	0.0131849
SLC16A2	106.863	1.00429	0.301372	3.33238	0.000861059	0.0131929
CTTN	3589.42	0.436448	0.13098	3.33218	0.000861697	0.0131929
PM20D2	190.769	-0.7645	0.229598	-3.32974	0.000869272	0.0132939
ST3GAL1	360.597	-0.638368	0.191747	-3.32922	0.000870881	0.0133035
APOBEC3C	394.729	-0.612625	0.184119	-3.32734	0.000876795	0.0133763
SEC16A	553.504	0.583515	0.175384	3.32708	0.000877617	0.0133763
FBXO32	82.29	1.11453	0.335612	3.32088	0.000897347	0.0136616
ERCC6	177.142	0.776216	0.234215	3.31412	0.000919306	0.0139802
GLB1L3	16.8517	-2.45078	0.739626	-3.31353	0.00092125	0.0139827
SPTLC3	57.3155	-1.26917	0.383078	-3.31308	0.000922737	0.0139827
ASB9	40.185	1.61638	0.487895	3.31297	0.000923109	0.0139827
NPC1	483.191	0.569501	0.171908	3.31282	0.000923593	0.0139827
RRP1B	407.983	-0.625934	0.189026	-3.31137	0.000928397	0.0140398
KLHDC8B	551.036	-0.56255	0.169986	-3.30939	0.000935007	0.014124
PPIC	149.783	0.828879	0.250579	3.30786	0.00094013	0.0141856
TPD52L2	879.03	0.500681	0.151451	3.30589	0.000946758	0.0142697
HCAR3	46.7869	-1.38397	0.41887	-3.30406	0.000952953	0.0143345
LINC00312	57.703	-1.24414	0.376557	-3.304	0.000953168	0.0143345
LIMK1	425.451	0.582671	0.176511	3.30105	0.000963225	0.0144697
KCNH1	5.87855	5.82423	1.7646	3.30059	0.000964805	0.0144774
DLST	262.913	-0.67656	0.205289	-3.29565	0.000981953	0.0147184
HGS	891.154	0.537206	0.163069	3.29434	0.000986514	0.0147705
IFIT1	184.133	-0.807813	0.245235	-3.29403	0.000987613	0.0147706
SPAG4	45.1762	1.44041	0.437422	3.29296	0.000991375	0.0148106
MAN1A2	255.264	0.796684	0.242571	3.28433	0.00102224	0.0152549
TGFB1	1101.8	0.491702	0.149792	3.28256	0.0010287	0.0153181
FOXR2	36.2359	-1.55616	0.474071	-3.28255	0.00102873	0.0153181
TST	339.915	-0.636627	0.193973	-3.28203	0.00103063	0.015327
NAPA	342.085	0.617646	0.188206	3.28177	0.00103159	0.015327
NUDT18	125.113	1.10574	0.337351	3.2777	0.00104657	0.0155325
TNRC18	545.926	0.630239	0.192367	3.27623	0.00105202	0.0155964
CYP4V2	51.038	-1.31573	0.401741	-3.27508	0.00105631	0.0156429
ABL2	383.692	0.593228	0.181246	3.27306	0.00106391	0.0157381
NTM	12.0915	-3.0233	0.923956	-3.27212	0.00106743	0.015773
OR2G3	32.61	-1.64047	0.501425	-3.27161	0.00106936	0.0157844
EDF1	1221.71	0.459055	0.140369	3.27034	0.00107418	0.0158384
SNORA68	862.265	-0.533941	0.163296	-3.26977	0.00107636	0.0158532
PTPRM	260.53	0.667559	0.204216	3.26889	0.00107971	0.015867
TACC1	281.447	0.646511	0.197792	3.26863	0.00108068	0.015867
GGT8P	16.0369	2.74784	0.840681	3.26859	0.00108085	0.015867
GAS1	40.9902	-1.45827	0.446186	-3.2683	0.00108197	0.015867
EIF4G3	507.372	0.698672	0.213813	3.26767	0.00108437	0.015885
GFPT1	233.819	0.688056	0.210599	3.26713	0.00108643	0.0158979
HSPA5	2838.11	0.434449	0.133028	3.26584	0.00109138	0.0159295
PLCD3	925.844	0.513527	0.157248	3.26572	0.00109186	0.0159295
DUSP23	156.568	0.881677	0.270007	3.26539	0.00109313	0.0159295
PFN1P2	358.219	-0.685863	0.210043	-3.26535	0.00109328	0.0159295
SPARC	24354.8	0.42876	0.131363	3.26393	0.0010988	0.015992
PPP1R18	223.267	0.704837	0.215967	3.26363	0.00109993	0.015992
THBS2	9.80968	-3.78012	1.15907	-3.26134	0.00110886	0.0161046
MRPL17	236.931	0.700644	0.214895	3.2604	0.00111254	0.0161408
TTBK1	44.1556	-1.52578	0.468087	-3.25961	0.00111564	0.0161583
DEPTOR	31.9026	-1.75559	0.538608	-3.25949	0.00111613	0.0161583
HSD17B4	4359.75	-0.420157	0.12893	-3.25879	0.00111888	0.0161809
ZYX	781.744	0.503725	0.154644	3.25731	0.00112473	0.0162367
SFRP5	800.215	-0.489618	0.150325	-3.25706	0.00112572	0.0162367
RAB22A	699.255	0.600387	0.184357	3.25666	0.00112732	0.0162367
LOC100287632	66.6091	-1.16876	0.35889	-3.25661	0.00112753	0.0162367
DCAF6	91.4179	1.00051	0.307459	3.25411	0.00113747	0.0163624
CHMP1A	277.97	0.691239	0.212454	3.25359	0.00113955	0.0163751
PIP5K1P1	38.9709	-1.48039	0.455055	-3.2532	0.00114113	0.0163803
ZIC2	32.7738	-1.60996	0.494987	-3.25252	0.00114386	0.0164022
UGT1A6	86.6526	1.07861	0.331687	3.2519	0.00114638	0.016421
RPN2	2238.28	0.429089	0.132043	3.24961	0.00115564	0.0165361
AOX1	75.6582	1.10981	0.341762	3.24733	0.00116494	0.0166517
EPYC	5121.39	-0.450483	0.138803	-3.24549	0.00117247	0.0167417
MAGIX	49.417	-1.30829	0.403173	-3.24498	0.00117458	0.0167541
PRDX1	35.2968	1.58127	0.488416	3.23755	0.00120563	0.0171789
CTH	249.033	-0.675303	0.20867	-3.23622	0.00121123	0.0172406
CDC14C	43.4738	-1.38673	0.429192	-3.23102	0.00123349	0.0175391
PLXNA2	115.441	0.895712	0.277301	3.23011	0.00123742	0.0175615
TLN1	1851.87	0.473247	0.146521	3.22988	0.00123841	0.0175615
OR1D2	30.0492	-1.81824	0.562965	-3.22976	0.00123895	0.0175615
ADORA2B	195.549	0.736196	0.227988	3.2291	0.00124179	0.0175834
OR9A4	31.855	-1.65723	0.513276	-3.22873	0.00124342	0.0175881
MAPRE1	2049.48	0.427462	0.13244	3.2276	0.00124835	0.0176252
NGFRAP1	836.403	0.478725	0.148325	3.22753	0.00124864	0.0176252
MANF	731.544	0.546666	0.169498	3.22521	0.00125879	0.01775
TMSB10	24058.1	0.376786	0.116861	3.22423	0.00126311	0.0177924
ZDHHC24	1408.86	0.451285	0.139995	3.22357	0.00126605	0.0178153
CDK14	400.13	-0.580094	0.179988	-3.22296	0.00126875	0.0178348
TRIO	238.074	0.705846	0.219054	3.22225	0.00127187	0.0178602
PPP1CC	2375.71	-0.44405	0.137896	-3.22018	0.00128112	0.0179714
CYB5R1	217.297	0.705274	0.2191	3.21896	0.00128656	0.0180291
ANTXR1	805.63	0.4824	0.149881	3.21855	0.00128838	0.0180329
DECR2	287.207	0.647236	0.20111	3.21831	0.00128949	0.0180329
DKFZP434H168	36.0293	-1.53785	0.478121	-3.21645	0.00129785	0.0181312
CENPF	1577.96	0.438232	0.136299	3.21523	0.00130341	0.0181901
TAAR9	39.4654	-1.4716	0.457844	-3.21419	0.00130813	0.0182372
ZFP36L2	463.917	-0.584874	0.182091	-3.21199	0.00131821	0.0183305
ALDH9A1	2587.34	0.424145	0.132053	3.21192	0.00131852	0.0183305
ANKRD6	18.0847	2.30806	0.718609	3.21184	0.00131887	0.0183305
LOC100287042	45.4011	-1.39558	0.435005	-3.2082	0.00133567	0.0185449
OR2K2	47.7519	-1.33609	0.416658	-3.20669	0.00134274	0.018624
PITPNM2	89.5496	1.0019	0.312674	3.2043	0.00135392	0.0187599
UFC1	508.938	0.568319	0.177405	3.20351	0.00135764	0.0187923
WWTR1	611.127	-0.514498	0.160711	-3.20138	0.00136772	0.0189124
HES1	33.9454	-1.57366	0.491664	-3.20068	0.00137105	0.0189391
RAB32	687.004	0.514312	0.160778	3.1989	0.00137955	0.0190372
DTX1	13.3324	-2.71855	0.850362	-3.19693	0.001389	0.0191482
TJP2	94.4382	1.01999	0.319131	3.19616	0.0013927	0.0191797
NOMO2	555.115	0.517476	0.161954	3.1952	0.00139734	0.019224
VN1R1	24.8225	-1.89599	0.593723	-3.1934	0.0014061	0.019325
CDRT15P1	82.6853	-1.06112	0.332414	-3.19217	0.00141207	0.0193874
LIX1L	992.351	0.523924	0.164148	3.19178	0.001414	0.0193942
NBPF14	271.379	0.638933	0.200246	3.19074	0.0014191	0.0194304
ZMYND15	33.4566	-1.6052	0.503095	-3.19066	0.0014195	0.0194304
FKBP5	1290.28	-0.462394	0.145032	-3.18823	0.00143148	0.0195746
SLC43A1	8.77375	-4.2334	1.32883	-3.18581	0.00144347	0.0197187
DEPDC1B	237.254	-0.675054	0.211975	-3.18459	0.0014496	0.0197825
DHFR	1439.21	-0.440205	0.138243	-3.18429	0.00145111	0.0197832
CYR61	1816.95	0.417907	0.131265	3.18369	0.00145409	0.019804
ELK3	207.006	0.756092	0.237595	3.18227	0.00146126	0.0198816
SOX4	142.892	-0.838718	0.26365	-3.18118	0.00146675	0.0199301
SCP2D1	37.5749	-1.52524	0.479487	-3.18098	0.00146776	0.0199301
HOMER2	27.5237	1.77413	0.558687	3.17553	0.00149562	0.0202881
NCBP2	972.682	-0.466746	0.147018	-3.17476	0.00149963	0.0203221
CLEC4M	31.0363	-1.61099	0.507517	-3.17426	0.00150219	0.0203365
UNC5A	31.423	-1.62228	0.511201	-3.17347	0.00150631	0.0203719
MN1	85.8571	1.11045	0.349958	3.17309	0.00150827	0.020378
MSRB1	231.42	0.695795	0.2193	3.1728	0.00150976	0.020378
EPB41L5	83.6679	-1.01642	0.320597	-3.1704	0.00152231	0.020527
OR11H12	91.3309	-0.975622	0.307758	-3.17009	0.00152389	0.0205279
SRPX	598.908	0.504975	0.159343	3.1691	0.00152913	0.020578
NAV1	2071.99	0.429093	0.135481	3.16719	0.00153922	0.0206933
TCN1	20.0214	-2.21835	0.700634	-3.1662	0.00154442	0.0207269
PRKCA	1490.15	1.09618	0.346219	3.16614	0.00154478	0.0207269
PIP4K2A	395.183	-0.562397	0.177684	-3.16515	0.00155004	0.020777
PCOLCE2	13.8738	2.84603	0.899299	3.16472	0.00155231	0.0207804
KIAA1551	305.935	-0.651513	0.20588	-3.16453	0.00155336	0.0207804
TANC2	748.215	0.512317	0.161996	3.16253	0.00156403	0.0209026
DAP	549.276	0.526441	0.166669	3.15861	0.00158523	0.021165
TNFAIP6	23.4634	-1.86641	0.591234	-3.15681	0.00159508	0.0212755
HSP90B1	18903.6	0.430604	0.136613	3.15199	0.00162163	0.0215977
SAMD11	101.792	0.950194	0.301472	3.15185	0.00162242	0.0215977
BCAP31	69.8289	1.09498	0.347725	3.14897	0.00163845	0.0217897
TAS2R13	29.2806	-1.67955	0.533599	-3.1476	0.00164619	0.0218713
OR52H1	44.1424	-1.41833	0.45089	-3.14562	0.00165736	0.0219981
BAZ1A	125.465	-0.832275	0.26467	-3.14458	0.00166327	0.0220423
MYH11	39.3375	-1.41435	0.449819	-3.14427	0.00166501	0.0220423
IQCE	191.101	0.843011	0.268119	3.14417	0.00166556	0.0220423
ARHGEF12	2397.88	0.450488	0.143368	3.14219	0.0016769	0.0221707
FAM40A	252.834	0.65751	0.209329	3.14103	0.00168354	0.0222368
ATP11A	885.462	0.530484	0.169016	3.13867	0.00169715	0.0223948
PLS1	244.74	-0.644772	0.205568	-3.13653	0.00170958	0.0225368
ZFHX4-AS1	27.7339	-1.69358	0.540026	-3.1361	0.00171212	0.0225484
SERPINF1	88.1786	-1.02524	0.32724	-3.133	0.00173028	0.0227572
SNRNP200	1971.85	0.552666	0.176411	3.13283	0.00173133	0.0227572
LYSMD1	226.194	0.850658	0.271582	3.13223	0.00173484	0.0227813
EPB49	177.01	0.751309	0.239924	3.13145	0.00173943	0.0228195
CAPZB	3472.86	0.459646	0.146817	3.13073	0.00174372	0.0228537
IFITM1	1985.52	-0.44658	0.14285	-3.1262	0.00177079	0.0231861
GDAP2	245.304	0.683342	0.218693	3.12466	0.00178011	0.0232856
GABRA1	26.4325	-1.72509	0.552201	-3.12402	0.00178396	0.0233135
CAPN5	103.141	0.935322	0.299527	3.12266	0.00179222	0.0233989
DIP2B	250.673	0.657888	0.210716	3.12216	0.00179532	0.0234168
CHPF2	303.512	0.755797	0.242259	3.11979	0.00180982	0.0235832
STUB1	327.817	0.623519	0.199928	3.11872	0.00181639	0.0236461
BST2	118.647	-0.900041	0.288644	-3.11817	0.00181978	0.0236676
CCDC172	16.362	-2.25175	0.722205	-3.11788	0.00182158	0.0236684
SNHG6	823.406	-0.473873	0.152012	-3.11735	0.00182484	0.0236807
NUDT4	587.799	-0.50481	0.161946	-3.11716	0.00182603	0.0236807
LOC643486	22.3304	-1.93185	0.619935	-3.11621	0.00183192	0.0237221
PCDH1	8.27201	-4.14898	1.33147	-3.11608	0.00183273	0.0237221
SPINK6	38.1072	-1.53809	0.493642	-3.1158	0.00183447	0.0237221
CD151	4431.89	0.380835	0.122287	3.11427	0.001844	0.0238227
RABGGTB	741.212	0.47508	0.152587	3.11351	0.00184877	0.0238616
OR2T1	66.7917	-1.15452	0.370855	-3.11312	0.00185118	0.02387
CYBASC3	126.478	0.839414	0.269743	3.11191	0.00185884	0.0239388
UBR4	1042.13	0.484619	0.15574	3.11171	0.00186005	0.0239388
MRE11A	263.027	-0.649407	0.208721	-3.11137	0.00186223	0.0239443
HTRA3	74.5207	-1.06179	0.341336	-3.11069	0.00186652	0.0239766
TAAR8	45.1346	-1.31545	0.422956	-3.11012	0.0018701	0.0239872
LOC100132352	95.4642	-0.980622	0.315313	-3.11	0.00187088	0.0239872
HIST1H2BD	7054.92	-0.373709	0.120186	-3.10942	0.00187455	0.0240116
PCNAP1	43.8292	-1.33049	0.427935	-3.1091	0.00187658	0.024015
RCL1	149.847	-0.794083	0.25548	-3.10821	0.00188226	0.0240649
RACGAP1P	40.7919	-1.37068	0.441115	-3.10731	0.00188796	0.0240967
FOXC2	18.4098	-2.09137	0.67306	-3.10726	0.0018883	0.0240967
WTH3DI	36.8024	-1.45339	0.468249	-3.10388	0.00190998	0.0243505
ANKRD19P	23.036	-1.84007	0.592888	-3.10357	0.00191202	0.0243535
COL9A3	29.6331	-1.63523	0.527229	-3.10156	0.00192502	0.0244961
CLYBL	72.1287	-1.09103	0.351927	-3.10017	0.00193412	0.0245888
OR14I1	47.9205	-1.27139	0.410326	-3.09849	0.00194511	0.0246918
ANXA2P1	34.395	-1.50015	0.484173	-3.09837	0.00194586	0.0246918
THAP4	297.46	0.609574	0.196833	3.0969	0.00195555	0.0247916
OR5K2	45.9531	-1.2868	0.415567	-3.0965	0.0019582	0.0248021
ASL	156.469	0.774954	0.250464	3.09408	0.00197426	0.0249821
GINS1	296.661	-0.597651	0.193198	-3.09347	0.00197833	0.0250102
USP9X	1413.32	0.427707	0.138368	3.09108	0.00199431	0.025145
KLF7	133.955	0.809274	0.261811	3.09107	0.00199438	0.025145
KIAA0040	68.6331	1.10636	0.357924	3.09104	0.00199454	0.025145
TOP1	1245.01	-0.432904	0.14012	-3.08953	0.00200475	0.0252502
DNM1	88.1635	0.967018	0.313177	3.08777	0.00201663	0.0253371
PQBP1	196.871	0.716173	0.231943	3.08771	0.00201702	0.0253371
IRS1	143.444	0.798399	0.258576	3.08768	0.00201726	0.0253371
MRPL28	843.433	0.463098	0.149999	3.08735	0.0020195	0.0253419
PLEKHF2	201.464	-0.709439	0.229852	-3.08651	0.00202523	0.0253693
SFT2D2	568.744	0.499754	0.161917	3.08648	0.00202543	0.0253693
ORC6	252.778	-0.643513	0.208575	-3.08529	0.00203354	0.0254474
SNORA27	393.211	-0.558767	0.181126	-3.08496	0.00203577	0.0254518
PCYT1A	801.117	0.49472	0.160498	3.08241	0.00205334	0.0256392
SUN2	668.225	0.488137	0.158371	3.08223	0.00205454	0.0256392
HTRA1	434.438	0.534674	0.173502	3.08167	0.00205845	0.0256644
CAAP1	140.329	-0.792197	0.257124	-3.081	0.00206309	0.0256986
SMEK3P	32.6973	-1.56376	0.507602	-3.08068	0.0020653	0.0257026
RBBP4	1063.65	-0.445253	0.144592	-3.07937	0.00207436	0.0257916
LDLR	2196.74	0.459182	0.149153	3.07861	0.00207972	0.0258346
SNORA19	239.989	-0.643541	0.209214	-3.076	0.00209797	0.0260375
OR4F15	40.2119	-1.37399	0.447006	-3.07375	0.00211385	0.0262106
OR2AE1	38.9967	-1.42757	0.464557	-3.07297	0.00211943	0.0262558
IFITM3	2018.08	-0.407376	0.132586	-3.07253	0.00212254	0.0262703
OR8H1	35.2836	-1.60221	0.52192	-3.06984	0.00214177	0.0264493
FYCO1	141.016	0.986475	0.32136	3.06969	0.00214279	0.0264493
EP400	241.704	0.772499	0.251654	3.06968	0.00214285	0.0264493
ZNF664	801.7	-0.485077	0.158094	-3.06828	0.00215296	0.0265408
NENF	317.585	0.590199	0.192366	3.06811	0.00215418	0.0265408
TIMP2	1998.84	0.438209	0.142907	3.06639	0.0021666	0.0266697
OR6C1	36.2249	-1.45703	0.476044	-3.06071	0.00220816	0.0271566
ALDH1A3	32.1986	-1.51905	0.496454	-3.05979	0.00221491	0.027215
OR10AD1	20.0171	-2.04621	0.668852	-3.05929	0.00221862	0.0272163
XPA	329.419	-0.575516	0.188124	-3.05923	0.00221904	0.0272163
ELL3	49.5164	-1.24003	0.405396	-3.05882	0.00222208	0.027229
NFIC	739.12	0.496108	0.162234	3.05798	0.00222836	0.0272813
SNF8	1014.01	0.450719	0.147549	3.05471	0.00225277	0.0275553
GPHN	30.9888	1.82158	0.596387	3.05436	0.00225545	0.0275632
ICAM5	46.996	-1.26289	0.413652	-3.05303	0.00226543	0.0276603
H3F3C	25.5787	-1.72489	0.565076	-3.05248	0.00226956	0.0276858
PLCB2	38.2359	-1.39732	0.457959	-3.05119	0.00227934	0.0277801
DCBLD2	760.436	0.554395	0.181751	3.05029	0.0022862	0.0278115
ZNF252P-AS1	32.221	-1.51671	0.497246	-3.05022	0.00228672	0.0278115
CLK4	53.3994	-1.25259	0.410688	-3.04998	0.0022886	0.0278115
LDLRAP1	351.641	0.562338	0.184387	3.04978	0.00229012	0.0278115
NOMO1	1164.91	0.435686	0.142878	3.04935	0.00229334	0.0278257
DBI	4067.61	-0.380515	0.1249	-3.04656	0.00231472	0.0280574
ARHGAP1	991.027	0.465511	0.152811	3.04633	0.00231657	0.0280574
NDRG1	2577.58	0.418356	0.13739	3.04503	0.00232654	0.028153
TYMP	56.6316	1.23219	0.405221	3.04078	0.00235963	0.028528
PRPS1	797.969	-0.488578	0.160719	-3.03995	0.00236614	0.0285811
XBP1	645.853	0.477956	0.157274	3.039	0.00237365	0.0286464
GDAP1	86.2281	0.96937	0.3191	3.03783	0.00238292	0.0287327
G6PC3	1179.54	0.435918	0.143533	3.03706	0.00238897	0.0287801
STK25	985.219	0.445733	0.146797	3.03639	0.00239431	0.0288188
SBNO2	168.884	0.866233	0.285374	3.03543	0.00240196	0.0288853
FOXG1	17.8237	-2.13114	0.70225	-3.03472	0.00240757	0.0289271
VN1R5	39.9194	-1.36847	0.451029	-3.03411	0.00241247	0.0289603
IFNA21	26.4664	-1.665	0.54925	-3.03142	0.0024341	0.0291941
RHOD	325.255	0.57571	0.190041	3.02939	0.00245046	0.0293644
TMPO	576.825	-0.49591	0.163791	-3.02771	0.00246417	0.0294771
MCM9	51.7099	-1.18801	0.392381	-3.0277	0.00246421	0.0294771
MLLT11	28.4617	1.76992	0.584829	3.02639	0.00247489	0.0295689
CLOCK	261.626	0.652558	0.215634	3.02623	0.00247625	0.0295689
HIST2H2AC	388.949	0.556626	0.184002	3.0251	0.00248549	0.0296532
CUX1	396.521	0.554833	0.183452	3.02441	0.0024912	0.0296726
PDIA6	6510.89	0.452536	0.149645	3.02406	0.00249411	0.0296726
ZNF326	451.822	0.562985	0.186176	3.02395	0.00249502	0.0296726
LINC00226	14.1956	-2.44009	0.807041	-3.0235	0.00249866	0.0296726
GNG5	1211.35	0.423663	0.140125	3.02346	0.00249901	0.0296726
COL4A2	25.4164	-1.71568	0.567482	-3.02331	0.00250024	0.0296726
CBX1	74.6393	1.05409	0.348763	3.02236	0.00250812	0.0297254
VSIG10L	194.219	0.679391	0.224797	3.02225	0.00250907	0.0297254
OR5H14	44.9322	-1.3231	0.437859	-3.02175	0.00251321	0.0297484
ANKRD33B	42.746	-1.3381	0.443023	-3.02038	0.0025246	0.0298572
PRDX5	1368.68	0.496125	0.164314	3.01938	0.00253295	0.0299299
PSMB4	3250.25	0.418782	0.138736	3.01856	0.00253981	0.0299848
SOX3	37.6887	-1.45217	0.481124	-3.01828	0.00254212	0.029986
OAS1	91.0617	-0.91814	0.30436	-3.01663	0.00255604	0.030124
EPHB4	585.35	0.546797	0.18129	3.01615	0.00256004	0.0301449
LOC100272217	24.5265	-1.72235	0.571207	-3.01529	0.00256737	0.030205
HEYL	54.9553	-1.17357	0.389722	-3.01129	0.00260137	0.0305785
LOC158696	54.3489	-1.28255	0.42599	-3.01074	0.00260612	0.0306079
OR4A47	35.1332	-1.50873	0.501257	-3.00989	0.00261347	0.0306675
GATSL3	103.387	-0.873572	0.290269	-3.00953	0.00261654	0.0306771
TGFBI	7928.62	0.490333	0.162958	3.00894	0.00262158	0.0307096
NOS1AP	25.427	1.85934	0.618128	3.00802	0.00262954	0.0307762
OR6B1	27.5475	-1.61711	0.537918	-3.00623	0.00264507	0.0309314
MAPRE2	13.616	2.61443	0.869875	3.00552	0.00265125	0.0309534
F2R	522.108	0.497674	0.165588	3.00549	0.00265152	0.0309534
C11orf93	16.0724	-2.20393	0.733748	-3.00366	0.0026675	0.0310962
ATP2A2	1080.15	0.448036	0.149171	3.0035	0.00266895	0.0310962
LOC401074	162.089	-0.850441	0.283191	-3.00306	0.00267278	0.0310962
CILP2	152.954	0.839124	0.279424	3.00305	0.00267292	0.0310962
SLC50A1	505.588	0.507397	0.169018	3.00203	0.00268187	0.0311736
VN1R2	29.5939	-1.61781	0.538999	-3.00151	0.00268648	0.0311894
LOC392196	87.8531	-0.931081	0.31022	-3.00135	0.00268783	0.0311894
PPP2CA	208.199	0.811554	0.270453	3.00072	0.00269346	0.0312084
PPP2R5B	37.7469	1.43158	0.477091	3.00065	0.00269407	0.0312084
FANCB	126.45	-0.801338	0.267247	-2.99849	0.00271322	0.0314034
TRNP1	44.1215	-1.27128	0.424912	-2.99186	0.00277283	0.0320312
LRRC10	27.4757	-1.60883	0.537765	-2.9917	0.00277433	0.0320312
HMGB3P1	56.9768	-1.12058	0.374567	-2.99167	0.00277455	0.0320312
C14orf162	32.0078	-1.51151	0.505303	-2.9913	0.00277789	0.0320426
CCL19	46.4763	-1.32796	0.44403	-2.99071	0.00278328	0.0320774
PYGB	1079.9	0.439597	0.147011	2.99024	0.00278759	0.0320961
LOC100133957	28.4597	-1.61165	0.539044	-2.98984	0.00279126	0.0320961
LOC282997	60.4685	-1.12342	0.375758	-2.98976	0.00279199	0.0320961
UCP2	226.418	0.638642	0.213629	2.98949	0.00279446	0.0320972
TPGS2	650.251	0.623776	0.208767	2.98791	0.00280895	0.032184
OR6C76	25.25	-1.7239	0.576961	-2.98789	0.00280907	0.032184
OR4D1	61.0269	-1.09549	0.366645	-2.98789	0.00280913	0.032184
MAP3K14	96.0984	0.92132	0.308566	2.98582	0.00282822	0.0323518
GPR56	643.249	-0.482909	0.161752	-2.98549	0.00283121	0.0323518
EID1	1084.94	0.548455	0.183708	2.98547	0.00283147	0.0323518
LOC644649	24.7036	-1.73524	0.581268	-2.98527	0.00283332	0.0323518
MCMBP	633.46	-0.485015	0.162627	-2.98237	0.00286026	0.032632
POFUT2	698.875	0.466492	0.156438	2.98195	0.00286415	0.0326489
MKRN9P	45.7912	-1.25428	0.420706	-2.98138	0.00286956	0.0326831
RPL8	896.815	0.466392	0.156457	2.98097	0.00287337	0.032699
TAS2R8	27.2784	-1.65005	0.553793	-2.97955	0.00288675	0.0328215
DNAJC19	746.705	0.542229	0.181998	2.97931	0.00288897	0.0328215
SYTL5	95.6906	0.943101	0.316581	2.97902	0.00289174	0.0328254
TSPY26P	46.9577	-1.24157	0.416925	-2.97791	0.00290222	0.032917
HIST1H2BG	575.287	-0.510307	0.171388	-2.97749	0.0029062	0.0329345
CCT3	3566.02	0.374833	0.125905	2.97711	0.00290978	0.0329476
TMEM141	1176.27	-0.525729	0.176625	-2.97653	0.00291531	0.0329497
OR4Q3	22.3821	-1.78589	0.6	-2.97649	0.00291569	0.0329497
KCNJ2-AS1	45.5466	-1.27821	0.42946	-2.97632	0.00291726	0.0329497
SOX21	46.0679	-1.25005	0.420099	-2.97561	0.00292402	0.0329986
LGR4	74.2578	1.00253	0.337039	2.97453	0.00293434	0.0330875
TFAM	349.162	-0.551741	0.18558	-2.97307	0.00294841	0.0332185
CRIP2	324.148	0.596152	0.200631	2.97138	0.00296464	0.0333577
ALDOC	660.564	0.512781	0.172579	2.97127	0.00296567	0.0333577
LOC728875	22.0473	-1.82585	0.614875	-2.96946	0.00298322	0.0335239
LOC407835	30.3618	-1.51409	0.509926	-2.96924	0.00298539	0.0335239
FAM100B	1102.8	-0.420635	0.141679	-2.96892	0.00298844	0.0335241
ZHX2	89.3449	0.932107	0.313975	2.96873	0.00299036	0.0335241
GULP1	541.914	0.579652	0.195304	2.96795	0.0029979	0.0335809
DBNL	1504.93	0.411239	0.138577	2.96758	0.00300152	0.0335937
RPSAP9	22.4625	-1.79615	0.605354	-2.9671	0.00300619	0.0336183
SPANXD	15.8134	-2.18412	0.736227	-2.96664	0.00301073	0.0336375
BSCL2	341.253	0.553883	0.186724	2.96632	0.00301383	0.0336375
SH3KBP1	241.817	0.624505	0.210543	2.96617	0.00301535	0.0336375
MBD6	102.833	0.898868	0.303158	2.96502	0.00302665	0.0337358
ATP8B2	155.384	0.726895	0.245413	2.96193	0.00305722	0.0340486
TMEM87B	291.699	0.625725	0.211376	2.96024	0.00307395	0.0342069
TRIM16L	355.424	0.544702	0.184044	2.95963	0.0030801	0.0342395
TRIOBP	305.463	0.592509	0.200212	2.95941	0.00308226	0.0342395
HSD17B10	325.788	0.562797	0.190197	2.95903	0.00308612	0.0342395
FAM13C	109.06	-0.831182	0.280905	-2.95894	0.00308699	0.0342395
BACE1	267.732	0.604765	0.204406	2.95864	0.00308999	0.0342449
SNX29	139.474	0.852711	0.288252	2.95821	0.0030943	0.0342646
ZNF675	78.0802	-0.959754	0.324536	-2.95732	0.00310331	0.0343356
MME	783.805	-0.464328	0.157023	-2.95707	0.00310577	0.0343356
SLC16A10	10.6051	-2.82083	0.954127	-2.95645	0.00311206	0.0343771
INSM1	73.1731	-1.01519	0.343448	-2.95587	0.00311793	0.0344139
LAGE3	411.22	0.528452	0.178921	2.95355	0.00314146	0.0346455
GPR119	61.906	-1.08283	0.366684	-2.95303	0.0031467	0.0346474
LIMS2	53.4706	1.19203	0.403695	2.95279	0.00314915	0.0346474
STK39	1226.43	0.45746	0.154933	2.95262	0.00315087	0.0346474
PSMB10	322.04	-0.555687	0.188207	-2.95253	0.00315186	0.0346474
CFI	67.1675	-1.0637	0.360674	-2.94921	0.00318591	0.0349934
KDM5B	442.028	0.54141	0.183634	2.9483	0.00319525	0.0350677
B3GNTL1	122.363	0.826767	0.280499	2.94749	0.00320368	0.0351317
AKT3	140.189	-0.750597	0.254678	-2.94724	0.00320628	0.0351319
FAM129B	866.324	0.515694	0.175034	2.94625	0.00321657	0.0352161
FHOD3	148.807	0.733539	0.249135	2.94435	0.00323637	0.0354043
OR5V1	28.3996	-1.55312	0.527611	-2.94369	0.00324329	0.0354514
SLC25A52	32.0727	-1.46398	0.497527	-2.94252	0.00325555	0.0355292
METTL13	78.2749	1.13286	0.384999	2.94251	0.00325564	0.0355292
RASAL2	176.799	0.7006	0.238175	2.94153	0.00326597	0.0356132
DEDD	509.563	0.553119	0.188094	2.94065	0.00327529	0.0356821
LOC283070	39.4548	-1.35038	0.459246	-2.94043	0.00327755	0.0356821
SLC2A4RG	2460.85	0.379485	0.129073	2.94009	0.00328118	0.0356931
ANKZF1	127.108	0.842717	0.286701	2.93936	0.00328891	0.0357484
TNFRSF1B	50.9809	-1.19298	0.405929	-2.93888	0.00329402	0.0357753
SDC1	14.9844	2.33654	0.795213	2.93826	0.00330063	0.0358185
BCRP3	173.076	0.750761	0.255594	2.93732	0.00331063	0.0358737
GSTK1	720.366	-0.446389	0.151979	-2.93717	0.00331223	0.0358737
NPPA	33.9964	-1.44221	0.491044	-2.93704	0.00331366	0.0358737
AMFR	1072.16	-0.422714	0.143948	-2.93656	0.00331871	0.0358968
FLJ25758	12.105	-2.55877	0.87146	-2.93619	0.00332275	0.0358968
FAM175A	248.003	-0.611069	0.208135	-2.93592	0.00332558	0.0358968
GPR62	33.5207	-1.44474	0.492105	-2.93585	0.00332638	0.0358968
TBC1D10A	438.287	-0.50586	0.172357	-2.93495	0.00333602	0.0359453
PLCL2	64.9294	1.06533	0.363015	2.93467	0.00333906	0.0359453
STOML2	1109.26	0.418341	0.142573	2.93423	0.00334377	0.0359453
SLC35B1	452.794	0.503963	0.171753	2.93422	0.00334383	0.0359453
ATL3	494.413	0.504729	0.172016	2.9342	0.00334412	0.0359453
OR52E8	31.5447	-1.47808	0.503847	-2.93358	0.00335077	0.0359883
MAS1	34.3539	-1.40546	0.479341	-2.93206	0.00336722	0.036109
MAPKAPK2	722.408	0.465891	0.158896	2.93205	0.00336733	0.036109
KRTAP12-4	30.1797	-1.50684	0.514122	-2.93089	0.00337992	0.0362153
SATB2	147.433	-0.752651	0.256982	-2.92881	0.00340259	0.0364295
ARF1	9366.27	0.386128	0.131889	2.92767	0.00341514	0.036535
ZNHIT1	820.65	0.45134	0.154183	2.9273	0.00341924	0.0365501
GLS	1616.09	0.402778	0.137641	2.9263	0.00343022	0.0366175
LOC146880	53.3728	-1.1466	0.391835	-2.92623	0.00343095	0.0366175
F11R	1914.11	0.525747	0.179764	2.92465	0.00344847	0.0367755
TMEM245	1674.99	-0.415316	0.142031	-2.92412	0.00345432	0.0368059
PAQR7	334.111	0.581187	0.198771	2.9239	0.00345674	0.0368059
CGGBP1	668.845	-0.46651	0.15957	-2.92354	0.00346076	0.0368197
SMG7-AS1	35.862	-1.41354	0.483658	-2.9226	0.00347119	0.0369018
WIPI1	170.658	0.6968	0.238515	2.92141	0.0034845	0.0370143
KRTAP9-3	44.7807	-1.34849	0.461697	-2.92073	0.00349213	0.0370572
LOC100505687	38.3315	1.35184	0.462871	2.92056	0.003494	0.0370572
SLC40A1	523.454	-0.493208	0.168912	-2.91991	0.0035013	0.0371056
SCARNA16	932.024	-0.519406	0.177905	-2.91958	0.00350508	0.0371166
CLIC1	6209.6	0.365917	0.125371	2.91867	0.00351533	0.0371938
PTK7	260.543	0.5904	0.2023	2.91844	0.00351785	0.0371938
OR1L6	29.9849	-1.53964	0.527774	-2.91722	0.00353162	0.0373103
LOC338799	17.2304	-2.07838	0.713309	-2.91372	0.00357149	0.0377022
LOC646903	59.2799	-1.11097	0.38145	-2.91248	0.00358569	0.0378195
COL19A1	14.5055	-2.34734	0.806018	-2.91226	0.00358819	0.0378195
CRTC2	186.618	0.68101	0.233892	2.91164	0.0035954	0.0378417
PCDHB14	37.2675	-1.34217	0.460974	-2.9116	0.00359587	0.0378417
NCOR2	684.188	0.473685	0.162751	2.91049	0.00360868	0.037947
LPHN1	38.0253	-1.41052	0.484872	-2.90906	0.00362513	0.0380906
DKFZP586I1420	40.6942	-1.36375	0.468879	-2.90854	0.0036312	0.0381248
ZFHX3	156.947	0.716027	0.246249	2.90774	0.00364054	0.0381933
LCORL	254.027	-0.596735	0.205309	-2.90652	0.00365475	0.0383039
IFITM2	129.312	-0.776004	0.267003	-2.90635	0.00365673	0.0383039
ATP13A2	125.342	0.810748	0.279016	2.90574	0.00366388	0.0383239
LUM	11258.8	0.375533	0.129246	2.90556	0.00366595	0.0383239
UAP1	458.381	0.526371	0.181166	2.90546	0.00366712	0.0383239
JAK2	80.3571	-0.931338	0.320913	-2.90215	0.00370613	0.0387018
LEPREL1	489.682	-0.541864	0.186814	-2.90056	0.00372497	0.0388686
SCFD1	495.305	0.570984	0.196895	2.89993	0.0037324	0.0389163
ACAP1	83.0336	-0.923785	0.318646	-2.8991	0.00374235	0.03899
SUZ12P1	434.363	-0.554269	0.191229	-2.89846	0.00375002	0.0390317
VANGL1	176.801	0.683468	0.235818	2.89828	0.0037521	0.0390317
HNRNPA3	2033.12	0.438997	0.151504	2.8976	0.00376025	0.0390864
RIN2	206.679	-0.633255	0.218592	-2.89697	0.00376786	0.0391355
UTS2R	51.1187	-1.17661	0.406281	-2.89604	0.00377906	0.0391976
OR4K13	28.1431	-1.53959	0.531629	-2.89599	0.00377962	0.0391976
TAAR6	40.9544	-1.29184	0.446171	-2.89539	0.00378688	0.0392429
BNC2	326.327	0.574229	0.198369	2.89475	0.00379464	0.0392934
CTAGE9	63.3068	-1.03374	0.357151	-2.89439	0.00379896	0.0393081
RALGPS2	269.799	0.591385	0.204346	2.89404	0.00380319	0.0393219
CCNE2	181.534	-0.664351	0.229637	-2.89305	0.0038152	0.039416
PCCA	324.938	-0.554276	0.191623	-2.89254	0.00382138	0.0394498
ACO2	653.079	-0.467081	0.161533	-2.89154	0.00383356	0.0395455
KIAA1919	215.353	-0.622187	0.215323	-2.88955	0.00385794	0.0397667
FUS	1298.97	0.399462	0.138323	2.88789	0.00387829	0.0399461
UBTD1	193.042	0.661069	0.228943	2.88748	0.00388342	0.0399686
KLHL3	14.607	2.3259	0.806008	2.88571	0.00390537	0.0401641
TSSK1B	75.0201	-0.974359	0.337701	-2.88527	0.00391079	0.0401893
LFNG	206.314	0.659669	0.228962	2.88114	0.00396244	0.0406613
MBD2	502.913	0.478736	0.166163	2.88111	0.00396272	0.0406613
PLEKHG5	23.7958	-1.66594	0.578428	-2.88013	0.00397517	0.0407442
LOC100132987	11.2805	2.87827	0.999399	2.88	0.0039768	0.0407442
TROVE2	482.868	0.625508	0.217237	2.87938	0.00398462	0.0407935
EIF2S3	5447.2	-0.365136	0.126907	-2.8772	0.00401219	0.0410447
LPCAT2	101.049	0.888959	0.309093	2.87602	0.0040272	0.0411673
HNRNPU	5602.9	0.366079	0.127312	2.87545	0.00403448	0.0412106
RRAS2	243.326	-0.624531	0.217257	-2.87462	0.00404514	0.0412817
DPP4	1829.12	0.402278	0.13996	2.87424	0.00404996	0.0412817
APOD	28.4158	-1.54755	0.538427	-2.8742	0.00405057	0.0412817
PLEKHA1	193.493	0.677993	0.235939	2.87359	0.00405836	0.04133
LOC440925	59.0814	-1.08531	0.377721	-2.87332	0.00406184	0.0413345
BIRC8	28.4439	-1.56751	0.545793	-2.87198	0.0040791	0.041479
CCDC3	637.699	-0.455607	0.158738	-2.87018	0.00410237	0.0416844
ATP1B2	27.4187	-1.60354	0.55875	-2.86988	0.00410631	0.0416931
MEMO1	755.912	-0.497244	0.173318	-2.86897	0.00411806	0.0417812
KRT5	14.0622	-2.27545	0.793238	-2.86856	0.00412348	0.0417894
SPZ1	48.9996	-1.16379	0.405735	-2.86836	0.00412601	0.0417894
TMEM104	372.334	0.537575	0.187426	2.8682	0.00412811	0.0417894
MYEOV2	912.145	0.420511	0.146632	2.86779	0.00413344	0.0418122
TLN2	298.609	0.565389	0.197177	2.86741	0.00413845	0.0418316
OR2C1	36.4739	-1.37588	0.47991	-2.86696	0.00414439	0.0418547
FLJ42627	135.611	-0.74561	0.260104	-2.86659	0.00414925	0.0418547
ENTPD2	24.0746	-1.67839	0.585514	-2.86653	0.00414999	0.0418547
ADAMTS2	13.2084	-2.32154	0.81026	-2.86518	0.00416777	0.0420028
SPEG	158.756	0.714491	0.249392	2.86493	0.00417105	0.0420046
TMTC1	477.485	0.543319	0.189706	2.86401	0.00418313	0.0420951
DAPK1	1277.79	0.408945	0.14283	2.86316	0.00419435	0.0421203
FAM160B2	285.141	0.569712	0.198983	2.86312	0.00419495	0.0421203
GAP43	14.5734	2.32309	0.811386	2.86312	0.00419495	0.0421203
DLEU2L	35.7392	-1.34749	0.470693	-2.86278	0.00419946	0.0421344
UGP2	267.941	0.58113	0.203033	2.86224	0.00420661	0.0421749
LTBP3	181.182	-0.667547	0.233299	-2.86134	0.00421852	0.0422631
LOC100289361	49.0739	-1.16738	0.408049	-2.8609	0.00422444	0.0422912
ADIPOR1	549.364	0.480851	0.168106	2.86041	0.00423092	0.0423248
TOR2A	96.2709	0.856936	0.299683	2.85947	0.00424351	0.0424195
RAB43	395.019	-0.508351	0.177838	-2.8585	0.00425653	0.0425183
PLEKHA7	13.2604	-2.34139	0.819528	-2.857	0.00427663	0.0426876
GMFG	11.7991	-2.50494	0.877269	-2.85539	0.00429845	0.0428739
WNT6	19.8687	-1.82127	0.637931	-2.85496	0.00430419	0.0428996
FLJ16779	44.3415	-1.2219	0.428056	-2.85454	0.00430996	0.0429022
NCSTN	1666.42	0.392983	0.137673	2.85448	0.00431077	0.0429022
FTL	23593.7	0.359329	0.125897	2.85416	0.0043151	0.0429137
DLG5	869.865	0.430013	0.150702	2.8534	0.00432542	0.0429848
SLC4A4	46.0636	-1.19929	0.420395	-2.85277	0.00433405	0.0430391
KLC1	133.054	0.742803	0.260496	2.85149	0.00435142	0.04318
IL6	29.9784	1.5235	0.534456	2.85056	0.00436428	0.043276
ARL1	1518.68	0.402523	0.141247	2.84978	0.00437494	0.0433499
DDX17	2476.39	-0.368319	0.129259	-2.84947	0.00437917	0.0433602
GLUD2	34.5437	-1.40653	0.493732	-2.84878	0.0043887	0.0433924
LAMP3	7.75738	-3.42337	1.2017	-2.84877	0.00438882	0.0433924
TMEM92	68.5184	0.994506	0.349196	2.84799	0.0043996	0.0434673
SNAI2	87.867	0.901376	0.316659	2.84652	0.00442002	0.0436373
OR10A4	27.318	-1.61657	0.568176	-2.84518	0.00443858	0.0437886
CXorf27	38.8233	-1.33212	0.468441	-2.84374	0.00445879	0.0439396
EPB41L3	3.6685	-5.50535	1.93603	-2.84362	0.00446036	0.0439396
MGC12916	62.8437	-1.01556	0.357198	-2.84314	0.00446717	0.0439747
FBP1	29.8749	1.57002	0.552301	2.84269	0.00447342	0.0440043
SDC4	492.807	-0.477096	0.167897	-2.84159	0.00448891	0.0441247
MAMDC2	38.9698	-1.30946	0.460873	-2.84127	0.00449343	0.0441371
TSPAN14	381.675	0.510889	0.179944	2.83915	0.00452333	0.0443565
CHRM4	36.0003	-1.3921	0.490374	-2.83886	0.00452756	0.0443565
MTRNR2L1	17.0994	-1.96038	0.690559	-2.83883	0.00452786	0.0443565
PLXNA3	600.14	0.450871	0.158872	2.83795	0.00454047	0.0443565
KRTAP4-5	18.1181	-1.95827	0.690041	-2.8379	0.00454112	0.0443565
SNORA69	48.7049	-1.14805	0.404575	-2.83766	0.00454456	0.0443565
IFT122	285.645	0.569997	0.200874	2.83759	0.00454561	0.0443565
USB1	279.075	0.603597	0.212724	2.83747	0.00454727	0.0443565
RPL4	28553	-0.355404	0.12526	-2.83734	0.00454912	0.0443565
NHS	9.04366	-3.20921	1.1311	-2.83724	0.00455061	0.0443565
POMT2	124.142	0.790152	0.278502	2.83716	0.00455174	0.0443565
LDOC1	71.9523	-0.980093	0.345503	-2.83672	0.00455802	0.0443859
TRIM54	23.2367	-1.69476	0.597683	-2.83555	0.00457463	0.0445157
RBL2	733.881	-0.435917	0.153782	-2.83464	0.00458771	0.0446109
NXN	836.903	0.558538	0.197089	2.83393	0.00459792	0.0446782
PBX1	599.554	0.492527	0.173843	2.83316	0.00460898	0.0447061
KCNQ4	7.67189	-3.40935	1.20343	-2.83302	0.00461101	0.0447061
AIF1L	16.72	-2.03291	0.717641	-2.83277	0.00461469	0.0447061
ADAM15	1409.13	0.391209	0.138107	2.83266	0.00461628	0.0447061
ZBED6	1111.35	0.408214	0.144116	2.83254	0.00461802	0.0447061
OR4D11	15.074	-2.10105	0.741801	-2.83236	0.00462057	0.0447061
UBTFL1	33.1608	-1.37848	0.487096	-2.83	0.00465484	0.0450057
APOL3	168.251	-0.745889	0.26366	-2.82898	0.00466972	0.0451173
RNF40	1397.97	0.419913	0.148464	2.82838	0.00467836	0.045122
CD22	15.856	-2.06377	0.729684	-2.82831	0.00467944	0.045122
PIK3R3	90.7633	-0.885136	0.312961	-2.82826	0.00468018	0.045122
SUCO	327.741	0.53701	0.18994	2.82726	0.00469483	0.0452311
IL21R	41.9531	1.3344	0.472044	2.82686	0.00470068	0.0452553
NXF5	42.3161	-1.22779	0.434368	-2.82661	0.00470431	0.0452582
ZDHHC12	339.759	0.581259	0.205664	2.82625	0.0047096	0.045277
NACAP1	53.3553	-1.10614	0.391591	-2.82473	0.00473212	0.0454612
PBOV1	27.8311	-1.51157	0.535565	-2.82238	0.00476688	0.0457519
MGMT	170.233	0.673499	0.238659	2.82202	0.00477224	0.0457519
ZNF322	171.213	-0.667766	0.236661	-2.82162	0.00477819	0.0457519
TPI1P3	62.0244	-1.05968	0.375565	-2.82157	0.00477898	0.0457519
FAM81A	30.4683	1.49128	0.528531	2.82155	0.00477924	0.0457519
CD248	145.437	-0.715077	0.253531	-2.82047	0.00479533	0.0458735
KIAA0930	877.796	0.425598	0.150942	2.8196	0.00480831	0.0459652
HSD3B7	244.351	0.678354	0.240648	2.81887	0.00481937	0.0460385
FRMD3	8.74855	-3.19232	1.13262	-2.81853	0.00482434	0.0460536
SLC25A5	3921.78	-0.355333	0.126098	-2.81791	0.00483372	0.0461107
IL1RAP	183.248	-0.663778	0.235597	-2.81743	0.00484103	0.046148
CTSF	761.249	-0.434737	0.154386	-2.81592	0.00486377	0.0463322
OR1A2	56.8924	-1.12346	0.399349	-2.81322	0.00490487	0.0466909
ARHGEF3	96.9928	0.93466	0.332415	2.81173	0.00492758	0.0468111
AVPR2	11.8958	-2.51068	0.892933	-2.81172	0.00492773	0.0468111
TMEM54	169.565	0.693684	0.246712	2.81171	0.00492785	0.0468111
CSAG1	182.531	0.654542	0.232864	2.81083	0.0049414	0.0468743
LOC100131726	16.7841	-2.05162	0.729899	-2.81083	0.00494141	0.0468743
PPP1R11	341.523	0.557874	0.198519	2.81017	0.00495146	0.0469368
DRD5	33.0951	-1.37453	0.489167	-2.80993	0.00495518	0.0469392
VTN	328.309	0.526673	0.187573	2.80783	0.0049876	0.0471849
LOC339240	77.0602	-0.97883	0.348611	-2.8078	0.00498806	0.0471849
EHD1	492.689	0.478359	0.170393	2.80739	0.00499455	0.0471903
HPYR1	34.3299	-1.35403	0.482323	-2.80732	0.0049956	0.0471903
MXRA5	21.0578	-1.86384	0.664104	-2.80656	0.00500743	0.0472292
CYP1A1	21.5434	-1.72254	0.613781	-2.80644	0.00500924	0.0472292
MAGI1	74.1209	0.949209	0.338232	2.80638	0.00501016	0.0472292
FADS1	2455.52	0.360775	0.128807	2.80089	0.00509612	0.0480062
YIPF2	226.635	0.6726	0.240197	2.8002	0.00510706	0.0480758
SARS	389.214	0.538722	0.192419	2.79973	0.00511446	0.0481121
KRTAP9-9	10.9205	-2.60238	0.92963	-2.79938	0.00512016	0.0481299
OR52B2	31.2479	-1.41408	0.505177	-2.79917	0.00512345	0.0481299
ADH1A	16.4472	-2.0187	0.721812	-2.79672	0.00516248	0.048463
MFSD2A	74.4149	0.942409	0.337098	2.79565	0.00517952	0.0485894
ETNK2	69.2503	1.0054	0.359766	2.79458	0.0051967	0.0487168
TPX2	1787.69	0.368915	0.132039	2.79399	0.00520618	0.048772
UBL4B	33.2885	-1.3802	0.494167	-2.79299	0.00522232	0.0488608
NANOG	183.938	-0.678992	0.243109	-2.79296	0.00522286	0.0488608
SCARNA18	848.688	-0.428808	0.153644	-2.79093	0.00525574	0.049114
TEX261	384.017	0.525617	0.188337	2.79084	0.00525717	0.049114
FOXQ1	12.8665	-2.2857	0.819826	-2.78803	0.00530291	0.0495072
NDUFB5	1455.88	-0.399969	0.143587	-2.78556	0.0053436	0.0498309
OR4C11	19.6529	-1.817	0.652404	-2.78508	0.00535141	0.0498309
ANKRD52	393.765	0.505338	0.181459	2.78486	0.00535511	0.0498309
ABHD16B	51.3703	-1.13514	0.407618	-2.78481	0.00535591	0.0498309
ZNF598	351.563	0.523431	0.187961	2.78479	0.00535625	0.0498309
MAFG	308.529	0.627195	0.225238	2.78459	0.00535962	0.0498309
OR8G2	32.9986	-1.43783	0.516502	-2.78378	0.00537296	0.0499207
LACC1	285.469	0.548483	0.197201	2.78134	0.00541354	0.0502023
RCN1	4249.6	0.362725	0.130416	2.78129	0.00541425	0.0502023
CDK5R2	59.2607	-1.03674	0.372754	-2.78129	0.00541437	0.0502023
WBP2	791.836	0.423826	0.152411	2.78082	0.0054222	0.0502405
FAM106A	71.7211	-0.948399	0.34112	-2.78025	0.00543167	0.050294
DDX53	25.7559	-1.55729	0.560205	-2.77986	0.00543829	0.0503209
DDX19B	116.962	0.802464	0.288999	2.7767	0.00549142	0.0507621
C19orf53	478.656	0.501884	0.180768	2.77639	0.00549655	0.0507621
CYP51A1	1665.19	0.414059	0.149142	2.77628	0.00549853	0.0507621
PML	248.962	0.598754	0.215679	2.77613	0.00550094	0.0507621
PLXNC1	15.5416	-2.02207	0.728577	-2.77537	0.00551385	0.0508294
DDIT4	2526.33	0.380254	0.137016	2.77526	0.00551573	0.0508294
DENND4B	260.517	0.577616	0.208154	2.77495	0.0055211	0.0508443
KBTBD8	10.5897	-2.55448	0.920689	-2.77453	0.00552821	0.0508661
RMND5A	702.43	-0.444743	0.16031	-2.77427	0.0055325	0.0508661
MGRN1	368.825	0.510754	0.184125	2.77395	0.00553809	0.0508661
MAFB	32.8549	-1.35705	0.489216	-2.77392	0.00553846	0.0508661
HNRPDL	2485.25	0.366326	0.132114	2.77281	0.00555748	0.0510062
IL32	512.401	-0.467572	0.168656	-2.77234	0.00556545	0.0510421
DCP2	650.213	-0.485759	0.175229	-2.77214	0.00556891	0.0510421
TRAF7	809.64	0.496227	0.179036	2.77166	0.00557709	0.0510825
PALM	234.895	-0.636259	0.229623	-2.77089	0.0055903	0.0511363
SCARF2	175.111	0.658628	0.237696	2.77088	0.0055905	0.0511363
DNAJC22	60.7599	-1.02585	0.370282	-2.77044	0.00559803	0.0511707
VARS	455.714	0.494498	0.178528	2.76986	0.00560802	0.0512275
DAPK3	471.056	0.472922	0.170773	2.7693	0.00561775	0.0512818
ABHD2	878.342	0.462842	0.167177	2.76858	0.00563007	0.0513597
ARGFXP2	69.8389	-0.975582	0.352554	-2.76718	0.0056543	0.0515461
KRTAP9-2	38.2991	-1.29415	0.467728	-2.76689	0.0056594	0.051558
OR2A2	29.4154	-1.46336	0.528952	-2.76652	0.00566581	0.0515817
ARNTL	77.5086	0.931333	0.336743	2.76571	0.00567987	0.051675
ATP6AP1	1220.92	0.389997	0.141036	2.76522	0.00568837	0.0516907
TFDP2	539.375	-0.449175	0.16244	-2.76518	0.00568922	0.0516907
OR1F1	29.4382	-1.44088	0.521381	-2.76359	0.00571694	0.0519078
XRCC2	91.6847	-0.838797	0.303557	-2.76323	0.00572329	0.0519095
DCN	52.8071	1.20208	0.43504	2.76314	0.00572478	0.0519095
LOC729176	31.5125	-1.44576	0.523294	-2.7628	0.00573077	0.0519291
AP3D1	422.524	0.485475	0.175736	2.76253	0.00573557	0.0519336
NLRX1	48.5707	1.1347	0.410782	2.76229	0.00573974	0.0519336
CIC	326.067	0.530447	0.192044	2.76212	0.00574275	0.0519336
KIFC3	245.158	0.592294	0.214515	2.76109	0.00576093	0.0520327
ZNF625	156.316	0.691471	0.250437	2.76106	0.00576138	0.0520327
COL12A1	618.983	-0.435097	0.157628	-2.76027	0.0057753	0.0521237
OR52D1	26.2591	-1.57344	0.570184	-2.75953	0.00578852	0.0522083
MARCH2	291.507	0.582425	0.211117	2.75878	0.00580177	0.0522851
SH3RF2	45.6458	1.17588	0.426309	2.75827	0.00581081	0.0522851
SPAG8	110.5	-0.778296	0.282192	-2.75804	0.00581496	0.0522851
KRT18	1022.63	0.399998	0.145034	2.75796	0.00581638	0.0522851
GNAI2	1957.74	0.383565	0.139076	2.75795	0.00581649	0.0522851
MTRNR2L4	49.2536	-1.18729	0.430531	-2.75774	0.00582017	0.0522851
OR2S2	29.8854	-1.43762	0.521491	-2.75675	0.00583795	0.0524102
SGTB	170.773	0.760751	0.276036	2.75598	0.00585157	0.0524977
TAPBPL	280.243	-0.586862	0.212988	-2.75537	0.0058626	0.0525589
UACA	1016.61	-0.394491	0.143183	-2.75515	0.00586653	0.0525589
TAS2R39	47.3308	-1.1683	0.424073	-2.75496	0.00587002	0.0525589
PPP4R2	795.49	-0.412625	0.149798	-2.75454	0.00587748	0.0525911
C2orf76	22.4179	-1.63152	0.592476	-2.75374	0.00589187	0.052685
SLC22A5	188.081	0.636675	0.231339	2.75213	0.00592083	0.0529091
LOC100288748	19.2865	-1.76954	0.643201	-2.75114	0.00593875	0.0530343
ENSA	567.322	0.477172	0.173497	2.75032	0.00595367	0.0531134
EIF4B	1319.18	0.400228	0.145525	2.75022	0.00595544	0.0531134
LRP11	1032.61	-0.407943	0.14838	-2.74931	0.00597202	0.0532263
STX5	395.235	0.493578	0.179553	2.74892	0.00597914	0.0532547
TCTEX1D4	74.7693	-0.915875	0.333246	-2.74835	0.00598968	0.0532854
TIMM17A	472.355	0.467543	0.170121	2.7483	0.00599043	0.0532854
PMVK	131.696	0.787831	0.286806	2.74691	0.00601599	0.0534777
BCKDHB	437.21	-0.47405	0.172606	-2.74642	0.00602488	0.0535217
SH3PXD2A	329.751	-0.579685	0.211135	-2.74556	0.00604074	0.0535938
SCUBE1	17.4443	2.10446	0.766497	2.74555	0.00604091	0.0535938
EXTL1	14.2152	-2.1345	0.77758	-2.74506	0.00605	0.0536319
ALDH3B2	29.7816	-1.42149	0.517867	-2.74489	0.00605311	0.0536319
FOXD4	32.2211	-1.38299	0.504601	-2.74075	0.00612989	0.0542438
S100A11	2595.79	0.388514	0.141765	2.74054	0.00613378	0.0542438
IER5L	106.745	-0.781315	0.285104	-2.74045	0.00613543	0.0542438
HEATR5A	221.546	0.593369	0.216534	2.74031	0.00613816	0.0542438
C10orf47	50.7142	-1.08533	0.396311	-2.73859	0.00617033	0.0544675
FADS3	350.629	0.506867	0.185097	2.73839	0.00617402	0.0544675
KIAA1715	174.241	0.650454	0.237538	2.73831	0.00617553	0.0544675
CCDC109B	353.857	-0.537998	0.196503	-2.73786	0.00618412	0.0545078
PRR18	18.9701	-1.83519	0.670521	-2.73697	0.00620084	0.0546198
HNF4G	23.6446	-1.65344	0.604409	-2.73564	0.00622588	0.0547569
POR	801.321	0.421294	0.154006	2.73557	0.00622729	0.0547569
HNRNPA1	1991.43	0.387516	0.141664	2.73547	0.00622922	0.0547569
SLC44A2	319.37	0.567179	0.207356	2.73529	0.00623256	0.0547569
COL9A2	22.1148	1.68503	0.616284	2.73418	0.00625368	0.0549069
LINC00673	53.2883	1.13609	0.415666	2.73317	0.00627281	0.0550392
LENG1	172.649	0.669104	0.244859	2.73261	0.00628348	0.0550973
CKS1B	1484.55	0.488776	0.178898	2.73215	0.00629223	0.0551383
STC2	369.331	0.500989	0.183473	2.73059	0.00632217	0.0553649
GNB2L1	17005.7	-0.365652	0.133951	-2.72974	0.00633838	0.055471
PYCRL	73.7801	0.948907	0.347714	2.72899	0.00635292	0.0555625
SNORA21	879.002	-0.417149	0.15289	-2.72842	0.00636391	0.0556227
ACSS1	24.3171	-1.56691	0.574402	-2.72791	0.00637372	0.0556241
AP2B1	984.957	0.490385	0.179793	2.72749	0.0063818	0.0556241
COX7A2L	361.718	-0.55295	0.202756	-2.72716	0.00638814	0.0556241
ARL8A	418.978	0.501364	0.183843	2.72714	0.00638868	0.0556241
ANK1	6.90346	4.52919	1.66084	2.72705	0.0063903	0.0556241
RBL1	624.249	-0.454616	0.166708	-2.72702	0.00639085	0.0556241
GNPNAT1	804.59	-0.437909	0.160596	-2.72678	0.00639561	0.0556241
MRPL51	502.737	0.458172	0.168052	2.72638	0.00640336	0.0556241
RBBP6	185.632	0.671412	0.246285	2.72616	0.00640763	0.0556241
OR4M1	28.4105	-1.44551	0.530261	-2.72603	0.0064101	0.0556241
OR2Z1	21.6939	-1.6526	0.606268	-2.72586	0.00641341	0.0556241
LGR6	7.87243	3.62872	1.33131	2.72569	0.00641678	0.0556241
FOXD2	23.5621	-1.58633	0.581999	-2.72566	0.00641737	0.0556241
MAPT-IT1	30.8287	-1.43582	0.526917	-2.72494	0.00643133	0.0556787
ADARB1	480.881	0.461563	0.169387	2.72491	0.00643189	0.0556787
N4BP2L1	25.761	-1.55279	0.570298	-2.72276	0.00647392	0.0559931
CRB2	29.054	-1.42572	0.523671	-2.72255	0.0064781	0.0559931
DHX36	635.457	-0.438948	0.161234	-2.72242	0.00648058	0.0559931
UST	329.813	-0.515433	0.189364	-2.72192	0.00649041	0.0559968
TECR	1045.49	0.529022	0.194357	2.7219	0.0064907	0.0559968
RBPMS2	115.667	-0.79695	0.292806	-2.72177	0.0064934	0.0559968
SMAP2	208.342	0.743639	0.273246	2.7215	0.00649862	0.0560048
BAG3	1403.98	0.387093	0.142246	2.7213	0.00650258	0.0560048
TMEM50A	289.829	0.603206	0.221681	2.72105	0.00650752	0.0560117
SPON2	1462.36	0.386936	0.142268	2.71978	0.00653262	0.0561899
TNK2	463.234	0.483137	0.177651	2.71958	0.0065365	0.0561899
NME7	132.922	0.726794	0.267297	2.71905	0.00654702	0.0562446
POU5F1P3	34.9031	-1.30272	0.479307	-2.71792	0.00656946	0.0564018
BAIAP2	1146.23	0.406597	0.149688	2.7163	0.00660169	0.0566426
NINJ2	33.7412	1.33436	0.491629	2.71416	0.00664442	0.0569732
TSPAN5	15.2739	-2.00145	0.737542	-2.71367	0.00665417	0.0570207
ZNF442	28.9267	1.46881	0.541334	2.71331	0.00666153	0.0570478
PRPF8	3076.78	0.340698	0.125593	2.71272	0.00667341	0.0571135
ACAA1	213.193	0.642287	0.236822	2.71211	0.00668557	0.0571644
PKP1	13.8829	2.20462	0.813016	2.71165	0.00669486	0.0571644
CAP2	573.356	0.456571	0.168375	2.71164	0.00669514	0.0571644
OSBPL2	701.128	0.418753	0.154431	2.71159	0.00669622	0.0571644
SLMAP	136.658	0.7129	0.263118	2.70944	0.00673978	0.0575001
HTATSF1	440.699	0.48315	0.178335	2.70922	0.00674412	0.0575009
ITGAL	25.648	-1.55514	0.574266	-2.70805	0.00676806	0.0576688
ZMYM6NB	203.092	-0.599961	0.22161	-2.70728	0.00678366	0.0577654
RIOK3	400.258	0.573981	0.212112	2.70603	0.00680935	0.0579478
PRKACG	27.7131	-1.51747	0.560856	-2.70563	0.00681744	0.0579803
CREBBP	1130.72	0.516378	0.190877	2.70529	0.00682446	0.0580037
TMEM174	19.628	-1.82311	0.674126	-2.70441	0.00684262	0.0580862
SIX2	57.8341	1.01903	0.376804	2.7044	0.00684274	0.0580862
KDELR3	273.812	0.545761	0.201859	2.70367	0.00685774	0.0581534
LOC653653	46.4547	-1.15939	0.428831	-2.7036	0.00685923	0.0581534
OR11G2	27.192	-1.46855	0.54333	-2.70287	0.00687439	0.0582455
ACAT2	405.862	0.495443	0.183411	2.70128	0.00690738	0.0584885
SNPH	24.5365	1.60852	0.59559	2.70073	0.00691885	0.0585491
VCAM1	151.34	-0.678704	0.251335	-2.7004	0.00692565	0.0585701
APCDD1L-AS1	12.8356	2.29785	0.85135	2.69907	0.00695334	0.0587408
OR1N2	45.935	-1.12012	0.415012	-2.69902	0.00695449	0.0587408
GLTSCR2	726.215	-0.414856	0.15373	-2.6986	0.00696318	0.0587775
PITPNM3	8.43848	3.26183	1.20882	2.69836	0.00696816	0.058783
NDUFA4L2	798.283	0.437666	0.16226	2.69732	0.0069901	0.0589314
CXorf1	28.2695	-1.42647	0.529148	-2.6958	0.00702204	0.0591362
CFL1	3947.89	0.347307	0.128842	2.6956	0.00702621	0.0591362
LOC150185	27.2108	-1.4598	0.541561	-2.69554	0.00702747	0.0591362
MB21D2	187.476	-0.629839	0.233779	-2.69416	0.0070566	0.059314
JMY	19.4287	1.7846	0.662405	2.69413	0.00705734	0.059314
SSPN	17.9114	1.9134	0.710374	2.69351	0.00707035	0.0593865
LOC100129534	14.6023	-2.03436	0.75601	-2.69091	0.00712572	0.0597966
PTENP1	55.1406	-1.02576	0.381211	-2.69081	0.00712798	0.0597966
FGR	11.9517	-2.3628	0.878298	-2.6902	0.00714082	0.0598673
COPZ2	79.6149	0.882462	0.328077	2.6898	0.0071495	0.059903
SLC25A44	206.409	0.590484	0.219574	2.68923	0.00716174	0.0599685
FER1L4	141.746	0.701599	0.260933	2.68881	0.0071707	0.0600065
MAP3K2	355.183	0.49393	0.183749	2.68808	0.00718649	0.0601015
UBXN2B	230.211	-0.56489	0.210236	-2.68693	0.00721119	0.060271
CLNS1A	1959.24	-0.358968	0.133691	-2.68505	0.00725181	0.0605731
SEC13	2871.85	0.362395	0.134988	2.68465	0.00726064	0.0605938
MBTD1	417.728	-0.486623	0.18127	-2.68453	0.00726322	0.0605938
IRF6	50.7258	-1.0611	0.395388	-2.68368	0.00728157	0.0606374
TAAR3	46.3753	-1.15844	0.431669	-2.68363	0.00728268	0.0606374
PHLPP1	165.529	0.751015	0.279863	2.68351	0.00728538	0.0606374
TAF7	1250.52	-0.376799	0.140419	-2.68339	0.00728799	0.0606374
LOC100130673	36.2695	-1.25804	0.46885	-2.68324	0.00729132	0.0606374
LINC00308	7.95977	-3.01936	1.12534	-2.68306	0.00729526	0.0606374
OR51Q1	32.1649	-1.32107	0.492483	-2.68246	0.00730836	0.0607091
ACTL7A	25.5915	-1.52772	0.569733	-2.68147	0.00733005	0.060852
CEP104	226.144	0.576537	0.215035	2.68113	0.00733732	0.0608751
DUX4L4	173.245	-0.624778	0.233157	-2.67964	0.00737005	0.0611092
CD1C	44.8325	-1.21181	0.45242	-2.6785	0.00739521	0.0612804
AKR1B1	1130.37	0.378119	0.141217	2.67757	0.00741575	0.0614131
OR11H2	78.1853	-0.882668	0.329721	-2.67701	0.0074282	0.0614786
HSBP1L1	18.6892	-1.79198	0.669808	-2.67537	0.00746474	0.0617435
GOLGA8F	37.7999	-1.27004	0.474832	-2.67471	0.00747937	0.0617593
FAM214B	49.6444	1.14433	0.427863	2.67453	0.00748331	0.0617593
CCDC87	46.9555	-1.10216	0.4121	-2.67451	0.00748388	0.0617593
TOPBP1	538.965	-0.436503	0.163211	-2.67446	0.00748487	0.0617593
HIST1H1A	202.235	0.652979	0.244241	2.6735	0.00750645	0.0618997
C16orf45	20.1321	1.74486	0.652713	2.67323	0.00751237	0.0619109
TPCN1	612.093	-0.421508	0.157772	-2.67164	0.00754824	0.0621687
CLDN25	27.5073	-1.4246	0.533449	-2.67054	0.00757295	0.0623344
RMI2	101.411	-0.780584	0.29234	-2.67013	0.00758225	0.0623731
C9orf114	95.1248	0.806622	0.302534	2.66622	0.00767089	0.063064
PDIA4	227.628	0.633943	0.237871	2.66507	0.0076973	0.0632428
ACTG1	79971.9	0.341467	0.128143	2.66474	0.00770469	0.0632652
PIP5K1C	215.053	0.582489	0.218724	2.66313	0.00774186	0.0635033
HMGN3	32.6212	-1.30332	0.489415	-2.66302	0.00774418	0.0635033
EIF3IP1	34.9755	-1.356	0.509224	-2.66287	0.00774773	0.0635033
SQSTM1	3965.11	0.339633	0.12757	2.66232	0.00776032	0.0635681
DNM3OS	26.7945	-1.43433	0.538903	-2.66158	0.00777747	0.0636701
BLZF1	458.8	0.530372	0.19936	2.66037	0.00780554	0.0638614
DEF6	57.8047	-1.06165	0.399123	-2.65996	0.00781491	0.0638725
CTGF	320.867	-0.500229	0.188063	-2.6599	0.00781632	0.0638725
SND1	642.184	0.429527	0.161536	2.65901	0.00783702	0.0639748
TPP1	532.169	-0.466127	0.17532	-2.65873	0.00784363	0.0639748
HES5	13.2734	-2.16101	0.812813	-2.65868	0.00784482	0.0639748
AKR1CL1	30.4038	-1.4122	0.531206	-2.65847	0.00784956	0.0639748
SF3A2	398.131	0.577018	0.217059	2.65835	0.00785241	0.0639748
SNX13	526.902	0.590177	0.222109	2.65715	0.00788043	0.0641644
EIF2S2	1667.38	-0.356201	0.134071	-2.65681	0.00788839	0.0641908
OR2J2	26.1337	-1.45373	0.547328	-2.65606	0.00790601	0.0642956
PLXNB3	29.3445	1.41702	0.533563	2.65577	0.0079127	0.0643114
ARMC9	228.304	0.619434	0.233331	2.65475	0.00793683	0.0644306
TAS2R4	40.2667	-1.19206	0.449031	-2.65474	0.00793687	0.0644306
HECTD3	183.826	0.717905	0.270601	2.653	0.00797787	0.0647248
ZNF80	55.8665	-0.998766	0.37654	-2.65249	0.00799015	0.0647856
HSPH1	1107.75	0.482053	0.181753	2.65224	0.0079959	0.0647935
CNTFR	16.5671	-1.88528	0.7114	-2.6501	0.00804674	0.0651666
TXNDC5	1877.92	0.361931	0.136601	2.64955	0.00805992	0.065217
DNASE1L1	150.276	0.688781	0.259973	2.64944	0.00806258	0.065217
SWI5	115.041	0.746498	0.281806	2.64898	0.00807349	0.0652663
CCDC50	588	-0.42696	0.161199	-2.64865	0.00808139	0.0652913
ARHGAP21	691.918	0.4145	0.156559	2.64756	0.00810744	0.0654627
FLJ13224	14.2603	-2.00105	0.755983	-2.64695	0.00812215	0.0655425
CCDC89	11.8255	-2.32639	0.879076	-2.64641	0.00813522	0.0656044
FGF14-AS2	47.7466	-1.19496	0.451571	-2.64623	0.00813949	0.0656044
DNA2	220.786	-0.570961	0.2158	-2.64579	0.00815013	0.0656261
IGSF9	13.6331	-2.06539	0.780714	-2.64552	0.0081566	0.0656261
LMO4	66.5756	0.95013	0.359147	2.64551	0.0081567	0.0656261
LOC100505622	33.4841	-1.29806	0.49075	-2.64506	0.00816752	0.0656742
FAM103A1	140.377	0.759952	0.287341	2.64477	0.00817464	0.0656926
MMD	315.959	-0.530088	0.200464	-2.6443	0.008186	0.0657449
ASB9P1	34.1698	-1.26264	0.477713	-2.64309	0.00821523	0.0659406
PAPSS2	28.2965	1.44858	0.548146	2.64268	0.00822521	0.0659817
LOC285548	34.603	-1.32134	0.500166	-2.6418	0.00824663	0.0660732
MICAL3	118.132	0.847548	0.320844	2.64162	0.00825105	0.0660732
VEGFA	324.9	0.499971	0.189267	2.64161	0.00825123	0.0660732
SEMA3F	25.3238	-1.51388	0.57325	-2.64086	0.00826949	0.0661803
IQUB	21.5246	-1.72917	0.654887	-2.64041	0.00828065	0.0662305
CIDECP	66.5402	0.93057	0.352615	2.63905	0.00831387	0.0664571
KRTAP10-2	18.01	-1.81601	0.688473	-2.63774	0.00834608	0.0666752
LSP1	8.06324	3.12603	1.18563	2.63659	0.00837446	0.0668365
ATP5G2	3852.44	-0.344623	0.130711	-2.63652	0.00837611	0.0668365
BTG1	1204.61	-0.368091	0.139646	-2.63589	0.00839162	0.0669019
ADAMTS12	365.261	0.592039	0.224615	2.63579	0.00839418	0.0669019
RPS6KA4	121.501	0.722824	0.274413	2.63407	0.00843682	0.0672023
TRA2B	643.837	0.426855	0.162126	2.63286	0.00846695	0.0673696
ZNF460	187.28	0.631822	0.240005	2.63253	0.00847506	0.0673696
NRSN2	668.493	0.4254	0.161596	2.6325	0.00847601	0.0673696
RWDD3	258.99	0.533851	0.202798	2.63243	0.0084777	0.0673696
AGPAT9	54.1368	1.02427	0.389175	2.63191	0.00849065	0.0674331
SNHG4	266.997	-0.536423	0.203917	-2.63059	0.0085237	0.0676559
HN1	1975.55	0.35966	0.136744	2.63018	0.00853405	0.0676963
MED15	547.403	0.435032	0.165412	2.62999	0.00853876	0.0676963
FAM46C	8.51277	-2.75664	1.04925	-2.62725	0.00860784	0.0682041
LINC00176	16.4949	-1.90682	0.725979	-2.62655	0.00862542	0.0682682
MPZ	9.30596	-2.60054	0.990105	-2.62653	0.008626	0.0682682
RNF10	911.644	0.523226	0.199319	2.62506	0.00866328	0.0685232
OPN3	165.779	-0.621466	0.236813	-2.62429	0.00868293	0.0686012
NPLOC4	988.885	0.402908	0.153531	2.62428	0.00868325	0.0686012
SGMS1	223.892	0.560317	0.213572	2.62355	0.00870198	0.0687091
MUS81	380.047	0.543967	0.207371	2.62316	0.00871183	0.0687469
GPR31	35.9168	-1.22711	0.467851	-2.62286	0.00871962	0.0687684
LTK	25.0969	-1.51117	0.576295	-2.62222	0.00873578	0.0688199
FASTK	566.469	0.445442	0.169885	2.62202	0.00874105	0.0688199
EIF4A2	3098.34	-0.329943	0.125836	-2.62201	0.00874137	0.0688199
PSMD4	657.898	0.430505	0.164211	2.62165	0.00875053	0.068852
CXXC1	36.1168	1.26701	0.483323	2.62145	0.00875564	0.0688523
CCL24	26.5269	-1.42114	0.54222	-2.62096	0.00876815	0.0689108
MSL2	413.533	-0.513041	0.195821	-2.61995	0.00879435	0.0690766
DDAH2	47.3567	1.09894	0.419564	2.61924	0.0088125	0.0691633
RPL13AP3	26.1067	-1.43903	0.549433	-2.61912	0.00881558	0.0691633
TRAM2	932.845	0.379799	0.145039	2.6186	0.00882927	0.0692123
MIR548I2	20.4982	-1.62457	0.620444	-2.61841	0.00883415	0.0692123
AGRN	1199.99	0.435163	0.166201	2.61829	0.00883713	0.0692123
SNORA70	2515.16	0.386003	0.147469	2.61752	0.00885725	0.0693298
KRTAP2-3	44.1246	-1.1662	0.445748	-2.61628	0.00888943	0.0695416
STARD3NL	352.763	0.495538	0.189437	2.61585	0.00890057	0.0695857
SEMA4C	351.903	-0.481002	0.183893	-2.61567	0.00890533	0.0695857
STAP2	49.956	-1.05958	0.405188	-2.61503	0.00892197	0.0696756
B4GALT7	63.5809	1.00048	0.382643	2.61465	0.00893184	0.0697125
OR56A3	33.8095	-1.39863	0.534964	-2.61444	0.00893737	0.0697156
TSR3	664.608	0.546261	0.209002	2.61367	0.00895764	0.0698336
STAC	9.07697	2.81626	1.07767	2.61329	0.00896758	0.0698709
PCDHB16	40.7335	-1.14269	0.437467	-2.61206	0.00899972	0.070081
FMOD	149.03	0.655613	0.251215	2.60976	0.00906045	0.0704854
PDE4DIP	80.1943	0.880102	0.337242	2.60971	0.00906203	0.0704854
OR2B11	65.092	-0.946149	0.3626	-2.60934	0.00907164	0.0705197
SYT17	8.43847	-2.73718	1.04943	-2.60825	0.00910071	0.0706693
CDON	101.059	0.76603	0.293698	2.60822	0.00910131	0.0706693
MYL9	7843.65	0.325372	0.124776	2.60766	0.0091164	0.0707459
C14orf1	672.901	0.410234	0.157388	2.60652	0.00914682	0.0709415
MRPS30	527.618	0.432472	0.165932	2.60632	0.00915207	0.0709416
MXRA7	346.367	0.544676	0.208999	2.60612	0.00915741	0.0709422
FZD3	28.5104	1.38891	0.532982	2.60593	0.0091626	0.0709422
TRIAP1	301.966	-0.540547	0.207494	-2.60512	0.00918432	0.0710698
BHMT2	518.722	0.496586	0.190663	2.60453	0.00920013	0.0711515
KRTAP12-1	13.3791	-2.03551	0.781865	-2.60341	0.00923023	0.0713101
TNFSF15	7.94858	-3.02797	1.1631	-2.60337	0.00923116	0.0713101
SARM1	37.0254	1.21197	0.465618	2.60292	0.00924325	0.071363
POLR2L	3106.76	0.368301	0.141594	2.60111	0.00929223	0.0717003
SBF1P1	39.1239	-1.17893	0.453297	-2.60079	0.00930086	0.0717261
CNOT6	511.967	-0.427641	0.164681	-2.59679	0.00941006	0.0725169
ZGPAT	135.51	0.67613	0.260387	2.59664	0.00941414	0.0725169
GLT25D1	2121.45	0.398277	0.153401	2.59632	0.0094229	0.0725169
ZNF280C	162.862	-0.61962	0.23866	-2.59625	0.00942479	0.0725169
MMP15	872.257	-0.51178	0.197217	-2.59501	0.00945874	0.0727369
MT1DP	34.6529	-1.35538	0.522448	-2.59429	0.00947856	0.0728302
PCNXL3	517.456	0.462066	0.178116	2.59418	0.00948161	0.0728302
KRTAP4-11	36.719	-1.19926	0.462393	-2.59359	0.00949809	0.0729154
AP1G1	431.754	0.470701	0.181521	2.59309	0.00951182	0.0729795
SLC7A11	302.933	0.513919	0.19823	2.59253	0.00952723	0.0730564
NEK9	198.491	-0.617549	0.238385	-2.59055	0.00958231	0.0734373
LARS	756.878	-0.43439	0.167717	-2.59001	0.00959724	0.0735102
RMI1	360.452	-0.481151	0.1858	-2.58961	0.00960835	0.0735538
SKIL	564.614	0.439704	0.169875	2.5884	0.00964236	0.0737724
EIF5AL1	39.0324	-1.18833	0.45924	-2.58759	0.00966498	0.0738716
PYDC2	51.8174	-1.02378	0.395658	-2.58755	0.0096662	0.0738716
RPRD2	705.339	0.520808	0.201312	2.58707	0.00967958	0.0739067
C19orf60	57.728	0.986343	0.381292	2.58685	0.0096859	0.0739067
KIF7	108.621	0.751475	0.290503	2.5868	0.00968714	0.0739067
NCK1	679.218	-0.424976	0.164348	-2.58583	0.00971435	0.0740726
MITF	273.565	0.54078	0.209177	2.58527	0.00973016	0.0741047
P2RY4	36.8514	-1.21353	0.469415	-2.58519	0.00973251	0.0741047
ETFB	1188.12	0.39176	0.151545	2.5851	0.00973495	0.0741047
STAT5A	143.004	-0.652543	0.252477	-2.58456	0.00975028	0.0741784
TAS2R16	31.5196	-1.27962	0.495147	-2.58432	0.00975718	0.0741784
TM2D2	278.804	0.553616	0.214244	2.58405	0.00976485	0.0741784
ANAPC5	844.87	0.436712	0.169007	2.58399	0.0097665	0.0741784
RBCK1	382.422	0.571342	0.221213	2.58277	0.00980113	0.0743998
LCE1F	38.2683	-1.20724	0.467508	-2.58228	0.00981507	0.0744639
MDH2	2476.27	0.358023	0.138707	2.58114	0.00984738	0.0746673
OR51T1	34.9121	-1.26776	0.491267	-2.5806	0.00986282	0.0747124
HIST1H2BA	21.6179	-1.55525	0.602683	-2.58055	0.00986435	0.0747124
PAQR9	25.72	-1.42468	0.552294	-2.57957	0.0098924	0.0748587
MEIS2	49.1751	-1.05793	0.410159	-2.57932	0.00989962	0.0748587
ZNF22	105.028	-0.742153	0.287764	-2.57903	0.00990775	0.0748587
CKB	64.0311	-0.933726	0.36205	-2.579	0.0099087	0.0748587
SLC46A1	97.3119	0.773242	0.299833	2.57891	0.00991126	0.0748587
HMGCR	719.567	0.465066	0.180358	2.57856	0.00992121	0.0748773
SRRM2	5769.58	0.333667	0.129407	2.57844	0.00992476	0.0748773
MGA	219.644	0.593646	0.230292	2.57779	0.00994333	0.0749444
MAPK7	120.315	0.778697	0.302087	2.57773	0.00994531	0.0749444
OR7G1	28.5614	-1.37751	0.534427	-2.57755	0.00995023	0.0749444
PLXNA4	7.24288	3.49201	1.35579	2.57563	0.0100058	0.0753211
OR5T2	22.1954	-1.5462	0.600499	-2.57486	0.010028	0.0754461
PRND	8.96507	2.79886	1.08709	2.57465	0.0100342	0.0754514
DNAJB7	44.6589	-1.08881	0.423241	-2.57255	0.0100951	0.0758251
OR2M7	44.6589	-1.08881	0.423241	-2.57255	0.0100951	0.0758251
TLR3	45.7695	-1.08433	0.421583	-2.57205	0.0101098	0.0758935
TMEM127	690.923	0.460323	0.178984	2.57186	0.0101155	0.0758939
SPG7	173.137	0.622163	0.241943	2.57153	0.0101251	0.0759246
FUNDC2P2	9.82538	-2.44731	0.951788	-2.57128	0.0101324	0.0759373
PPP1R12B	40.2356	1.15205	0.448139	2.57075	0.0101478	0.0760104
C21orf91	181.027	-0.592856	0.23065	-2.57037	0.0101589	0.0760517
PTPN23	301.167	0.508863	0.19803	2.56963	0.0101807	0.076173
CAMKK1	33.9631	1.29126	0.502564	2.56935	0.0101891	0.0761932
OR4K15	44.8075	-1.09673	0.427006	-2.56841	0.0102165	0.0763567
ANKRD13C	888.286	-0.383201	0.149287	-2.56688	0.0102618	0.0766203
OR4C3	20.9163	-1.57073	0.611931	-2.56684	0.0102631	0.0766203
CTDSPL	61.7546	-0.95127	0.370765	-2.56569	0.0102969	0.0768306
CDC73	680.683	0.436319	0.170106	2.56499	0.0103179	0.0769446
SLCO4A1	29.2655	-1.36911	0.534069	-2.56355	0.0103606	0.077221
C6orf89	577.686	0.440027	0.171699	2.56278	0.0103838	0.0773509
NIT1	92.8514	0.784016	0.306085	2.56143	0.0104242	0.0776093
OR13H1	35.3815	-1.20637	0.471119	-2.56066	0.0104475	0.0777401
TAS2R1	22.3195	-1.54112	0.601904	-2.56041	0.010455	0.0777514
OR4M2	46.4545	-1.12781	0.440543	-2.56005	0.0104656	0.0777514
C8orf4	34.5045	-1.2481	0.487534	-2.56003	0.0104662	0.0777514
KRTAP1-1	27.0417	-1.38789	0.542238	-2.55955	0.0104807	0.0778162
GCLM	574.446	0.4313	0.168577	2.55848	0.0105131	0.0779459
BLVRB	292.051	0.519436	0.203026	2.55847	0.0105135	0.0779459
PCDHB15	37.5905	-1.19772	0.468153	-2.5584	0.0105154	0.0779459
RNASE12	26.3507	-1.59154	0.622353	-2.5573	0.0105489	0.078152
NDN	30.1125	-1.32372	0.517946	-2.55571	0.0105971	0.0784175
FKBP2	330.852	0.497677	0.19475	2.55547	0.0106046	0.0784175
PARP3	202.76	0.581611	0.227611	2.55528	0.0106103	0.0784175
FAM138D	25.7174	-1.42718	0.558568	-2.55507	0.0106165	0.0784175
HCFC1R1	329.602	1.12842	0.441649	2.55501	0.0106185	0.0784175
FAM138B	24.3953	-1.52184	0.595637	-2.55498	0.0106195	0.0784175
NSFL1C	956.039	0.47485	0.185888	2.5545	0.010634	0.0784318
OR56A1	17.1602	-1.73871	0.680647	-2.5545	0.0106341	0.0784318
JOSD2	274.475	0.512712	0.200721	2.55435	0.0106387	0.0784318
NRADDP	15.6142	-1.8939	0.74156	-2.55393	0.0106513	0.0784819
LOC441455	24.2269	-1.5093	0.591024	-2.5537	0.0106586	0.0784926
B3GALT6	382.975	-0.473329	0.18537	-2.55342	0.0106669	0.0785116
FNBP1L	812.789	0.386978	0.151594	2.55272	0.0106886	0.0786039
CASKIN2	241.869	0.535895	0.209938	2.55264	0.0106911	0.0786039
ATOH7	19.0395	-1.64344	0.64388	-2.5524	0.0106983	0.0786149
CDKN2D	62.0676	0.940665	0.36859	2.55206	0.0107088	0.0786491
FRG2B	6.68976	-3.19526	1.25235	-2.55142	0.0107286	0.0787516
AKTIP	362.673	-0.496962	0.194835	-2.55069	0.010751	0.0788699
TAB3	411.616	0.463645	0.181785	2.55052	0.0107563	0.0788699
RXRA	521.366	0.508338	0.199349	2.54999	0.0107725	0.0789458
PRUNE2	20.4766	1.67921	0.659022	2.54803	0.0108334	0.0793491
SLC1A7	8.28122	-2.70063	1.06006	-2.54763	0.0108457	0.0793966
TGFBR2	56.2596	1.05712	0.414972	2.54744	0.0108516	0.0793966
SH3BP1	27.296	-1.35687	0.532736	-2.54699	0.0108658	0.0794577
ATP5C1	1810.86	-0.340184	0.133591	-2.54647	0.0108819	0.0795327
C16orf82	34.1767	-1.21158	0.475949	-2.54561	0.0109087	0.079686
SSH3	605.287	0.440965	0.173299	2.54453	0.0109423	0.0798525
BHLHE40	2298.5	0.371175	0.145873	2.5445	0.0109433	0.0798525
CD14	93.7154	-0.772374	0.303589	-2.54415	0.0109545	0.0798913
SNORA50	712.89	-0.438857	0.172599	-2.54264	0.0110018	0.0801931
C16orf13	201.424	0.575302	0.226313	2.54206	0.01102	0.0802825
BCL10	205.328	0.577684	0.227296	2.54155	0.0110364	0.0803587
MLL2	193.637	0.620283	0.244079	2.54133	0.0110433	0.0803661
NUMA1	3337.11	0.343412	0.135152	2.54094	0.0110556	0.0804125
WDR5B	190.665	-0.605701	0.238536	-2.53924	0.0111092	0.0807592
SCGB2B2	26.884	-1.39604	0.549861	-2.5389	0.0111202	0.080796
RAB11FIP5	156.859	0.668511	0.26345	2.53752	0.0111641	0.0810454
C15orf52	125.056	0.774534	0.305242	2.53744	0.0111665	0.0810454
CBFA2T2	563.943	0.480563	0.189458	2.53651	0.0111964	0.0812151
GANAB	369.255	0.512244	0.201976	2.53616	0.0112075	0.0812151
CD63	4654.43	0.339999	0.134061	2.53615	0.0112079	0.0812151
THRB	90.8609	-0.8224	0.324311	-2.53584	0.0112178	0.0812436
EHBP1L1	338.094	0.487891	0.192436	2.53534	0.0112339	0.0813167
TMEM48	341.48	-0.472357	0.186384	-2.53432	0.0112664	0.0815089
SVIP	20.3002	-1.59339	0.62884	-2.53385	0.0112817	0.0815758
ANXA2P3	43.4569	-1.13649	0.448654	-2.53312	0.0113054	0.0817035
LOC649395	42.7823	-1.14574	0.45239	-2.53264	0.0113208	0.0817714
SLC35G3	86.3344	-0.863071	0.341111	-2.53018	0.0114005	0.0823035
CYP1B1	917.712	0.431608	0.170642	2.52932	0.0114284	0.0824606
AGPAT4	42.0923	1.11339	0.440248	2.529	0.0114388	0.0824916
TXN	1066.63	0.367896	0.145524	2.52808	0.011469	0.0826656
PPP3R2	55.999	-0.951728	0.376557	-2.52745	0.0114895	0.0827537
PTPLB	2453.24	0.32339	0.127957	2.52733	0.0114934	0.0827537
OR5B21	28.4632	-1.38747	0.549049	-2.52704	0.0115027	0.0827558
ELMOD2	155.613	-0.639858	0.253214	-2.52695	0.0115059	0.0827558
TAS2R43	51.6481	-1.05014	0.415652	-2.52649	0.0115207	0.0828185
OR5AR1	28.2916	-1.32177	0.523308	-2.5258	0.0115436	0.0829393
VAMP8	60.5391	0.939813	0.372196	2.52505	0.0115683	0.0830724
CHST11	130.815	0.669189	0.265155	2.52376	0.0116106	0.0833002
UBAP1	293.782	-0.501936	0.198888	-2.52371	0.0116123	0.0833002
FAM59A	509.169	-0.435844	0.172773	-2.52264	0.0116478	0.0835096
LOC606724	95.7336	-0.821453	0.325656	-2.52246	0.0116538	0.0835096
SYCE1	43.5634	-1.15904	0.459542	-2.52216	0.0116636	0.0835359
LOC145474	35.9443	-1.22165	0.484573	-2.52108	0.0116995	0.0837485
DKK3	307.924	0.483211	0.191775	2.51968	0.0117463	0.0840392
HPS3	744.669	-0.391186	0.15533	-2.51841	0.0117885	0.0842538
SYAP1	538.071	0.525259	0.208569	2.5184	0.0117889	0.0842538
EBLN1	28.6443	-1.35955	0.539903	-2.51814	0.0117977	0.0842538
RNF213	421.601	0.448655	0.178176	2.51804	0.0118011	0.0842538
MAPK8IP3	264.974	0.521327	0.207068	2.51766	0.0118136	0.0842985
CD79B	30.2269	-1.28705	0.511321	-2.5171	0.0118326	0.0843898
IFNA4	37.3864	-1.16079	0.461214	-2.51682	0.0118418	0.0844036
SETDB1	254.556	0.523808	0.208135	2.51667	0.011847	0.0844036
CALD1	1839.07	0.329567	0.131028	2.51523	0.0118953	0.0847035
SH3BP5L	104.194	0.737822	0.293384	2.51487	0.0119078	0.084741
PRKACA	238.398	0.528326	0.210094	2.51471	0.0119131	0.084741
EFNA5	149.282	0.648501	0.257911	2.51444	0.0119223	0.0847622
ZNF431	76.8873	-0.861103	0.342534	-2.51392	0.0119398	0.0848302
TCEB2	1599.45	0.355643	0.141477	2.51378	0.0119444	0.0848302
RBM23	792.051	0.471481	0.187606	2.51315	0.011966	0.0849391
QPRT	119.601	-0.676616	0.269345	-2.51208	0.0120021	0.0851507
CCL21	51.7834	-1.03668	0.412881	-2.51085	0.0120441	0.0854039
KIAA0513	63.8883	0.914084	0.36411	2.51046	0.0120573	0.0854531
CIZ1	538.963	0.422619	0.168361	2.5102	0.0120662	0.0854603
SOWAHD	110.798	-0.759293	0.302499	-2.51006	0.0120709	0.0854603
UBL5	329.599	0.482392	0.192208	2.50975	0.0120817	0.0854924
MTRNR2L3	46.74	-1.02972	0.410576	-2.50799	0.0121419	0.0858732
TTYH3	480.86	0.45268	0.180541	2.50736	0.0121637	0.0859827
HSD3B1	770.069	-0.416049	0.165952	-2.50704	0.0121747	0.0860158
RSL1D1	1735.72	-0.354306	0.141368	-2.50627	0.0122012	0.0861304
CAPN1	369.494	0.485364	0.193672	2.50612	0.0122065	0.0861304
HSP90AA1	7109.01	0.302506	0.120717	2.50591	0.0122135	0.0861304
SART1	312.201	0.525688	0.209791	2.50577	0.0122185	0.0861304
C9orf64	304.676	-0.481442	0.192143	-2.50565	0.0122227	0.0861304
MICU1	213.637	0.579135	0.231253	2.50433	0.0122682	0.0864063
MAP2K2	284.581	0.496285	0.198402	2.5014	0.0123702	0.0870793
DNAJB1	612.447	0.493185	0.197213	2.50077	0.0123925	0.0871911
TNFSF12	34.2223	1.20727	0.482796	2.50058	0.012399	0.0871912
UBE2H	2012.39	0.437092	0.174847	2.49986	0.0124244	0.0873249
SDHC	894.819	0.379658	0.151895	2.49947	0.0124379	0.0873742
KCNA5	29.0288	-1.33096	0.532633	-2.49883	0.0124604	0.087463
DDX60	47.9577	-1.0774	0.431178	-2.49875	0.0124634	0.087463
GLDC	22.7866	-1.53296	0.613626	-2.4982	0.0124827	0.0875531
FAM225A	58.3853	0.986949	0.395149	2.49766	0.0125015	0.0876394
CTAGE6P	13.5927	-1.9216	0.769507	-2.49719	0.0125184	0.0877126
TMPRSS2	83.5707	0.920033	0.368482	2.49682	0.0125312	0.0877576
GDI1	1062.07	0.393995	0.157887	2.49543	0.0125806	0.0880576
TRIM37	301.367	-0.497412	0.199489	-2.49343	0.0126516	0.0885067
OTUD7B	182.879	0.583302	0.233952	2.49325	0.0126578	0.0885067
DHRS3	901.34	0.370849	0.148828	2.49179	0.0127101	0.0887781
GRPEL1	394.726	0.488883	0.196203	2.49173	0.0127124	0.0887781
SPRYD7	154.917	0.611515	0.245446	2.49145	0.0127224	0.0887781
GGTA1P	12.9903	-1.97275	0.791825	-2.4914	0.0127242	0.0887781
VLDLR	323.492	0.505482	0.202903	2.49125	0.0127293	0.0887781
CETN1	81.6727	-0.806544	0.323947	-2.48974	0.0127835	0.08911
GH2	23.5369	-1.49514	0.600636	-2.48926	0.0128011	0.0891861
THAP10	102.479	-0.722204	0.290149	-2.48908	0.0128076	0.0891861
MYO7B	34.8429	-1.2597	0.506341	-2.48785	0.0128519	0.0894228
C7orf65	18.4565	-1.69524	0.68143	-2.48777	0.0128547	0.0894228
PCNT	236.679	0.527307	0.212005	2.48724	0.012874	0.0895106
TRAP1	592.166	-0.414743	0.166764	-2.487	0.0128825	0.0895238
KRT16	44.738	-1.14695	0.461265	-2.48653	0.0128997	0.0895753
CLSTN2	45.5082	-1.12348	0.451846	-2.48643	0.0129031	0.0895753
MTRNR2L6	28.01	-1.43383	0.576753	-2.48603	0.0129175	0.0896031
PLXNB1	65.7443	-0.88672	0.356709	-2.48584	0.0129248	0.0896031
PMEL	42.6998	-1.12559	0.452829	-2.48569	0.0129301	0.0896031
OR2V2	18.8411	-1.64035	0.659949	-2.48557	0.0129344	0.0896031
COX20	373.677	0.456066	0.183497	2.48541	0.0129401	0.0896031
CD320	274.911	0.499609	0.201058	2.4849	0.0129588	0.0896868
KRTAP4-8	22.2629	-1.47463	0.593516	-2.48457	0.0129707	0.0897236
POLG2	156.289	-0.609259	0.245253	-2.48421	0.0129839	0.0897692
ELMO2	169.878	0.595071	0.239666	2.48292	0.013031	0.0900484
RUVBL2	273.648	0.509296	0.205153	2.48252	0.0130458	0.0900779
ARNT	527.347	0.499592	0.20125	2.48244	0.0130485	0.0900779
VTI1A	104.59	0.727613	0.293177	2.48182	0.0130712	0.0901219
OR2W1	18.0703	-1.64636	0.663372	-2.48181	0.0130717	0.0901219
ANKRD28	215.759	0.55093	0.221995	2.48173	0.0130748	0.0901219
FLYWCH2	247.053	0.518699	0.209151	2.48002	0.0131376	0.0905086
LOC91450	36.8649	-1.15372	0.465255	-2.47975	0.0131474	0.0905301
TRIM11	169.016	0.63758	0.257293	2.47803	0.0132109	0.090911
CEP72	147.849	-0.647313	0.261253	-2.47772	0.0132224	0.090911
RASSF8	218.593	-0.534396	0.215681	-2.47771	0.0132228	0.090911
CAV1	87.3662	0.844507	0.341072	2.47604	0.0132849	0.0912641
OVGP1	45.7486	-1.06595	0.430544	-2.47581	0.0132933	0.0912641
PTGS1	33.7854	-1.1863	0.479162	-2.47579	0.0132943	0.0912641
C10orf12	279.232	0.49896	0.201607	2.47491	0.013327	0.0914418
ARMCX1	295.161	0.481855	0.19471	2.47472	0.0133339	0.091443
CANX	4537.35	0.779898	0.315168	2.47454	0.0133407	0.0914435
YKT6	477.119	0.416376	0.168306	2.47392	0.0133641	0.0915408
OR2B3	22.7896	-1.50531	0.6085	-2.4738	0.0133684	0.0915408
SEPW1	62.3789	0.921894	0.372843	2.47261	0.0134131	0.0918003
PLAC9	50.6668	-0.974944	0.394387	-2.47205	0.013434	0.0918796
SPHK1	89.5992	-0.82286	0.33288	-2.47194	0.0134382	0.0918796
OR8H2	15.0518	-1.82516	0.738678	-2.47084	0.0134796	0.092116
RRAGD	15.1487	1.90549	0.771489	2.46989	0.0135154	0.0923147
APOL1	430.815	-0.42838	0.173525	-2.4687	0.0135606	0.0925766
NUCKS1	5141.26	0.306353	0.124177	2.46707	0.0136225	0.092925
C11orf82	61.3421	-0.891148	0.361229	-2.46699	0.0136253	0.092925
KRTAP19-1	19.2643	-1.57534	0.638981	-2.46539	0.0136865	0.0932954
STOM	138.47	0.643029	0.260976	2.46394	0.013742	0.0935407
OR2T27	93.5156	-0.779832	0.316501	-2.46392	0.0137428	0.0935407
TKT	4621.17	-0.315221	0.127935	-2.46391	0.0137432	0.0935407
HINFP	117.312	-0.673475	0.273423	-2.46313	0.0137731	0.0936971
LOC100505478	18.5785	-1.6162	0.65626	-2.46274	0.013788	0.0937513
PAN3	76.4845	-0.810154	0.329252	-2.46059	0.0138708	0.0942675
MTRNR2L2	33.0416	-1.18963	0.483543	-2.46024	0.0138843	0.0943115
RAD18	179.588	-0.578221	0.235249	-2.45792	0.0139746	0.0948344
HSF2BP	13.224	-2.13769	0.869722	-2.4579	0.0139752	0.0948344
[truncated: 11,595 more rows]

## Sheet: DESeq2_miR_423_5p_vs_pLKO
Gene.symbol	baseMean	log2FoldChange	lfcSE	stat	pvalue	padj
AQP1	5859.17	-9.13531	0.294187	-31.0527	1.04791e-211	1.42454e-207
HMGCS2	5606.74	-10.2678	0.388438	-26.4337	5.62544e-154	3.82361e-150
ALDH1A1	1065.77	-6.5285	0.293184	-22.2676	7.6198e-110	3.45279e-106
CHI3L1	15537.3	-4.34047	0.196733	-22.0628	7.20012e-108	2.44696e-104
IGFBP3	3146.66	-4.49172	0.20889	-21.5029	1.46365e-102	3.97937e-99
PLA2G2A	1103.3	-7.31523	0.341184	-21.4407	5.57797e-102	1.26378e-98
LUM	4721.43	-4.46195	0.208376	-21.413	1.01117e-101	1.96369e-98
MDFI	899.355	-6.6232	0.317439	-20.8645	1.12673e-96	1.91459e-93
ASS1	1825.31	-4.35968	0.209984	-20.7619	9.56151e-96	1.44421e-92
PI15	878.087	-6.75351	0.329533	-20.4942	2.42679e-93	3.29898e-90
AGT	939.79	-7.12192	0.350414	-20.3243	7.8356e-92	9.68338e-89
LY6E	1568.42	-4.51149	0.22246	-20.28	1.9301e-91	2.18649e-88
SEPP1	840.197	-5.10272	0.253833	-20.1027	6.99052e-90	7.30994e-87
RAC2	874.715	5.20706	0.259649	20.0543	1.8529e-89	1.79916e-86
SERPINE2	12208.3	-4.38242	0.224279	-19.54	5.01543e-85	4.54531e-82
NUP210	957.983	-7.88672	0.409952	-19.2381	1.77497e-82	1.50806e-79
ANGPT1	1197.4	-4.51399	0.234845	-19.2211	2.4638e-82	1.97017e-79
MATN2	700.312	-4.90764	0.258468	-18.9874	2.1669e-80	1.63649e-77
TM4SF18	1154.64	-4.4635	0.237558	-18.7891	9.28041e-79	6.63989e-76
NRP2	1020.62	-4.53948	0.244759	-18.5467	8.67184e-77	5.89425e-74
ARHGAP29	1065.08	4.83025	0.261654	18.4604	4.30047e-76	2.78384e-73
DPP4	755.075	-4.71579	0.256848	-18.3602	2.73359e-75	1.68911e-72
TFPI2	833.665	-5.07116	0.276943	-18.3112	6.73349e-75	3.97978e-72
PRKCDBP	671.789	4.64871	0.259441	17.9181	8.5113e-72	4.82094e-69
COL4A2	619.616	5.06562	0.283468	17.8701	2.01479e-71	1.09556e-68
MYH10	1063.31	-3.92609	0.220496	-17.8057	6.37936e-71	3.33542e-68
GJA1	2866.48	-3.64716	0.204929	-17.7971	7.43719e-71	3.74449e-68
L1CAM	850.007	4.11506	0.232273	17.7165	3.12793e-70	1.51861e-67
HAPLN1	6813.85	-3.37591	0.190757	-17.6975	4.38532e-70	2.05566e-67
RIMS1	589.006	4.77593	0.275499	17.3355	2.53641e-67	1.14933e-64
GPC4	559.426	-5.69445	0.328616	-17.3286	2.86138e-67	1.25476e-64
APBB1IP	498.425	-6.25685	0.362418	-17.2642	8.75537e-67	3.71939e-64
GBP4	627.12	-4.98079	0.28903	-17.2328	1.50759e-66	6.21034e-64
GGT5	552.348	-6.93316	0.402587	-17.2215	1.8313e-66	7.32197e-64
ITGA2	711.972	4.46259	0.259821	17.1756	4.04314e-66	1.57035e-63
NT5E	1318.72	3.97513	0.239016	16.6313	4.13646e-62	1.56197e-59
TGM2	2251.49	4.09031	0.247899	16.4999	3.67684e-61	1.35089e-58
BEX1	415.811	5.63335	0.34261	16.4425	9.49682e-61	3.39736e-58
BAMBI	592.419	-4.2277	0.258937	-16.3271	6.32975e-60	2.20633e-57
TNS1	533.424	-4.20895	0.258374	-16.2902	1.15934e-59	3.94e-57
AOX1	502.056	4.43681	0.274209	16.1804	6.93593e-59	2.29968e-56
CCDC69	439.996	-4.55325	0.281501	-16.1749	7.58665e-59	2.45555e-56
COL4A1	865.13	4.16127	0.258777	16.0805	3.49327e-58	1.10436e-55
HSD3B1	417.696	-5.05335	0.316338	-15.9746	1.92231e-57	5.93905e-55
F3	465.141	4.7023	0.295073	15.9361	3.56098e-57	1.07573e-54
ECM1	515.233	4.08713	0.259391	15.7567	6.18212e-56	1.82695e-53
PCDH18	411.518	-6.74185	0.428447	-15.7356	8.62947e-56	2.49594e-53
GPR124	355.219	-5.2316	0.333036	-15.7088	1.31603e-55	3.72711e-53
DHRS3	379.124	-4.40673	0.286563	-15.3779	2.30296e-53	6.38908e-51
EPYC	2728.04	-11.4871	0.74849	-15.347	3.70918e-53	1.00845e-50
PLAU	557.372	4.23049	0.276183	15.3177	5.82246e-53	1.55197e-50
FAM198B	963.331	-3.97919	0.260609	-15.2688	1.23395e-52	3.22583e-50
EFNB1	898.781	-3.47437	0.227645	-15.2622	1.36463e-52	3.50014e-50
LOX	711.798	3.64406	0.239597	15.2092	3.07493e-52	7.74086e-50
COL6A3	680.203	3.88422	0.256413	15.1483	7.77811e-52	1.92247e-49
MOXD1	329.875	5.49535	0.366059	15.0122	6.10954e-51	1.48309e-48
SERPINE1	2018.49	3.10018	0.206772	14.9932	8.1302e-51	1.93898e-48
PITX2	466.473	-4.10636	0.276068	-14.8745	4.82751e-50	1.13147e-47
NEDD9	558.375	-3.6342	0.244605	-14.8575	6.22367e-50	1.43398e-47
VIM	2214.19	-3.0046	0.203285	-14.7802	1.96456e-49	4.45105e-47
TRIB2	477.034	3.85249	0.261541	14.73	4.13846e-49	9.22265e-47
UBASH3B	559.232	7.90998	0.539194	14.67	1.00337e-48	2.19997e-46
ADAMTS1	281.627	-5.47851	0.376137	-14.5652	4.67669e-48	1.00913e-45
TMCC3	370.557	-3.97943	0.273815	-14.5333	7.45746e-48	1.58401e-45
SLC25A30	297.584	5.26861	0.363221	14.5052	1.12249e-47	2.34755e-45
CCDC3	357.699	-4.26127	0.295457	-14.4226	3.72859e-47	7.67977e-45
KCTD12	1115.79	-3.02161	0.209606	-14.4157	4.1243e-47	8.36803e-45
PODXL	398.644	4.50601	0.313535	14.3716	7.7964e-47	1.55859e-44
SPOCK1	315.245	6.22317	0.435807	14.2796	2.93081e-46	5.77412e-44
LAMB1	646.311	3.64037	0.255936	14.2237	6.52817e-46	1.26777e-43
QSOX1	2346.24	2.81779	0.198904	14.1666	1.47495e-45	2.82402e-43
PHLDA1	705.234	3.44334	0.243319	14.1515	1.82756e-45	3.45054e-43
ELOVL2	337.694	4.29769	0.306489	14.0223	1.13812e-44	2.1194e-42
SLC43A3	506.919	3.42905	0.244593	14.0194	1.18616e-44	2.179e-42
ABLIM3	265.119	5.11291	0.364803	14.0155	1.2525e-44	2.2702e-42
ANTXR2	724.112	3.1956	0.228436	13.9891	1.81815e-44	3.2521e-42
TNFRSF11B	346.237	4.10723	0.295332	13.9072	5.73075e-44	1.01174e-41
CYGB	446.035	3.58723	0.259929	13.8008	2.51945e-43	4.39095e-41
THY1	787.466	-3.18911	0.232917	-13.692	1.13309e-42	1.94978e-40
RPS6KA2	254.426	4.68017	0.343608	13.6207	3.0184e-42	5.12902e-40
FAM20A	376.522	-7.62316	0.561829	-13.5685	6.15799e-42	1.03348e-39
RUNX1	463.416	-3.44327	0.254987	-13.5037	1.4865e-41	2.46432e-39
STC2	1274.16	3.00593	0.222962	13.4818	2.00143e-41	3.278e-39
VCAN	395.694	3.52152	0.261528	13.4651	2.50842e-41	4.05945e-39
FMO3	254.403	-6.2275	0.463331	-13.4407	3.4904e-41	5.58217e-39
LAMA5	286.663	-4.16019	0.309677	-13.434	3.82325e-41	6.04341e-39
CTGF	1330.95	2.73992	0.204301	13.4111	5.20285e-41	8.1296e-39
CADM3	612.854	-3.23526	0.241556	-13.3934	6.60463e-41	1.02027e-38
VEGFA	1007.58	2.83207	0.211773	13.3731	8.67991e-41	1.32578e-38
COBLL1	611.77	-3.11972	0.23528	-13.2596	3.96843e-40	5.99409e-38
CADM1	751.742	3.08256	0.232767	13.2431	4.94708e-40	7.39018e-38
KITLG	640.016	-3.07371	0.232539	-13.218	6.90528e-40	1.02033e-37
LPAR1	262.053	6.18488	0.468996	13.1875	1.03578e-39	1.51402e-37
PALM2	272.387	4.78013	0.366745	13.0339	7.84551e-39	1.13459e-36
CXCR4	212.331	-5.45222	0.419544	-12.9956	1.2958e-38	1.85422e-36
PMEPA1	397.383	3.32847	0.256587	12.9721	1.76132e-38	2.4941e-36
AXL	519.744	3.44343	0.266019	12.9443	2.53092e-38	3.54694e-36
RBP1	222.515	-5.94682	0.460716	-12.9078	4.06748e-38	5.64217e-36
F2RL1	223.933	5.83106	0.452765	12.8788	5.9258e-38	8.1369e-36
EREG	258.395	5.20017	0.405094	12.837	1.01782e-37	1.38363e-35
CERS6	360.095	-3.54653	0.276679	-12.8182	1.29637e-37	1.74484e-35
FMR1	1584.69	-2.6822	0.209304	-12.8148	1.35438e-37	1.80505e-35
GUCY1A2	227.469	-6.17188	0.481768	-12.8109	1.42462e-37	1.88023e-35
WLS	215.484	4.6631	0.366054	12.7388	3.59676e-37	4.70137e-35
FOSL1	281.751	5.82676	0.457984	12.7226	4.42656e-37	5.73092e-35
ETS2	245.972	4.19605	0.330136	12.7101	5.19899e-37	6.66746e-35
PRLR	261.431	-6.92533	0.546629	-12.6692	8.76524e-37	1.1136e-34
MMP15	506.471	-3.74469	0.295653	-12.6659	9.14188e-37	1.15069e-34
GREM1	310.704	5.42748	0.430803	12.5985	2.15196e-36	2.68383e-34
CLDN4	259.856	3.85492	0.306025	12.5968	2.20016e-36	2.719e-34
SPON2	643.806	-3.28662	0.261966	-12.546	4.18283e-36	5.12265e-34
AKR1B10	504.875	-3.05763	0.243782	-12.5425	4.37046e-36	5.30464e-34
DKK3	890.859	2.70593	0.215954	12.5301	5.10815e-36	6.14515e-34
CCDC85C	329.092	-3.92438	0.313614	-12.5134	6.30688e-36	7.52067e-34
RBM47	1052.45	-2.93198	0.234481	-12.5041	7.08547e-36	8.37564e-34
MCC	255.246	-3.92166	0.31367	-12.5025	7.23563e-36	8.47941e-34
ENPP2	861.271	-3.41737	0.273815	-12.4806	9.52698e-36	1.10692e-33
ETV1	212.583	5.95872	0.477692	12.474	1.03503e-35	1.19238e-33
NPAS2	331.768	3.52408	0.282666	12.4673	1.12617e-35	1.28648e-33
UST	184.56	-5.03601	0.405198	-12.4285	1.83028e-35	2.0734e-33
CD68	665.412	2.78788	0.224477	12.4194	2.05023e-35	2.30337e-33
AKT3	939.642	3.40405	0.274114	12.4184	2.07754e-35	2.31492e-33
FZD7	275.04	3.61052	0.290873	12.4127	2.23082e-35	2.46551e-33
PLSCR4	3114.48	-2.86945	0.232477	-12.343	5.31603e-35	5.82792e-33
PPARGC1A	177.074	-5.11401	0.416953	-12.2652	1.39245e-34	1.51432e-32
COL8A1	427.339	3.70681	0.30227	12.2632	1.42683e-34	1.53939e-32
PNMA2	371.28	-3.26755	0.269016	-12.1463	5.99998e-34	6.42235e-32
ENC1	300.027	3.45138	0.285785	12.0768	1.39989e-33	1.48672e-31
KIFC3	712.662	2.78785	0.231042	12.0664	1.58932e-33	1.67483e-31
MRAS	197.961	-4.07234	0.33891	-12.016	2.92812e-33	3.06191e-31
TNC	852.496	2.63552	0.219856	11.9875	4.13182e-33	4.28763e-31
COL4A6	188.245	4.42203	0.369476	11.9684	5.20352e-33	5.35884e-31
TMEM158	561.478	3.13088	0.262675	11.9192	9.40221e-33	9.61005e-31
NES	677.767	3.73107	0.313203	11.9126	1.01717e-32	1.0319e-30
MAL2	165.334	-5.08609	0.428366	-11.8732	1.63068e-32	1.64204e-30
TRIP6	575.969	3.14084	0.265505	11.8297	2.74146e-32	2.74025e-30
DKK1	224.73	6.75453	0.571957	11.8095	3.48591e-32	3.45894e-30
C12orf75	465.092	3.05329	0.258943	11.7914	4.32355e-32	4.25901e-30
TOX2	506.72	2.78215	0.235967	11.7904	4.37218e-32	4.27593e-30
RFTN1	258.611	3.64109	0.309584	11.7612	6.18361e-32	6.00428e-30
CDK15	249.187	6.91965	0.589286	11.7424	7.72238e-32	7.44525e-30
SPOCD1	191.574	4.45647	0.379824	11.733	8.63614e-32	8.26759e-30
TMEM141	727.433	-2.85099	0.244241	-11.6728	1.75452e-31	1.66789e-29
EDIL3	1169.65	-2.70197	0.231929	-11.65	2.29562e-31	2.16713e-29
HMGA1	4962.02	2.96469	0.254754	11.6375	2.65763e-31	2.49157e-29
ITGBL1	174.093	4.86301	0.419065	11.6044	3.91229e-31	3.64272e-29
PARD6B	246.498	-3.44558	0.297594	-11.5781	5.31987e-31	4.91961e-29
NDUFA4L2	348.695	-3.14171	0.271505	-11.5715	5.75001e-31	5.28146e-29
CNRIP1	164.947	5.02688	0.436656	11.5122	1.14499e-30	1.04463e-28
TNFSF10	458.794	-3.06588	0.266891	-11.4874	1.5264e-30	1.38332e-28
NRP1	1295.61	2.45889	0.215065	11.4332	2.85298e-30	2.56843e-28
SLC20A1	1615.73	2.49353	0.218937	11.3892	4.73065e-30	4.23082e-28
RND3	493.632	3.07123	0.270661	11.3472	7.66176e-30	6.80745e-28
STOM	399.965	2.81284	0.247926	11.3455	7.80958e-30	6.89373e-28
GALNT7	167.081	5.48815	0.483775	11.3444	7.90411e-30	6.93216e-28
ADCY7	1245	-2.5983	0.229099	-11.3414	8.18605e-30	7.13341e-28
HR	233.52	-3.48823	0.307972	-11.3265	9.70442e-30	8.40267e-28
EGLN3	442.331	-3.09552	0.273648	-11.312	1.14413e-29	9.84383e-28
ARHGDIB	238.307	7.24458	0.641953	11.2852	1.5526e-29	1.32469e-27
METTL7A	311.339	-2.97948	0.264025	-11.2848	1.55915e-29	1.32469e-27
ITGA11	207.499	3.92061	0.347664	11.277	1.70443e-29	1.43914e-27
LAPTM4B	2445.09	-2.34439	0.207931	-11.2748	1.74686e-29	1.46585e-27
SPECC1	293.346	3.06373	0.271748	11.2742	1.76022e-29	1.468e-27
SLC6A6	1070.15	2.37134	0.211344	11.2203	3.24235e-29	2.68759e-27
C1QL1	198.486	3.95766	0.352758	11.2192	3.28267e-29	2.70453e-27
MSC	520.577	-2.81458	0.250967	-11.2149	3.44411e-29	2.82044e-27
DUSP6	199.972	6.78351	0.607093	11.1738	5.48124e-29	4.4618e-27
LINC00410	562.717	-9.62196	0.861773	-11.1653	6.02779e-29	4.87749e-27
ABI3BP	475.197	-2.65138	0.237751	-11.1519	7.00663e-29	5.63599e-27
PBX1	251.886	-3.33671	0.299911	-11.1256	9.41248e-29	7.52666e-27
BCL2L1	1412.99	2.25208	0.20287	11.1011	1.23908e-28	9.85032e-27
CDH11	293.12	-3.01475	0.271679	-11.0967	1.30111e-28	1.02833e-26
LYPD6	202.244	3.60197	0.325151	11.0778	1.6071e-28	1.26283e-26
PCNXL2	351.276	3.20448	0.289432	11.0716	1.72329e-28	1.34634e-26
NPC2	928.342	2.32568	0.210442	11.0514	2.15783e-28	1.6762e-26
TYMP	207.592	3.63321	0.329067	11.0409	2.42507e-28	1.87309e-26
MICAL2	467.707	2.62294	0.237984	11.0215	3.01006e-28	2.31179e-26
CNTNAP1	166.572	5.62218	0.511642	10.9885	4.34093e-28	3.30449e-26
RCAN3	156.838	5.30344	0.482645	10.9883	4.35122e-28	3.30449e-26
APOE	437.352	-2.65116	0.241973	-10.9564	6.19017e-28	4.67496e-26
GAB1	468.77	-2.78853	0.2552	-10.9268	8.57851e-28	6.44289e-26
AMOTL2	762.628	-2.37924	0.218105	-10.9087	1.04734e-27	7.8228e-26
SLC40A1	321.368	-2.85803	0.262013	-10.908	1.05584e-27	7.8432e-26
ITGA6	350.668	2.8982	0.266065	10.8928	1.24734e-27	9.21544e-26
ME1	2572.55	-2.25922	0.208173	-10.8526	1.93808e-27	1.42412e-25
MGLL	143.612	5.49444	0.506842	10.8405	2.21159e-27	1.61636e-25
SSFA2	801.498	2.39742	0.221404	10.8283	2.52914e-27	1.83856e-25
TSPAN15	1057.13	-2.3148	0.213886	-10.8226	2.69132e-27	1.94606e-25
SERPINH1	7560.66	-2.11229	0.195269	-10.8173	2.84972e-27	2.04969e-25
CA9	194.572	3.78735	0.350359	10.8099	3.08988e-27	2.21073e-25
SYT11	159.267	4.13279	0.383877	10.7659	4.98536e-27	3.54822e-25
ADCY3	150.132	4.45867	0.416326	10.7096	9.17842e-27	6.49851e-25
TACC1	627.838	2.38044	0.22256	10.6957	1.06611e-26	7.50914e-25
S1PR3	176.939	5.69591	0.532721	10.6921	1.10823e-26	7.76558e-25
TNIK	155.221	3.90845	0.365591	10.6908	1.12431e-26	7.83791e-25
F11R	830.095	-2.73385	0.255746	-10.6897	1.13729e-26	7.88792e-25
TPD52	248.703	-3.02715	0.28325	-10.6872	1.16813e-26	8.06069e-25
EFHA2	194.498	-3.36236	0.314945	-10.676	1.31796e-26	9.04867e-25
GAS6	273.733	3.38207	0.316916	10.6718	1.37861e-26	9.4175e-25
CBLB	207.648	-3.23824	0.303814	-10.6586	1.58933e-26	1.08027e-24
WFDC3	168.561	-3.65182	0.343738	-10.6238	2.30895e-26	1.56159e-24
WIPF1	151.7	5.85007	0.551444	10.6086	2.71699e-26	1.82845e-24
C6orf141	489.427	-2.90814	0.275566	-10.5533	4.90312e-26	3.2834e-24
ASAH1	594.227	-2.42174	0.230019	-10.5284	6.38899e-26	4.25745e-24
APCDD1L	210.865	7.07068	0.672789	10.5095	7.80994e-26	5.17894e-24
IGFBP4	393.399	2.99616	0.28523	10.5043	8.24985e-26	5.4441e-24
SIGMAR1	426.456	2.9687	0.283198	10.4828	1.03656e-25	6.80724e-24
GNG2	129.889	5.01793	0.479356	10.4681	1.2108e-25	7.91328e-24
PPARG	931.087	-2.26944	0.217132	-10.4519	1.43672e-25	9.34483e-24
KRT80	1055.63	2.46141	0.235604	10.4472	1.50847e-25	9.76482e-24
PDE4B	154.845	4.00374	0.384026	10.4257	1.89234e-25	1.21917e-23
HSD17B4	2714.82	-2.47275	0.238106	-10.3851	2.89922e-25	1.85906e-23
MLLT11	148.487	4.61089	0.444337	10.377	3.15533e-25	2.01378e-23
AHNAK2	373.909	2.97786	0.28721	10.3682	3.45888e-25	2.1972e-23
LRIG1	215.607	3.14535	0.304323	10.3356	4.86479e-25	3.0759e-23
PLEC	231.871	3.0281	0.292998	10.3349	4.90055e-25	3.08417e-23
KCNN4	185.124	3.34537	0.324308	10.3154	6.00262e-25	3.76035e-23
CTH	152.639	-3.63833	0.352754	-10.3141	6.08568e-25	3.7949e-23
EMP1	1241.7	2.20277	0.21415	10.2861	8.14158e-25	5.05372e-23
SDPR	229.102	3.68321	0.359778	10.2375	1.34726e-24	8.32482e-23
BMP1	542.72	-2.49894	0.244388	-10.2253	1.52777e-24	9.39754e-23
COL1A1	2880.15	2.04518	0.200458	10.2025	1.93175e-24	1.18289e-22
DDIT4L	154.274	-6.73682	0.661065	-10.1908	2.17859e-24	1.32806e-22
VTN	132.235	-3.90793	0.383627	-10.1868	2.27118e-24	1.37832e-22
GALNT5	149.217	3.95294	0.388268	10.1809	2.41199e-24	1.45727e-22
MYL9	3998.27	-2.02766	0.199226	-10.1777	2.4946e-24	1.50051e-22
DTNA	120.442	4.89583	0.482061	10.156	3.11511e-24	1.8655e-22
ARSI	428.092	-2.57091	0.253567	-10.139	3.70829e-24	2.21099e-22
LOC349196	1165.07	-2.10125	0.207317	-10.1355	3.84553e-24	2.2828e-22
PDE8B	720.929	-10.5668	1.0428	-10.1331	3.93911e-24	2.32819e-22
SVIL	314.001	2.92521	0.289906	10.0902	6.10297e-24	3.5915e-22
MRC2	1709.8	-2.36732	0.235115	-10.0688	7.59137e-24	4.44815e-22
EVI2A	131.43	4.27712	0.425443	10.0533	8.88074e-24	5.18132e-22
LRP3	112.564	-4.76492	0.476343	-10.0031	1.47648e-23	8.57747e-22
ETV4	197.982	3.54573	0.354552	10.0006	1.51466e-23	8.76183e-22
GPR39	119.512	4.46421	0.446839	9.99066	1.67463e-23	9.64616e-22
EGFR	722.079	2.42755	0.243189	9.98215	1.82466e-23	1.0466e-21
CDCP1	156.98	3.58646	0.360751	9.94163	2.74297e-23	1.56672e-21
CGNL1	207.9	-3.24266	0.326638	-9.9274	3.16394e-23	1.79961e-21
GXYLT2	194.124	-3.04158	0.306614	-9.91988	3.41152e-23	1.93234e-21
GSTA1	118.271	-5.02298	0.507095	-9.9054	3.94387e-23	2.22461e-21
GNG11	1780.1	-2.21962	0.224206	-9.89991	4.16631e-23	2.34037e-21
CAPG	470.679	2.37516	0.24045	9.87797	5.18733e-23	2.90192e-21
IRS1	345.485	2.62117	0.267473	9.79974	1.12872e-22	6.28847e-21
MCFD2	1209	2.00197	0.204308	9.79875	1.13983e-22	6.3244e-21
TUBA4A	968.307	2.11422	0.216063	9.78517	1.30371e-22	7.20434e-21
CDKN2D	187.767	3.10498	0.317383	9.78307	1.33114e-22	7.32615e-21
FAM46C	120.109	4.07106	0.416803	9.76733	1.55493e-22	8.52329e-21
CSPG4	111.276	-5.67717	0.581477	-9.76336	1.61712e-22	8.82857e-21
APCDD1L-AS1	121.076	5.86767	0.601237	9.75933	1.68268e-22	9.14972e-21
FRMD6	437.113	2.64472	0.271033	9.7579	1.70649e-22	9.24225e-21
C1orf226	130.75	4.08585	0.419185	9.74711	1.89791e-22	1.02382e-20
TRPV2	126.118	5.61348	0.57641	9.73868	2.06218e-22	1.10804e-20
BMPER	149.561	3.39605	0.348732	9.73826	2.07064e-22	1.1082e-20
SERPINB9	656.036	-2.14017	0.220388	-9.71091	2.70914e-22	1.44424e-20
EVI2B	117.04	5.81012	0.598575	9.70658	2.82649e-22	1.50091e-20
KIAA1984	172.673	-7.50252	0.773785	-9.69588	3.13925e-22	1.6605e-20
PMAIP1	349.662	2.96397	0.306101	9.68297	3.56199e-22	1.87681e-20
LRRC8C	112.011	5.44437	0.562711	9.67524	3.84195e-22	2.01651e-20
EMP3	1698.65	2.14509	0.222275	9.65063	4.88536e-22	2.55429e-20
GPR126	126.482	6.11292	0.634247	9.63808	5.52131e-22	2.87574e-20
TPD52L1	123.398	-3.62398	0.376107	-9.63549	5.6623e-22	2.93791e-20
FOXF1	125.156	6.11091	0.63442	9.63227	5.84254e-22	3.0199e-20
AMIGO2	189.092	3.09989	0.3219	9.62998	5.97405e-22	3.07618e-20
TLE4	250.741	-2.78113	0.28916	-9.61796	6.71515e-22	3.44474e-20
COL12A1	1676.95	2.03939	0.21217	9.61204	7.11272e-22	3.63498e-20
LEPREL2	118.43	3.85563	0.40168	9.59877	8.09025e-22	4.11906e-20
CPM	117.141	-3.88677	0.405023	-9.59642	8.2772e-22	4.19852e-20
TSPAN5	139.25	3.48777	0.363762	9.58804	8.97704e-22	4.53658e-20
GLUL	740.844	-2.67021	0.278551	-9.58607	9.15075e-22	4.60723e-20
LOC339535	287.354	-2.65599	0.277338	-9.57671	1.00181e-21	5.0253e-20
HHEX	149.407	3.46852	0.362226	9.57556	1.01306e-21	5.06308e-20
KLHDC8B	353.99	-2.57246	0.268841	-9.56868	1.08279e-21	5.39173e-20
FBXO25	351.67	-2.38446	0.249252	-9.56649	1.10597e-21	5.48707e-20
TXNIP	1059.91	-2.1994	0.229978	-9.56353	1.13808e-21	5.62584e-20
DST	827.7	2.05571	0.215358	9.54552	1.3542e-21	6.66993e-20
MAP3K5	126.258	3.63438	0.381541	9.52552	1.6422e-21	8.05921e-20
HSPA1A	9314.14	-1.84336	0.193784	-9.51246	1.86204e-21	9.10524e-20
SLC1A1	124.392	3.86817	0.406976	9.50466	2.00695e-21	9.77869e-20
ITGA1	414.666	2.48054	0.261249	9.49495	2.20319e-21	1.06965e-19
TGFB3	100.074	-4.55554	0.48208	-9.44975	3.39648e-21	1.64312e-19
PLSCR1	1297.52	-2.13475	0.22628	-9.4341	3.94367e-21	1.90107e-19
AKR1C3	1192.03	-2.09931	0.22276	-9.4241	4.3383e-21	2.08392e-19
TGFBR2	180.744	3.27369	0.348044	9.40597	5.1551e-21	2.46755e-19
TTLL7	181.395	2.93423	0.31206	9.40279	5.31353e-21	2.53446e-19
MOK	344.298	2.62047	0.278735	9.40131	5.38872e-21	2.56134e-19
ATP11C	251.948	-2.55776	0.272691	-9.3797	6.61596e-21	3.13371e-19
CSF1	2523.75	-1.88073	0.201004	-9.35669	8.22754e-21	3.88055e-19
LIMCH1	543.402	2.34186	0.250295	9.3564	8.24981e-21	3.88055e-19
MME	419.018	-9.78691	1.04776	-9.34084	9.55751e-21	4.48016e-19
SLC9A9	94.6185	-4.4783	0.479575	-9.33807	9.81059e-21	4.58299e-19
LMNA	5858.9	1.7772	0.19048	9.33013	1.05742e-20	4.92278e-19
PTK2B	223.934	-2.83012	0.303626	-9.32106	1.15178e-20	5.34381e-19
ERAP1	583.464	-2.14772	0.230753	-9.30744	1.30951e-20	6.0549e-19
ADORA2B	400.115	2.29803	0.246913	9.30704	1.3145e-20	6.05738e-19
TGFA	102.567	5.61616	0.604078	9.29707	1.44375e-20	6.63054e-19
GSR	1907.62	-2.15582	0.232065	-9.28973	1.5468e-20	7.07988e-19
STON2	99.476	-4.45506	0.479602	-9.2891	1.55606e-20	7.09833e-19
SLC39A8	113.064	3.72155	0.40128	9.2742	1.7896e-20	8.13642e-19
TMEM154	112.734	6.16755	0.665097	9.27316	1.80712e-20	8.18868e-19
ST3GAL1	232.36	-2.77171	0.299023	-9.26922	1.87513e-20	8.46859e-19
PDK4	219.955	-2.95673	0.319036	-9.26769	1.90221e-20	8.56247e-19
VGLL3	125.007	4.05381	0.438205	9.25094	2.22519e-20	9.98322e-19
SUSD2	92.9731	-4.29029	0.46702	-9.18651	4.05786e-20	1.81456e-18
PHLDA2	270.091	2.50012	0.272229	9.18387	4.15874e-20	1.85357e-18
ISG15	310.649	2.48968	0.27336	9.10771	8.41357e-20	3.73771e-18
BPIFB4	131.815	-7.10694	0.781129	-9.09829	9.17663e-20	4.06343e-18
ADORA1	131.619	-7.10518	0.78215	-9.08416	1.04501e-19	4.61231e-18
B4GALT6	92.5671	4.97512	0.547695	9.08375	1.04896e-19	4.61473e-18
MYO6	92.7879	5.28766	0.582282	9.08092	1.07664e-19	4.72122e-18
SMO	144.676	-3.07644	0.339121	-9.07182	1.1705e-19	5.11631e-18
TBKBP1	274.808	-2.44252	0.270081	-9.04367	1.51494e-19	6.60067e-18
HBEGF	119.187	3.39762	0.37709	9.01011	2.05854e-19	8.94049e-18
SEL1L3	99.2657	4.1003	0.455423	9.00328	2.19078e-19	9.48455e-18
FAM59A	325.155	-2.29813	0.255267	-9.00286	2.19918e-19	9.49069e-18
ST6GALNAC5	91.028	-4.17047	0.464093	-8.98628	2.55734e-19	1.10014e-17
CDR1	353.286	2.48163	0.276825	8.96463	3.1132e-19	1.33504e-17
TUBB2B	119.607	-3.27662	0.365586	-8.96265	3.16979e-19	1.35504e-17
ZFHX4	133.573	-3.09509	0.345763	-8.95149	3.50721e-19	1.49458e-17
SERTAD4-AS1	220.977	3.32614	0.372089	8.93911	3.92308e-19	1.66657e-17
CD96	93.1536	4.66661	0.522343	8.934	4.10886e-19	1.74006e-17
SLC7A10	93.903	-6.01914	0.674058	-8.9297	4.27169e-19	1.80339e-17
RIPK4	89.6047	5.2368	0.586862	8.92339	4.52215e-19	1.89741e-17
CDO1	312.562	-9.35572	1.04845	-8.92339	4.52229e-19	1.89741e-17
WNT2B	89.858	-5.74209	0.644499	-8.90939	5.13133e-19	2.14632e-17
PTPN14	984.663	1.91108	0.214793	8.89734	5.72018e-19	2.38528e-17
USP6NL	316.395	-2.28139	0.256482	-8.89496	5.84425e-19	2.42956e-17
RGCC	94.8847	5.66865	0.639657	8.86201	7.85842e-19	3.25693e-17
CPNE8	83.6841	-4.4801	0.505892	-8.85583	8.30631e-19	3.4321e-17
ZNF714	88.365	-4.28232	0.484223	-8.8437	9.26003e-19	3.81457e-17
HHIPL2	86.1398	-4.24589	0.481216	-8.82326	1.11179e-18	4.56606e-17
RAB11FIP1	506.72	-2.01528	0.228528	-8.81853	1.15972e-18	4.74858e-17
IL8	110.783	3.59757	0.40813	8.81476	1.1994e-18	4.89629e-17
SPTBN1	2267.8	1.80918	0.205312	8.81187	1.23081e-18	5.00946e-17
AMOTL1	93.0809	5.01826	0.569656	8.80928	1.25953e-18	5.11106e-17
SDC1	85.7453	5.18227	0.589756	8.78716	1.53391e-18	6.20594e-17
HSD3B2	138.428	-2.9937	0.341165	-8.77493	1.71015e-18	6.89845e-17
CD274	85.9293	5.19627	0.592389	8.77171	1.75969e-18	7.0773e-17
ACACB	111.921	-3.31727	0.378201	-8.77117	1.76814e-18	7.09029e-17
PMP22	313.6	2.32127	0.265451	8.74462	2.23764e-18	8.94662e-17
ITGA3	1031.04	1.93489	0.221658	8.72919	2.56514e-18	1.0226e-16
NMU	87.2804	-5.67942	0.650706	-8.72808	2.59029e-18	1.0296e-16
SLC7A11	583.369	2.0241	0.232039	8.7231	2.70687e-18	1.07281e-16
ANKH	97.794	3.80123	0.435807	8.72229	2.72638e-18	1.07739e-16
DCBLD2	1370.58	1.93847	0.222273	8.72113	2.75436e-18	1.0853e-16
RERE	519.051	-2.07105	0.237693	-8.71315	2.95534e-18	1.16112e-16
MT1L	88.6632	5.24213	0.602014	8.70765	3.10248e-18	1.21542e-16
SSTR2	110.697	-6.8449	0.786434	-8.70373	3.21161e-18	1.25456e-16
NPC1	866.075	1.93532	0.222504	8.69793	3.38004e-18	1.31657e-16
PDCD4	1237.04	-2.02144	0.232757	-8.68479	3.79449e-18	1.47378e-16
BMF	585.698	-1.97891	0.22858	-8.65742	4.82576e-18	1.86899e-16
SLC1A4	1166.71	1.98079	0.229072	8.64705	5.28499e-18	2.04103e-16
RBM3	1175.08	-1.86203	0.215828	-8.62737	6.27777e-18	2.41756e-16
C15orf52	314.592	2.67976	0.310664	8.62592	6.35813e-18	2.44159e-16
IL6ST	646.356	1.90772	0.22149	8.61314	7.10844e-18	2.72203e-16
SORBS3	97.9038	-3.58383	0.416617	-8.60222	7.81879e-18	2.98563e-16
FOSL2	692.286	2.27351	0.264313	8.6016	7.86148e-18	2.99353e-16
COL13A1	111.72	6.74772	0.785409	8.59135	8.59541e-18	3.26386e-16
LHFP	90.1128	5.81437	0.677274	8.58496	9.08688e-18	3.44086e-16
CABLES1	680.886	-2.02528	0.236031	-8.58058	9.43996e-18	3.56463e-16
SYNE3	88.9629	4.23474	0.494262	8.56781	1.05472e-17	3.9717e-16
MALAT1	19217.1	-1.93667	0.226492	-8.55074	1.22303e-17	4.59278e-16
HPCAL1	1481.39	2.07008	0.242194	8.54716	1.26149e-17	4.72415e-16
CCDC68	184.737	-2.58925	0.303037	-8.54435	1.29262e-17	4.82745e-16
AFF3	103.845	-6.74832	0.790098	-8.54112	1.32933e-17	4.95093e-16
ARHGEF26	89.8404	5.83226	0.683568	8.53209	1.43733e-17	5.33854e-16
H6PD	179.363	2.63906	0.309537	8.52581	1.5174e-17	5.6206e-16
PRUNE2	85.6526	4.15752	0.488595	8.50914	1.75231e-17	6.47306e-16
PELI1	248.534	-2.27532	0.26748	-8.5065	1.79262e-17	6.60403e-16
SPRED1	347.465	2.08961	0.246062	8.49221	2.02743e-17	7.44889e-16
AMOT	233.072	-8.93915	1.05345	-8.48556	2.14677e-17	7.86608e-16
ZNF618	328.401	-2.1673	0.255512	-8.48217	2.21032e-17	8.07717e-16
PGM2L1	89.0781	3.9424	0.46519	8.47483	2.35428e-17	8.5802e-16
FST	79.658	4.87368	0.576043	8.46062	2.65955e-17	9.66684e-16
CYB5R3	102.18	-6.74414	0.79718	-8.46	2.67372e-17	9.69242e-16
PALM	132.914	-7.53477	0.891942	-8.4476	2.97354e-17	1.07506e-15
MYC	539.901	-1.93109	0.228648	-8.44569	3.02248e-17	1.08986e-15
CD109	124.955	3.08338	0.365304	8.44059	3.15729e-17	1.13546e-15
CPPED1	84.5775	-3.94523	0.468089	-8.42838	3.50496e-17	1.25716e-15
ARHGAP18	536.178	1.89508	0.22537	8.40875	4.14402e-17	1.48247e-15
SLC43A2	305.948	-2.12005	0.252268	-8.40397	4.31619e-17	1.54001e-15
TIAM2	160.509	2.68586	0.319756	8.39973	4.4752e-17	1.59256e-15
SFRP5	431.147	-12.264	1.46125	-8.39283	4.74592e-17	1.68449e-15
AGPAT9	135.051	2.85044	0.339862	8.38707	4.98427e-17	1.76448e-15
MYBPH	75.3076	-5.47329	0.652647	-8.38629	5.01714e-17	1.7715e-15
TMTC1	209.94	-2.50972	0.299287	-8.38566	5.04398e-17	1.77637e-15
DDHD2	518.156	-1.948	0.233126	-8.35601	6.48737e-17	2.27879e-15
DOCK10	87.0257	3.95799	0.473993	8.35031	6.80861e-17	2.38547e-15
VSIG10L	71.9296	-4.4735	0.536473	-8.33872	7.51005e-17	2.62446e-15
PAQR5	80.3082	4.34535	0.521546	8.33168	7.97026e-17	2.77815e-15
SEMA3A	103.061	6.64316	0.799073	8.31359	9.28491e-17	3.22811e-15
SPATS2L	758.794	1.8043	0.217959	8.27818	1.25075e-16	4.33742e-15
FKBP5	889.994	-1.77986	0.215147	-8.27274	1.30918e-16	4.5285e-15
C2	103.35	-3.32313	0.402379	-8.25871	1.47256e-16	5.0807e-15
SPATA13	74.7992	4.66732	0.565215	8.2576	1.48628e-16	5.11506e-15
FRRS1	75.9998	4.97662	0.603625	8.24456	1.65764e-16	5.69038e-15
IDH1	2581.53	-1.65301	0.200706	-8.23598	1.78099e-16	6.09572e-15
RBMS3	905.478	-1.77408	0.215412	-8.23573	1.78468e-16	6.09572e-15
PRDM8	75.5252	5.36897	0.651969	8.23501	1.79539e-16	6.11694e-15
PAM	251.543	2.20845	0.26843	8.2273	1.9148e-16	6.50744e-15
COL1A2	1080.01	1.87819	0.22896	8.2031	2.34266e-16	7.94166e-15
ADD3	113.28	-3.03943	0.370907	-8.19459	2.51457e-16	8.50325e-15
HIST1H2BE	429.749	2.09724	0.256005	8.19219	2.56512e-16	8.65267e-15
GNAO1	72.8817	4.38499	0.535689	8.18572	2.70691e-16	9.10835e-15
ITPK1	214.588	2.41861	0.295643	8.18083	2.81889e-16	9.46173e-15
FGF2	179.369	2.80679	0.34344	8.17258	3.01864e-16	1.01072e-14
MMP28	188.77	-8.63408	1.05728	-8.16632	3.17937e-16	1.06192e-14
FHL2	151.054	2.84531	0.348574	8.16273	3.27544e-16	1.09133e-14
ITLN1	343.95	-11.9391	1.46293	-8.16108	3.32043e-16	1.10362e-14
LGALS1	5651.78	1.82455	0.223931	8.14781	3.70581e-16	1.2287e-14
CLDN1	99.5263	3.58108	0.439578	8.14663	3.74206e-16	1.2377e-14
FRMD5	90.4483	6.42731	0.793047	8.10458	5.29288e-16	1.74639e-14
CYP2S1	263.282	2.55126	0.315044	8.0981	5.58255e-16	1.83751e-14
AP1S2	510.342	2.10454	0.25989	8.0978	5.59631e-16	1.83759e-14
PEA15	1772.09	1.59692	0.197751	8.07539	6.7262e-16	2.20328e-14
CCL2	75.4519	-3.82693	0.475333	-8.05105	8.20848e-16	2.68236e-14
RASA1	1043.23	1.83419	0.227894	8.04844	8.38589e-16	2.73376e-14
SIPA1L2	71.5462	5.27751	0.656018	8.04476	8.64131e-16	2.81029e-14
DOCK11	103.588	-3.28171	0.408408	-8.03538	9.32872e-16	3.0266e-14
CLEC2B	72.4649	4.16922	0.519258	8.02919	9.81211e-16	3.17585e-14
LAPTM5	74.3116	5.52668	0.68948	8.01571	1.09499e-15	3.53571e-14
CAPN2	813.984	1.93786	0.24206	8.00572	1.18773e-15	3.82608e-14
DTX4	75.2716	-5.95437	0.744123	-8.00187	1.22543e-15	3.93817e-14
TIMP1	2416.78	1.65732	0.207969	7.96904	1.59914e-15	5.12704e-14
CLIC3	227.686	-2.53358	0.318379	-7.95774	1.75207e-15	5.60415e-14
FAM70B	176.407	8.42583	1.05912	7.95548	1.78445e-15	5.69431e-14
ADAM28	66.7396	-5.11451	0.643028	-7.95378	1.809e-15	5.75914e-14
PHLDA3	180.723	-2.37038	0.298527	-7.94025	2.01767e-15	6.40847e-14
LTBP2	68.0797	4.67314	0.590593	7.91263	2.52012e-15	7.98568e-14
DOCK9	76.2049	3.79499	0.479728	7.91071	2.55932e-15	8.09103e-14
TSPAN13	66.2806	4.78735	0.605996	7.89997	2.78967e-15	8.79879e-14
FAM13C	65.8565	-5.49626	0.696157	-7.89514	2.89986e-15	9.12518e-14
FNTA	1015.81	-1.80715	0.229076	-7.88886	3.04963e-15	9.57429e-14
SHB	232.4	2.3429	0.297407	7.87778	3.33259e-15	1.04385e-13
TJP2	200.218	2.57725	0.327439	7.87095	3.51949e-15	1.09986e-13
IQGAP3	658.136	1.74693	0.222017	7.86844	3.5908e-15	1.11957e-13
CDK6	379.527	1.92414	0.244549	7.86811	3.60046e-15	1.12001e-13
AP1M2	75.8101	3.69438	0.469874	7.86249	3.76582e-15	1.16878e-13
ERBB2IP	1084.03	-1.60721	0.20477	-7.84883	4.19936e-15	1.30037e-13
GCNT2	77.6598	3.71221	0.473044	7.84749	4.24448e-15	1.31135e-13
HMGA2	506.586	2.24383	0.286079	7.84341	4.38482e-15	1.35164e-13
MLPH	74.6324	3.74126	0.477214	7.8398	4.51252e-15	1.38786e-13
MXI1	707.335	-1.8213	0.232403	-7.8368	4.6217e-15	1.41822e-13
DPYD	295.582	2.02447	0.258622	7.82791	4.96041e-15	1.51874e-13
ADAMTS6	397.836	2.30014	0.293953	7.82484	5.08302e-15	1.55278e-13
PREX1	142.864	2.63174	0.336484	7.82127	5.2291e-15	1.59382e-13
CRABP2	156.037	-2.74261	0.350758	-7.81909	5.32061e-15	1.61808e-13
ARHGAP44	68.9689	-5.82554	0.745369	-7.81565	5.46808e-15	1.65922e-13
EPHX2	61.3226	-4.95729	0.636806	-7.78462	6.99249e-15	2.11706e-13
RIN1	609.314	2.26457	0.291039	7.78099	7.19604e-15	2.17384e-13
TMEFF1	369.01	-1.86413	0.239617	-7.77962	7.27444e-15	2.19265e-13
FAM129A	660.946	1.92044	0.246879	7.77889	7.31632e-15	2.2004e-13
SPARCL1	236.978	-11.3994	1.46727	-7.76909	7.90548e-15	2.37234e-13
ASL	276.729	2.0702	0.266603	7.7651	8.15817e-15	2.44278e-13
SCARB1	351.047	-2.11911	0.273154	-7.75795	8.63126e-15	2.57875e-13
WT1	142.541	-8.2185	1.06014	-7.7523	9.02409e-15	2.69021e-13
SIPA1L1	310.284	1.95934	0.253683	7.72358	1.13108e-14	3.36453e-13
DAPK1	506.994	-11.0556	1.43254	-7.71749	1.18643e-14	3.52146e-13
SLC26A2	171.391	-2.30883	0.299511	-7.70868	1.27122e-14	3.762e-13
SNPH	75.0712	3.63168	0.471126	7.7085	1.273e-14	3.762e-13
LAMB3	82.392	3.56153	0.462325	7.70351	1.32379e-14	3.90238e-13
THSD4	209.064	-2.36436	0.306929	-7.70327	1.32625e-14	3.90238e-13
OSBPL3	600.179	2.04493	0.265608	7.69906	1.37075e-14	4.02461e-13
FNBP1	995.03	-1.6201	0.210518	-7.69576	1.4066e-14	4.12097e-13
CLNS1A	1326.9	-1.70625	0.221788	-7.69316	1.43541e-14	4.19634e-13
FAM129B	1406.32	1.71042	0.22247	7.68835	1.4905e-14	4.34804e-13
GSTT1	72.1832	-3.53867	0.461438	-7.66879	1.73629e-14	5.05421e-13
NAV3	72.8254	3.66262	0.478376	7.65636	1.91276e-14	5.55599e-13
IFIH1	169.539	-2.33478	0.306219	-7.62456	2.44866e-14	7.09745e-13
SEPT10	724.616	1.68152	0.220618	7.62186	2.50054e-14	7.2324e-13
ZDHHC2	632.309	-1.8277	0.239973	-7.61628	2.61097e-14	7.53577e-13
PROCR	294.037	2.37513	0.311937	7.61414	2.65452e-14	7.64524e-13
STARD3NL	642.217	1.9112	0.251435	7.60118	2.93432e-14	8.43323e-13
STAC	72.4988	6.11584	0.805665	7.59105	3.17317e-14	9.10045e-13
NPR3	445.078	-10.8693	1.43316	-7.58412	3.34754e-14	9.58029e-13
ARHGAP10	144.022	2.47905	0.327117	7.57847	3.49649e-14	9.98556e-13
PDE5A	89.1225	6.84233	0.905734	7.55446	4.20598e-14	1.19866e-12
ASAP2	389.818	1.78859	0.237206	7.54022	4.69166e-14	1.33428e-12
NOS1AP	70.73	3.68727	0.489941	7.52594	5.23409e-14	1.48543e-12
ARHGEF28	255.574	2.20765	0.293777	7.51471	5.70356e-14	1.6153e-12
SEMA7A	175.738	2.3794	0.316793	7.5109	5.8724e-14	1.65965e-12
CRYAB	64.6469	-3.99232	0.531932	-7.50532	6.12779e-14	1.72654e-12
SOGA2	1032.47	1.54893	0.206382	7.50518	6.13447e-14	1.72654e-12
EIF3E	2242.31	-1.56183	0.208208	-7.50129	6.31928e-14	1.77488e-12
PDK2	730.354	-1.61582	0.215442	-7.50002	6.38093e-14	1.7885e-12
H1F0	730.454	1.67684	0.223718	7.49533	6.61307e-14	1.84975e-12
FSHR	407.06	-10.7395	1.43288	-7.49501	6.62956e-14	1.85056e-12
COL15A1	118.129	2.78988	0.372545	7.48872	6.95464e-14	1.93732e-12
HS6ST1	368.621	-1.9999	0.267714	-7.47027	8.00329e-14	2.22488e-12
TDO2	119.072	-7.96885	1.06692	-7.46899	8.08141e-14	2.24202e-12
CENPW	390.662	1.80628	0.242129	7.46	8.65198e-14	2.39542e-12
FSCN1	1018.73	1.67181	0.224464	7.44801	9.47618e-14	2.61828e-12
PHF16	178.756	-2.16986	0.292073	-7.42916	1.09293e-13	3.01364e-12
S100A16	1360.05	1.55318	0.209112	7.42751	1.10663e-13	3.04525e-12
APOBEC3G	69.0662	-4.08498	0.550634	-7.41868	1.18292e-13	3.2486e-12
MEST	237.685	-2.02734	0.273417	-7.41484	1.21771e-13	3.33742e-12
TRAM2	1452.95	1.52978	0.206905	7.39363	1.4287e-13	3.9078e-12
PIK3C2B	197.006	-2.25645	0.30539	-7.38876	1.482e-13	4.04543e-12
C1orf21	102.638	2.75647	0.373375	7.38257	1.55264e-13	4.22978e-12
STT3A	910.138	1.67031	0.226402	7.37764	1.61121e-13	4.38055e-12
SH3BGRL3	2676.62	1.4281	0.194058	7.35915	1.85089e-13	5.02215e-12
CD82	596.403	1.94908	0.265047	7.35371	1.92781e-13	5.22045e-12
ELK3	343.539	1.94333	0.26449	7.34746	2.02016e-13	5.45965e-12
CCDC85B	761.703	1.74093	0.237266	7.33748	2.17652e-13	5.87057e-12
CLU	1480.33	-1.509	0.205802	-7.33233	2.26191e-13	6.08879e-12
CARHSP1	1315.9	-1.53117	0.208853	-7.33132	2.27894e-13	6.12251e-12
FAM84B	73.0155	-6.67474	0.910828	-7.32822	2.33236e-13	6.25368e-12
CA2	348.353	-10.5134	1.43514	-7.32568	2.37682e-13	6.36033e-12
DYSF	59.0244	5.23108	0.716089	7.30507	2.77129e-13	7.40136e-12
ROBO4	66.7501	3.8525	0.528089	7.29517	2.98293e-13	7.95098e-12
LTBP1	58.5431	4.81912	0.660957	7.29113	3.0737e-13	8.1769e-12
RAB3B	59.6175	5.52308	0.75829	7.2836	3.25039e-13	8.63003e-12
C10orf54	126.524	-2.46811	0.339176	-7.27677	3.41898e-13	9.05997e-12
LAMC2	124.701	2.5623	0.352176	7.27562	3.44836e-13	9.12003e-12
PTPN22	60.2007	3.88593	0.534816	7.26592	3.70497e-13	9.77968e-12
LGALS3	585.314	1.60484	0.221111	7.25809	3.92606e-13	1.03432e-11
GYG2	186.076	-2.86503	0.394929	-7.25456	4.02981e-13	1.0596e-11
CEP250	385.744	1.75623	0.242709	7.23596	4.62257e-13	1.21244e-11
WTIP	108.338	-2.65043	0.366296	-7.23577	4.62895e-13	1.21244e-11
GUCY1A3	141.025	-10.6513	1.4723	-7.23446	4.67391e-13	1.22187e-11
MAP7D2	60.3511	-3.79246	0.524422	-7.23169	4.77016e-13	1.24464e-11
PEAK1	474.268	-1.8427	0.254832	-7.23103	4.7935e-13	1.24833e-11
FAT1	282.898	2.10222	0.291268	7.21746	5.29684e-13	1.37677e-11
SMTN	395.383	1.92118	0.266269	7.21519	5.38571e-13	1.3972e-11
NCEH1	160.736	2.32128	0.321733	7.21491	5.397e-13	1.39746e-11
CDA	56.8664	4.25343	0.58978	7.21189	5.51803e-13	1.42609e-11
TMEM237	291.448	2.03646	0.28285	7.19977	6.0313e-13	1.55578e-11
NR1H3	58.0314	-3.74134	0.520007	-7.19478	6.25596e-13	1.61067e-11
PTPN12	1470.74	1.70625	0.237218	7.19275	6.34993e-13	1.63178e-11
SH2B3	421.609	1.78731	0.248756	7.18497	6.72217e-13	1.72417e-11
TRIB3	553.335	1.60107	0.222847	7.18464	6.73827e-13	1.72505e-11
MDK	1333.07	-1.87806	0.261435	-7.18365	6.78753e-13	1.73439e-11
UAP1	736.349	1.70332	0.237142	7.18268	6.83559e-13	1.7434e-11
HMOX1	461.007	-1.72064	0.239783	-7.17584	7.18666e-13	1.8295e-11
FAM126A	938.098	1.77717	0.247692	7.17492	7.23486e-13	1.83833e-11
PLAUR	372.187	1.73009	0.241295	7.16999	7.50024e-13	1.90221e-11
FMOD	54.4219	-5.50647	0.769004	-7.16052	8.03715e-13	2.03458e-11
PRELP	300.05	-10.2991	1.43851	-7.15954	8.09492e-13	2.0454e-11
TST	238.499	-2.01027	0.281058	-7.15251	8.52071e-13	2.14899e-11
MBOAT7	1251.71	1.89228	0.264604	7.15137	8.59172e-13	2.16289e-11
NTN4	749.9	-1.60526	0.224692	-7.14426	9.04795e-13	2.27353e-11
ZDHHC14	70.3772	6.49968	0.910376	7.13956	9.36314e-13	2.34839e-11
GALNT11	361.658	-1.91936	0.268895	-7.13798	9.47113e-13	2.3711e-11
ZNF385D	56.115	4.6928	0.658041	7.13146	9.93066e-13	2.48157e-11
FAT2	292.547	-10.2602	1.43961	-7.12704	1.02552e-12	2.55796e-11
SLC4A7	309.411	1.87212	0.262701	7.12641	1.03017e-12	2.56486e-11
GRK5	106.892	2.7	0.379317	7.11805	1.09462e-12	2.72035e-11
ACTN1	2445.81	1.56295	0.220435	7.09028	1.33843e-12	3.32018e-11
TMEM47	184.522	-2.30982	0.326012	-7.08508	1.38965e-12	3.44096e-11
VAMP8	124.484	2.46086	0.347702	7.07751	1.46765e-12	3.62749e-11
PKP1	52.8048	4.46202	0.632775	7.05151	1.76984e-12	4.36647e-11
EHHADH	134.652	-2.30156	0.326442	-7.05044	1.78347e-12	4.39211e-11
TRAPPC1	1298.22	-1.46733	0.208264	-7.04553	1.84755e-12	4.54171e-11
RRM2	1514.94	1.41728	0.201476	7.03448	2.00004e-12	4.90436e-11
KIAA1244	53.6379	5.12065	0.727965	7.0342	2.00412e-12	4.90436e-11
IMPA2	132.064	-2.39633	0.340674	-7.03407	2.0059e-12	4.90436e-11
GUCY1B3	55.6074	-5.84949	0.831996	-7.03068	2.05536e-12	5.01627e-11
RAB27A	742.756	1.76971	0.251771	7.02904	2.07964e-12	5.06641e-11
ALPL	116.698	-10.377	1.47682	-7.02654	2.11715e-12	5.14858e-11
ATP9A	117.974	-2.44331	0.347814	-7.02477	2.14422e-12	5.20511e-11
SMOX	186.783	2.03275	0.289616	7.01878	2.23821e-12	5.42358e-11
NCOA7	207.48	1.95231	0.278359	7.01363	2.32218e-12	5.61703e-11
PTCHD4	114.462	-10.353	1.47704	-7.00932	2.39473e-12	5.78224e-11
FZD4	67.0166	-3.22964	0.461212	-7.00251	2.51413e-12	6.05975e-11
OASL	53.0456	5.31682	0.759377	7.00155	2.53147e-12	6.09075e-11
IL13RA2	86.1455	2.80062	0.400084	7.00007	2.55836e-12	6.1446e-11
APP	923.739	1.46359	0.2091	6.99945	2.56964e-12	6.16079e-11
BZW1	3413.63	1.34719	0.192571	6.99581	2.6373e-12	6.31187e-11
JAG2	154.944	-2.60887	0.373214	-6.99028	2.74345e-12	6.55439e-11
CCDC88A	357.059	1.84944	0.264989	6.97929	2.96675e-12	7.07544e-11
OPN3	403.908	1.74804	0.250581	6.97595	3.03811e-12	7.23293e-11
TMEM173	69.1264	3.25234	0.466999	6.96433	3.2996e-12	7.84175e-11
ARHGEF2	375.109	1.72463	0.247708	6.96236	3.3462e-12	7.925e-11
PLXNA4	91.6417	7.45462	1.0707	6.96236	3.34629e-12	7.925e-11
SLC30A1	241.868	1.8543	0.26637	6.96136	3.37002e-12	7.96731e-11
SAMD9L	134.719	2.30421	0.331364	6.95371	3.55797e-12	8.39706e-11
RAP1GAP2	188.716	2.1387	0.307911	6.94584	3.76202e-12	8.86324e-11
PVRL3	467.856	1.63908	0.236018	6.94471	3.79239e-12	8.91117e-11
ITGB3	622.295	1.5717	0.22632	6.9446	3.79548e-12	8.91117e-11
SLC22A23	130.763	2.28535	0.329166	6.94286	3.84232e-12	9.0056e-11
ABCA2	400.952	-1.74331	0.2513	-6.93714	4.00128e-12	9.36202e-11
PIPOX	87.6354	-7.51466	1.08383	-6.93344	4.10729e-12	9.59355e-11
SGMS2	707.154	-1.63897	0.236407	-6.93283	4.12511e-12	9.61866e-11
FAM123B	51.1637	-3.96388	0.571882	-6.93128	4.17051e-12	9.70785e-11
HRSP12	304.929	-1.87374	0.270347	-6.93089	4.18192e-12	9.71777e-11
HOXB6	114.804	10.2283	1.47617	6.92896	4.23948e-12	9.83471e-11
C6orf1	305.382	1.79135	0.258734	6.92354	4.40509e-12	1.02015e-10
NAMPT	3382.35	-1.372	0.198358	-6.91677	4.62065e-12	1.06825e-10
ADAMTS7	56.0534	-3.60393	0.521344	-6.91277	4.7527e-12	1.09691e-10
DOCK1	64.3979	6.33936	0.917099	6.91241	4.76504e-12	1.0979e-10
BCL2	48.9992	-5.34024	0.774323	-6.89666	5.32376e-12	1.22455e-10
RHOD	481.203	1.58238	0.229536	6.89385	5.43024e-12	1.24694e-10
ANLN	3587.04	1.39674	0.202712	6.89027	5.56882e-12	1.2766e-10
FAM167A	54.1349	4.13031	0.599728	6.88697	5.69939e-12	1.30433e-10
ZBTB7C	50.9735	-5.72043	0.831634	-6.87854	6.04703e-12	1.38157e-10
TMEM51	122.527	2.5991	0.377924	6.87732	6.09895e-12	1.39109e-10
SLC47A1	57.0095	-3.46173	0.503486	-6.87553	6.17597e-12	1.4063e-10
CDC42EP3	1030.59	1.98921	0.289484	6.87157	6.35006e-12	1.44352e-10
SYNJ2	923.293	1.49315	0.217315	6.87089	6.38017e-12	1.44795e-10
PDE8A	583.366	1.53207	0.223171	6.86501	6.64846e-12	1.50632e-10
FLI1	55.9998	5.73794	0.836049	6.86316	6.73542e-12	1.52348e-10
EML2	170.546	2.06957	0.301594	6.86211	6.78518e-12	1.53219e-10
HJURP	1925.41	1.37185	0.200335	6.84776	7.50168e-12	1.69118e-10
RASGRF2	54.8332	3.71517	0.543848	6.83127	8.41675e-12	1.89433e-10
DNMBP	158.108	2.15155	0.315357	6.82256	8.94295e-12	2.00943e-10
ACN9	62.6991	-3.18972	0.467811	-6.81839	9.20675e-12	2.0636e-10
CEP85	294.423	1.75671	0.257648	6.81827	9.21441e-12	2.0636e-10
PODNL1	228.548	-1.98815	0.291658	-6.81672	9.31455e-12	2.0826e-10
SLC25A6	2456.7	-1.56385	0.229475	-6.81488	9.4343e-12	2.10591e-10
FKBP14	280.298	1.82407	0.267778	6.81186	9.63439e-12	2.14705e-10
NT5DC2	734.26	1.44832	0.212669	6.81022	9.74504e-12	2.16815e-10
LOC100292680	318.566	1.74273	0.256116	6.80447	1.01422e-11	2.25284e-10
ZNRF2	164.978	2.04394	0.301015	6.79016	1.12006e-11	2.48387e-10
EHD1	718.275	1.47582	0.21749	6.78567	1.15547e-11	2.55821e-10
TLR4	132.152	2.2887	0.337403	6.78327	1.17487e-11	2.59694e-10
FAM176A	52.2202	3.97816	0.586513	6.78274	1.1792e-11	2.60229e-10
TRPA1	56.6265	3.49762	0.516302	6.77436	1.24961e-11	2.75318e-10
C8orf47	62.1491	-3.63749	0.537058	-6.77299	1.26151e-11	2.77491e-10
FOXD1	132.794	2.22703	0.329089	6.76726	1.3124e-11	2.88218e-10
OSBPL6	49.2866	4.18597	0.618609	6.76674	1.31714e-11	2.88793e-10
IL11	70.2062	3.66071	0.541053	6.7659	1.32487e-11	2.90021e-10
LOC100132077	75.1272	-2.91262	0.430828	-6.76053	1.37491e-11	3.00492e-10
PLOD2	4233.84	-1.43827	0.213239	-6.74485	1.53181e-11	3.34245e-10
TRPS1	106.544	2.52362	0.374224	6.74359	1.54518e-11	3.36622e-10
ADAMTSL3	47.5916	-3.96825	0.588963	-6.73769	1.60928e-11	3.50024e-10
FKBP10	1026.94	1.44184	0.214079	6.73508	1.63837e-11	3.55783e-10
RNF157	63.1204	3.38482	0.502614	6.73443	1.64571e-11	3.56806e-10
SV2A	113.907	2.48064	0.368531	6.73117	1.68308e-11	3.64329e-10
NR2F1	115.718	2.33185	0.346477	6.73018	1.69449e-11	3.66214e-10
ARHGAP22	54.7237	5.74332	0.855009	6.71727	1.85167e-11	3.99548e-10
HNMT	884.478	-1.42453	0.212202	-6.71308	1.90556e-11	4.10526e-10
LINC00460	104.092	2.41985	0.360666	6.7094	1.9543e-11	4.20361e-10
NRG1	47.4785	4.46984	0.667684	6.69454	2.16347e-11	4.64615e-10
TLN2	136.418	-2.14021	0.319725	-6.69391	2.17283e-11	4.6589e-10
REEP1	192.153	-9.65994	1.44392	-6.69007	2.23059e-11	4.77522e-10
PITPNM1	1058.34	1.37355	0.205379	6.68788	2.26425e-11	4.83967e-10
TCN1	103.329	2.53681	0.379679	6.68146	2.36576e-11	5.04868e-10
LURAP1L	81.2364	2.86123	0.428413	6.67867	2.41121e-11	5.13762e-10
KCNJ16	183.54	-9.59223	1.44096	-6.65685	2.79758e-11	5.95154e-10
CXorf57	93.3115	-2.47657	0.372724	-6.64452	3.04217e-11	6.46176e-10
TMEM164	153.186	2.09061	0.314917	6.63861	3.16664e-11	6.71565e-10
HERC3	134.868	2.20183	0.332153	6.62896	3.38054e-11	7.15811e-10
LINC00305	80.9074	-9.84783	1.486	-6.62708	3.42383e-11	7.23849e-10
ECE1	1459.38	1.34346	0.202922	6.62057	3.5781e-11	7.5529e-10
IGBP1	711.663	-1.50455	0.227293	-6.61941	3.60626e-11	7.60053e-10
KDELR3	447.181	1.74778	0.264144	6.61676	3.67164e-11	7.72635e-10
AFAP1	226.981	1.85625	0.280955	6.60695	3.92311e-11	8.24277e-10
SOX9	842.446	1.95076	0.29613	6.5875	4.47302e-11	9.38368e-10
CFH	140.359	2.25367	0.342199	6.58584	4.52309e-11	9.4741e-10
CNOT7	1087.16	-1.76667	0.268402	-6.58218	4.636e-11	9.69565e-10
SLC29A4	122.519	-2.25231	0.342371	-6.57858	4.74969e-11	9.91818e-10
COL14A1	67.7056	-7.13957	1.08555	-6.57691	4.80323e-11	1.00146e-09
GFPT1	333.309	1.603	0.243861	6.57339	4.91809e-11	1.02384e-09
GEM	46.5149	4.27199	0.650229	6.56997	5.03248e-11	1.04605e-09
TEX15	43.2566	-5.13007	0.780871	-6.56968	5.0423e-11	1.04649e-09
SBK1	43.173	-5.12754	0.780995	-6.5654	5.18936e-11	1.07537e-09
NCAM1	843.68	-1.41952	0.216298	-6.56279	5.28102e-11	1.0927e-09
PRRG1	183.151	-1.92457	0.293389	-6.55979	5.38842e-11	1.11322e-09
XPO7	1404.34	-1.52366	0.232434	-6.55523	5.55576e-11	1.14606e-09
ACTN4	4655.19	1.24993	0.190818	6.5504	5.73826e-11	1.18191e-09
MICA	213.512	1.79673	0.274657	6.54173	6.08122e-11	1.25065e-09
AFAP1L2	83.8763	2.68183	0.410177	6.53821	6.22574e-11	1.27844e-09
TMEM87B	430.617	1.6218	0.248058	6.53798	6.23569e-11	1.27855e-09
SCNN1A	52.5139	-3.41309	0.522355	-6.53405	6.40154e-11	1.31058e-09
EFEMP1	384.382	1.58742	0.243027	6.53185	6.49629e-11	1.32798e-09
MORC3	401.186	-1.5219	0.233592	-6.51521	7.25871e-11	1.48161e-09
MAMDC2	138.931	2.1549	0.330866	6.51293	7.37003e-11	1.50207e-09
ZNF626	64.299	-7.06167	1.08576	-6.50386	7.82823e-11	1.59307e-09
STAU2	111.858	-2.25556	0.347088	-6.49853	8.11113e-11	1.64817e-09
RAI14	91.0302	2.51269	0.387022	6.49237	8.44951e-11	1.71437e-09
PLP2	1001.3	1.57449	0.242761	6.48575	8.82931e-11	1.78876e-09
TBC1D3F	77.8624	-2.61574	0.40342	-6.48392	8.93673e-11	1.80783e-09
MAOA	45.396	4.06372	0.626999	6.48122	9.09822e-11	1.83776e-09
CPA4	68.2938	7.0559	1.08882	6.48034	9.15147e-11	1.84577e-09
EIF2S3	3914.86	-1.37825	0.212836	-6.47563	9.44202e-11	1.90155e-09
DUSP7	206.61	1.82928	0.282661	6.47165	9.69408e-11	1.94943e-09
NEDD4L	212.368	1.81196	0.280186	6.46699	9.99712e-11	2.0074e-09
CXCL13	40.9457	-4.35996	0.67594	-6.45021	1.11693e-10	2.23946e-09
TRIO	343.778	1.64464	0.25505	6.4483	1.13114e-10	2.26462e-09
PTPLB	1411	-1.30769	0.202843	-6.44682	1.14224e-10	2.28348e-09
RBPMS	229.206	-1.79345	0.278416	-6.44163	1.18197e-10	2.35942e-09
GOLGA7	1171.71	-1.78784	0.277593	-6.4405	1.19079e-10	2.37355e-09
KIAA0317	357.856	1.59789	0.248145	6.43933	1.2e-10	2.3884e-09
SEMA3C	508.369	1.55857	0.242181	6.43557	1.23012e-10	2.44478e-09
S100A4	303.785	-1.62367	0.252435	-6.43205	1.25896e-10	2.49843e-09
SLC12A7	80.8019	-2.6768	0.416458	-6.42755	1.29673e-10	2.56965e-09
SRPR	397.635	1.55608	0.242173	6.42548	1.31453e-10	2.60112e-09
EYA4	42.6999	4.76658	0.742545	6.41924	1.36952e-10	2.706e-09
KLRC2	45.1575	5.39533	0.843549	6.39599	1.59513e-10	3.14719e-09
ENPP1	139.644	2.21429	0.346253	6.39502	1.60528e-10	3.16263e-09
TRDN	65.1171	-9.5358	1.4914	-6.39385	1.61765e-10	3.18238e-09
AQP4	64.5899	-9.52409	1.49167	-6.38483	1.71587e-10	3.37074e-09
IER3	1890.57	1.34981	0.211933	6.36906	1.90196e-10	3.73091e-09
RGL1	85.0902	2.4842	0.390388	6.36339	1.97344e-10	3.86556e-09
SLC43A1	69.0461	3.03899	0.477824	6.36006	2.01681e-10	3.94366e-09
FARP1	479.942	1.44409	0.227063	6.35988	2.01912e-10	3.94366e-09
FGD4	40.5461	-5.3799	0.848399	-6.34124	2.2792e-10	4.44526e-09
GPR85	43.6973	4.12316	0.650322	6.34018	2.29491e-10	4.46949e-09
TMX4	670.638	1.53008	0.24162	6.3326	2.41064e-10	4.68815e-09
CD97	659.349	1.50178	0.237165	6.33222	2.41666e-10	4.69315e-09
HPD	77.6513	-2.79739	0.441825	-6.33145	2.42861e-10	4.70963e-09
HMGCS1	475.855	1.59762	0.252469	6.32798	2.48391e-10	4.81002e-09
ARSJ	157.796	2.24142	0.354463	6.32344	2.55799e-10	4.94641e-09
HOXB7	65.3457	9.41511	1.49067	6.31604	2.6835e-10	5.18174e-09
CCNG2	278.719	-1.63534	0.258995	-6.31418	2.7159e-10	5.23688e-09
MGMT	60.3396	-9.42892	1.49415	-6.31056	2.7803e-10	5.35345e-09
FBN1	137.867	-2.10498	0.333595	-6.30999	2.79049e-10	5.36548e-09
MYO7A	60.8196	-9.43568	1.4955	-6.30938	2.80153e-10	5.37909e-09
CYFIP2	42.1127	-4.22459	0.670562	-6.30007	2.97505e-10	5.70421e-09
IMPDH1	562.198	-1.39553	0.221584	-6.29797	3.01574e-10	5.77408e-09
KCNH7	59.5616	-9.41092	1.49521	-6.29405	3.09296e-10	5.91361e-09
MYADM	1098.18	1.302	0.207144	6.28551	3.2678e-10	6.23912e-09
STPG1	139.017	2.03104	0.323334	6.28156	3.35203e-10	6.39095e-09
PGBD3	85.811	-2.42304	0.385803	-6.2805	3.37488e-10	6.42551e-09
ATP10D	89.9262	2.52904	0.402829	6.2782	3.42511e-10	6.51201e-09
KLHL24	102.996	-2.35146	0.374882	-6.27255	3.55184e-10	6.74353e-09
CNIH3	40.8	4.64227	0.740417	6.26981	3.61492e-10	6.85373e-09
CPOX	308.373	-1.5634	0.249364	-6.26953	3.62149e-10	6.85661e-09
CLMN	41.7425	4.08688	0.652364	6.26473	3.73473e-10	7.06119e-09
PSME4	453.611	1.56332	0.249635	6.26243	3.79025e-10	7.15619e-09
LIPG	59.3088	2.97813	0.475675	6.26085	3.82888e-10	7.2191e-09
RAB11FIP5	243.821	1.7531	0.280052	6.25989	3.8526e-10	7.25377e-09
GFOD1	131.374	-2.04437	0.326717	-6.25731	3.91683e-10	7.36451e-09
DENND2A	45.0335	-3.54608	0.566894	-6.25527	3.96818e-10	7.45074e-09
ABCC5	180.777	-1.82897	0.292527	-6.25231	4.04437e-10	7.58333e-09
PLXND1	560.584	-1.39767	0.223595	-6.25089	4.08111e-10	7.64169e-09
TM4SF19	65.6226	2.85403	0.456654	6.24988	4.1078e-10	7.68108e-09
ERICH1	80.3799	-2.64511	0.423298	-6.24882	4.13562e-10	7.71585e-09
HIP1	727.26	1.37327	0.219767	6.24874	4.13775e-10	7.71585e-09
B3GNTL1	238.155	2.2847	0.365741	6.24679	4.18984e-10	7.80229e-09
NAT1	91.7155	-2.34616	0.37571	-6.2446	4.24881e-10	7.90128e-09
CXCL5	68.2424	2.7434	0.439415	6.2433	4.28441e-10	7.95659e-09
SULF1	56.5693	-9.3342	1.49619	-6.23866	4.41329e-10	8.17972e-09
MAMLD1	61.8645	2.87082	0.460174	6.23855	4.41659e-10	8.17972e-09
CKAP2L	497.486	1.51435	0.243215	6.2264	4.77266e-10	8.82716e-09
C3	418.116	-1.58278	0.254318	-6.22362	4.85825e-10	8.9622e-09
BHLHE41	93.3321	2.30669	0.370635	6.2236	4.85887e-10	8.9622e-09
EIF4EBP1	567.756	-1.39547	0.224237	-6.22321	4.8708e-10	8.97203e-09
G0S2	122.398	2.25632	0.362996	6.21582	5.10574e-10	9.39208e-09
SYNC	66.9747	2.81153	0.452653	6.21124	5.25689e-10	9.65706e-09
SLC6A8	347.422	-1.57537	0.253695	-6.20971	5.30833e-10	9.73838e-09
PRSS12	59.7441	9.28677	1.49567	6.20909	5.32931e-10	9.7637e-09
SRPX	306.173	-1.5478	0.249488	-6.20391	5.50764e-10	1.00768e-08
SPRYD7	259.157	1.84135	0.297355	6.19245	5.92367e-10	1.08234e-08
B4GALNT4	40.8255	-4.029	0.650963	-6.18929	6.0434e-10	1.10274e-08
ACTR2	2876.79	1.22157	0.197605	6.18188	6.33434e-10	1.15428e-08
C4A	246.014	-1.65827	0.268314	-6.18032	6.39719e-10	1.16417e-08
SERPINF1	54.7188	-9.28129	1.50321	-6.17431	6.64538e-10	1.20772e-08
FGF5	112.959	8.76401	1.42005	6.17164	6.75858e-10	1.22665e-08
RGMB	126.516	2.0222	0.327969	6.16582	7.01205e-10	1.27096e-08
UNG	298.235	-1.60755	0.26083	-6.16322	7.1281e-10	1.29027e-08
CAND2	41.407	-3.77417	0.613659	-6.15028	7.73463e-10	1.3982e-08
DRAP1	2402.06	1.52891	0.248674	6.14825	7.83422e-10	1.41432e-08
LYN	166.243	-1.80325	0.29343	-6.1454	7.97618e-10	1.43804e-08
ALDH5A1	51.9919	-9.2123	1.49972	-6.14266	8.11514e-10	1.46116e-08
SLC25A24	105.503	2.41718	0.393793	6.1382	8.3461e-10	1.50075e-08
TF	113.404	-8.8907	1.44874	-6.13683	8.41823e-10	1.51172e-08
PHC3	555.635	-1.36157	0.221887	-6.1363	8.44663e-10	1.51482e-08
SUMF2	1022.87	1.26767	0.206678	6.13353	8.59504e-10	1.53941e-08
CREB3L1	178.202	1.85328	0.302382	6.12894	8.84682e-10	1.58242e-08
LYPD1	54.4116	6.70977	1.09506	6.12728	8.9392e-10	1.59684e-08
MYH14	37.448	-4.45273	0.727256	-6.12264	9.20359e-10	1.64191e-08
MTSS1L	458.131	-1.48888	0.243325	-6.11891	9.42184e-10	1.67864e-08
AR	410.834	-1.70022	0.278054	-6.1147	9.67372e-10	1.72126e-08
RAB13	1689.43	1.2392	0.202732	6.11248	9.80926e-10	1.7431e-08
TMPO	427.854	-1.41769	0.231948	-6.11212	9.83161e-10	1.74479e-08
TRAK1	322.452	-1.54958	0.253606	-6.11021	9.95015e-10	1.76352e-08
PPP3R1	509.026	1.4712	0.240854	6.10827	1.00719e-09	1.78263e-08
SOX4	102.538	-2.23685	0.366212	-6.10807	1.00842e-09	1.78263e-08
PLEKHG4	198.65	1.71063	0.280111	6.10696	1.01548e-09	1.79279e-08
NF2	466.261	1.4227	0.232975	6.10668	1.01723e-09	1.79354e-08
ERCC6	70.5456	-2.55693	0.418874	-6.1043	1.03253e-09	1.81816e-08
PPAPDC1A	53.7998	6.69224	1.09673	6.10198	1.0476e-09	1.84231e-08
SPTBN2	235.768	-5.59246	0.917167	-6.09753	1.07717e-09	1.89186e-08
CILP2	50.8612	-9.17607	1.50548	-6.09514	1.09345e-09	1.91798e-08
CD58	348.588	1.6953	0.278424	6.08892	1.13673e-09	1.99132e-08
PDCD1LG2	40.474	4.17201	0.68589	6.08263	1.18224e-09	2.06839e-08
SLC1A3	134.936	-2.17369	0.357448	-6.08112	1.19344e-09	2.0853e-08
EFNB2	300.945	1.62475	0.267315	6.07802	1.21678e-09	2.12335e-08
ZNF704	55.3927	-3.01067	0.495595	-6.07485	1.24105e-09	2.16293e-08
PIGK	637.812	1.40617	0.231653	6.07016	1.27784e-09	2.2242e-08
MICAL1	297.701	1.8398	0.303738	6.05719	1.38524e-09	2.40569e-08
LIF	82.3387	2.3874	0.394147	6.05714	1.38565e-09	2.40569e-08
SNX8	542.494	1.4074	0.232583	6.05119	1.43779e-09	2.49302e-08
PAPLN	63.6204	-3.23812	0.535188	-6.05043	1.44464e-09	2.5017e-08
LRP8	198.496	1.75637	0.290624	6.04342	1.5088e-09	2.60949e-08
SYT15	81.9188	-2.38332	0.394754	-6.03748	1.5654e-09	2.70395e-08
RBMS1	1040.81	1.30978	0.217143	6.03188	1.62059e-09	2.79572e-08
JAG1	1433.78	-1.29909	0.215433	-6.03014	1.63819e-09	2.82251e-08
ABL2	580.23	1.63704	0.271496	6.02973	1.64238e-09	2.82615e-08
RARRES1	39.3882	-5.75049	0.95447	-6.0248	1.69319e-09	2.90989e-08
ZNF675	48.0979	-6.6362	1.10187	-6.02267	1.71566e-09	2.94478e-08
UBE2E3	1282.69	1.32628	0.220247	6.02182	1.7247e-09	2.95656e-08
GLCE	125.846	2.03959	0.338742	6.02108	1.73262e-09	2.9664e-08
SP100	99.0537	2.16359	0.359356	6.02076	1.73603e-09	2.96851e-08
PLCD3	484.816	-1.39281	0.231357	-6.02016	1.74244e-09	2.97572e-08
USP17L2	91.5364	-2.23382	0.371562	-6.01195	1.833e-09	3.12645e-08
PLAC8	238.441	-1.59507	0.265337	-6.0115	1.83813e-09	3.13127e-08
FAM160A1	47.5563	-3.18629	0.530143	-6.01025	1.85239e-09	3.15161e-08
ANKRD28	314.093	1.53451	0.25555	6.00473	1.91648e-09	3.25658e-08
PLK2	937.235	-1.46611	0.244298	-6.00132	1.95721e-09	3.32164e-08
P4HA3	72.9201	2.49452	0.415728	6.00036	1.96876e-09	3.33386e-08
LOC100134868	139.135	-1.9843	0.330699	-6.00032	1.96932e-09	3.33386e-08
TMEM156	49.2196	9.0056	1.5018	5.99654	2.01567e-09	3.40808e-08
NABP1	221.488	1.62897	0.271723	5.99496	2.03535e-09	3.43708e-08
TDG	504.014	-1.40769	0.234829	-5.99451	2.04103e-09	3.4424e-08
OSTF1	130.501	1.9783	0.330093	5.99317	2.05795e-09	3.46664e-08
PHKA2	166.465	-1.82263	0.304286	-5.98986	2.10024e-09	3.53349e-08
TIAM1	40.1801	5.68244	0.948929	5.98826	2.12094e-09	3.56391e-08
FPR1	43.0961	3.64917	0.609652	5.98566	2.15517e-09	3.61697e-08
KIAA1715	248.852	1.57736	0.263551	5.98502	2.16365e-09	3.62671e-08
NDRG2	106.57	-2.12539	0.355132	-5.98478	2.16685e-09	3.62761e-08
TBC1D8	104.122	2.26854	0.379456	5.97841	2.25325e-09	3.76761e-08
KCNJ2	125.704	-2.06892	0.346256	-5.97513	2.29911e-09	3.83957e-08
SORL1	35.8773	-4.17678	0.699171	-5.97391	2.31637e-09	3.86366e-08
NAP1L1	3681.89	-1.17057	0.195972	-5.97314	2.32735e-09	3.8772e-08
MGAT5B	38.7028	3.974	0.666273	5.96453	2.45346e-09	4.0823e-08
SDC3	735.049	1.27029	0.213352	5.95395	2.61749e-09	4.3452e-08
AKAP12	55.7103	2.92137	0.490669	5.95385	2.619e-09	4.3452e-08
TFF2	49.3211	-6.69145	1.12391	-5.95373	2.62106e-09	4.3452e-08
ULBP2	77.3077	2.39174	0.401786	5.95278	2.63629e-09	4.36513e-08
HDAC4	353.248	1.49383	0.251059	5.95012	2.67939e-09	4.43109e-08
LINC00623	81.3665	2.35609	0.396285	5.94546	2.75688e-09	4.55371e-08
GADD45A	294.761	1.56461	0.263236	5.94373	2.78615e-09	4.59648e-08
EPHX1	2011.86	-1.32415	0.222828	-5.94247	2.80754e-09	4.62614e-08
TFRC	2190.55	-1.17726	0.198123	-5.94207	2.81447e-09	4.63196e-08
COL11A1	43.4187	-8.95264	1.5083	-5.93559	2.92782e-09	4.81267e-08
EHD4	263.787	1.54095	0.259662	5.93444	2.94844e-09	4.84071e-08
PCM1	525.163	-1.35018	0.227541	-5.9338	2.96008e-09	4.85396e-08
ATP1B1	568.928	1.33259	0.224733	5.92969	3.0351e-09	4.97099e-08
TBC1D10A	323.367	-1.45811	0.246105	-5.92476	3.1276e-09	5.11631e-08
IFI44	157.43	1.7953	0.303151	5.92215	3.17757e-09	5.19181e-08
WIPI1	238.647	1.57217	0.265633	5.9186	3.24698e-09	5.29886e-08
PLCXD1	277.308	-1.59118	0.268863	-5.9182	3.25492e-09	5.30545e-08
TNFAIP8	43.29	-3.28751	0.555514	-5.91796	3.25963e-09	5.30675e-08
C11orf24	1762.51	1.15602	0.195377	5.91689	3.28093e-09	5.33097e-08
SERPINB2	90.3733	8.44661	1.42756	5.91682	3.28235e-09	5.33097e-08
PHF19	315.959	1.49915	0.253425	5.91556	3.30743e-09	5.36529e-08
CCDC15	58.9418	2.7991	0.473193	5.91535	3.31168e-09	5.36578e-08
ITGB8	55.3313	3.06879	0.518963	5.91331	3.35293e-09	5.42616e-08
UBQLN2	1036.24	-1.41005	0.238704	-5.90708	3.48231e-09	5.62884e-08
C9orf89	470.811	1.3929	0.235971	5.90286	3.57249e-09	5.76775e-08
LOXL4	164.178	-1.76541	0.2991	-5.9024	3.58252e-09	5.77708e-08
LPGAT1	249.042	1.5598	0.264278	5.90212	3.58859e-09	5.78e-08
MEDAG	54.0059	3.10642	0.526909	5.89555	3.73431e-09	6.00759e-08
GABRA2	38.8146	3.85793	0.654585	5.8937	3.77645e-09	6.06821e-08
MCPH1	200.767	-1.87087	0.317525	-5.89202	3.81501e-09	6.12293e-08
LEPREL1	355.26	-1.62615	0.276214	-5.88729	3.92572e-09	6.29319e-08
U2SURP	995.715	-1.26392	0.214762	-5.88519	3.9759e-09	6.36612e-08
PLEKHB2	661.808	1.27387	0.216503	5.88383	4.00892e-09	6.41144e-08
KIAA1967	591.68	-1.37061	0.233061	-5.88088	4.08087e-09	6.51884e-08
RAB23	672.405	1.31388	0.223464	5.87959	4.11283e-09	6.56218e-08
ZNF462	443.581	-1.35541	0.230602	-5.87767	4.16079e-09	6.63093e-08
COL7A1	101.399	2.45749	0.418149	5.87707	4.17583e-09	6.6471e-08
PITPNC1	48.171	3.12139	0.531301	5.875	4.22847e-09	6.72302e-08
B3GNT5	35.5172	5.0845	0.866115	5.87046	4.34576e-09	6.90143e-08
MICB	222.437	1.73414	0.295493	5.86863	4.39421e-09	6.96967e-08
HOMER3	402.774	1.3889	0.236672	5.86845	4.39898e-09	6.96967e-08
BCKDHB	321.052	-1.43804	0.245236	-5.8639	4.52116e-09	7.15491e-08
ATP13A2	189.157	1.8126	0.309143	5.86329	4.53791e-09	7.17306e-08
FOXF1-AS1	39.2452	5.22981	0.892941	5.85684	4.71767e-09	7.4436e-08
OGFRL1	2790.2	-1.15627	0.197424	-5.85675	4.72001e-09	7.4436e-08
PAG1	174.259	1.76821	0.302023	5.85455	4.78297e-09	7.53414e-08
SYNGR2	431.026	-1.36354	0.232989	-5.85236	4.84638e-09	7.6252e-08
KLF5	179.398	-1.68193	0.287439	-5.85143	4.8736e-09	7.65916e-08
FIGN	84.1649	2.26216	0.386865	5.84742	4.9925e-09	7.83696e-08
FXYD5	1729.34	1.17648	0.201291	5.84469	5.07499e-09	7.95725e-08
CA12	256.455	1.59581	0.273078	5.84377	5.10317e-09	7.99222e-08
ZFYVE28	37.0825	3.94422	0.675113	5.84232	5.14792e-09	8.05303e-08
CAMK2N1	109.595	2.20696	0.377889	5.84024	5.21269e-09	8.14002e-08
ITPR3	629.183	1.27959	0.219102	5.84015	5.2155e-09	8.14002e-08
CHN2	87.5534	-8.52231	1.45953	-5.83906	5.24962e-09	8.18386e-08
SRGN	83.1633	8.3197	1.42748	5.82826	5.6008e-09	8.72133e-08
SGK196	434.447	-1.33543	0.229215	-5.82609	5.67396e-09	8.82515e-08
FAM169A	39.452	-8.81377	1.51357	-5.82316	5.77455e-09	8.97133e-08
ELOVL6	179.451	1.70807	0.293346	5.82272	5.78987e-09	8.98488e-08
BGLAP	112.474	2.07336	0.356217	5.8205	5.86718e-09	9.09446e-08
GRIK4	46.3276	-3.21085	0.551764	-5.81925	5.91128e-09	9.15238e-08
PION	35.1802	5.04481	0.866982	5.81883	5.92625e-09	9.16512e-08
SNAI1	193.169	1.87337	0.322326	5.81204	6.17159e-09	9.5337e-08
DSEL	53.3111	2.89515	0.498261	5.81051	6.22823e-09	9.61028e-08
UGT1A10	335.686	1.53055	0.26352	5.8081	6.31856e-09	9.73861e-08
APOBEC3F	44.5536	-3.21451	0.554074	-5.80158	6.56926e-09	1.01135e-07
MARCH4	41.3143	8.75323	1.51046	5.79509	6.82855e-09	1.05008e-07
ABHD12	1568.14	1.21073	0.209108	5.78997	7.04004e-09	1.08138e-07
NDFIP2	458.202	1.37702	0.237881	5.78869	7.09389e-09	1.08842e-07
NPEPPS	1394.31	-1.15327	0.199306	-5.78643	7.1899e-09	1.10191e-07
TNXB	36.9893	5.15027	0.890324	5.78471	7.26375e-09	1.11198e-07
DTWD2	110.134	-2.37199	0.410338	-5.78059	7.44412e-09	1.13831e-07
TMEM176B	38.0886	-8.76694	1.51739	-5.77763	7.57613e-09	1.15646e-07
FXR1	3530.15	-1.40418	0.243048	-5.77737	7.58753e-09	1.15646e-07
SERPINB6	2191.74	-1.15382	0.199714	-5.77736	7.58836e-09	1.15646e-07
WDR62	139.539	1.80174	0.312038	5.77411	7.73606e-09	1.17765e-07
MET	686.228	1.72061	0.298142	5.77111	7.8753e-09	1.1975e-07
TKT	3435.85	-1.13979	0.197569	-5.76908	7.97035e-09	1.2106e-07
PPP1R13L	154.584	1.98986	0.345205	5.76428	8.20051e-09	1.24417e-07
FAM177A1	198.335	1.60687	0.278835	5.76279	8.27352e-09	1.25275e-07
IL11RA	47.8532	3.09647	0.537324	5.76275	8.2755e-09	1.25275e-07
LPIN1	299.964	1.59916	0.277659	5.75944	8.43958e-09	1.27617e-07
MAPK10	38.0849	-8.76986	1.52351	-5.75635	8.59517e-09	1.29825e-07
STEAP2	44.3101	6.42938	1.11703	5.7558	8.62303e-09	1.30102e-07
TSPAN7	35.284	4.25856	0.74028	5.75264	8.78628e-09	1.32418e-07
MSANTD3	376.269	1.38213	0.240341	5.75072	8.88645e-09	1.33779e-07
LOC392196	62.3344	-2.52001	0.438315	-5.74932	8.96052e-09	1.34745e-07
ZNF697	107.834	2.19483	0.381943	5.74648	9.11229e-09	1.36876e-07
FAM3C	811.468	1.22509	0.213209	5.74596	9.13993e-09	1.37139e-07
TMEM170B	98.2581	-2.28322	0.397638	-5.74196	9.35863e-09	1.40266e-07
EIF6	1477.85	1.27342	0.22182	5.74077	9.42484e-09	1.41103e-07
PNP	63.1779	2.53504	0.44178	5.73824	9.56678e-09	1.4307e-07
ERV3-1	56.5885	-2.69657	0.470592	-5.73017	1.0033e-08	1.49878e-07
ELF1	243.842	1.54419	0.269516	5.72949	1.00735e-08	1.50318e-07
SLC16A3	2682.41	1.31362	0.229318	5.72836	1.01406e-08	1.51153e-07
ATP8B1	70.3783	2.49358	0.435324	5.72811	1.01555e-08	1.51209e-07
PER3	318.445	-1.41196	0.246692	-5.72356	1.04317e-08	1.55151e-07
MYLK	1156.38	1.39475	0.243726	5.72258	1.04915e-08	1.55871e-07
ENDOD1	118.208	-2.30504	0.402923	-5.72079	1.06029e-08	1.57353e-07
VDR	88.4654	2.39121	0.418039	5.72006	1.06488e-08	1.57863e-07
FEZ2	443.7	1.43014	0.250236	5.71517	1.09595e-08	1.62292e-07
CREB3L2	677.518	1.28622	0.225152	5.71268	1.1121e-08	1.64504e-07
HK1	225.389	1.55628	0.27248	5.71154	1.11957e-08	1.65428e-07
EXOC6B	294.592	1.49152	0.261363	5.70669	1.15194e-08	1.70027e-07
NCAPD3	405.176	1.32737	0.232783	5.70215	1.18306e-08	1.74431e-07
RHOU	45.3477	-3.00979	0.527952	-5.70088	1.19193e-08	1.75548e-07
FNDC4	33.2842	4.39767	0.771874	5.69739	1.21658e-08	1.78976e-07
SFXN3	303.165	1.46319	0.256825	5.69721	1.21783e-08	1.78976e-07
TENM2	46.291	-3.15388	0.55379	-5.69508	1.23317e-08	1.81033e-07
CD200	154.031	-1.77656	0.312126	-5.69181	1.25698e-08	1.8433e-07
TMEM63B	289.076	1.58833	0.27949	5.68295	1.32392e-08	1.93937e-07
MYO1B	701.631	1.31217	0.231088	5.67823	1.36095e-08	1.99147e-07
CALM1	1442.09	1.12801	0.198775	5.67479	1.38859e-08	2.02973e-07
MAP4K4	231.291	1.80911	0.318857	5.67372	1.3973e-08	2.04027e-07
TCF4	44.5252	3.15919	0.557238	5.66937	1.43323e-08	2.09048e-07
ACACA	357.367	-1.37304	0.242273	-5.66732	1.45051e-08	2.11342e-07
THBS2	61.8797	2.68342	0.473546	5.66664	1.45622e-08	2.11947e-07
COL17A1	41.1125	6.2782	1.1091	5.66064	1.50813e-08	2.19267e-07
MCCC2	498.308	-1.29396	0.228658	-5.65893	1.52322e-08	2.21225e-07
GPX8	398.375	1.35093	0.238866	5.65559	1.55309e-08	2.25323e-07
CD9	2876.15	-1.15899	0.20503	-5.65279	1.57863e-08	2.28783e-07
IRF6	32.3929	-5.46523	0.966927	-5.65216	1.58441e-08	2.29377e-07
VEGFC	378.972	-1.33353	0.236026	-5.64995	1.60494e-08	2.32102e-07
ANGPTL2	82.9165	2.18035	0.386036	5.64805	1.62281e-08	2.34437e-07
REPS2	82.1303	2.18215	0.386473	5.64631	1.63931e-08	2.36569e-07
METTL7B	32.4056	-5.48424	0.971748	-5.64369	1.66443e-08	2.39939e-07
FNBP1L	455.832	-1.30669	0.231557	-5.64307	1.67047e-08	2.40555e-07
ACY3	30.702	-4.36023	0.772915	-5.64129	1.68785e-08	2.42732e-07
C4B	206.094	-1.7398	0.308413	-5.64115	1.68916e-08	2.42732e-07
DDB2	146.567	2.00152	0.355068	5.63702	1.73021e-08	2.48369e-07
DSTN	2947.16	1.12059	0.199045	5.62983	1.80385e-08	2.58666e-07
OXCT1	99.8748	2.12382	0.37736	5.62809	1.82215e-08	2.61015e-07
AP2M1	4058.06	-1.11053	0.197327	-5.62787	1.82452e-08	2.61079e-07
KYNU	41.5164	6.31718	1.12254	5.62757	1.82765e-08	2.61252e-07
CCNYL1	164.124	1.66578	0.296272	5.62247	1.88244e-08	2.68801e-07
COL4A5	175.029	1.78531	0.317613	5.62101	1.89843e-08	2.708e-07
FOS	175.934	-1.61421	0.287314	-5.61829	1.92853e-08	2.74805e-07
GLI2	313.104	1.51048	0.268874	5.61779	1.93412e-08	2.75313e-07
RTN4	3711.21	1.10823	0.197306	5.6168	1.94526e-08	2.7661e-07
TFDP2	387.731	-1.51566	0.270623	-5.60062	2.13582e-08	3.03389e-07
DIAPH2	30.2914	-4.93434	0.881122	-5.60006	2.14274e-08	3.04055e-07
PTPRE	120.415	1.91278	0.341576	5.59986	2.14522e-08	3.04089e-07
DIAPH3	434.734	1.32081	0.236252	5.59067	2.26201e-08	3.2031e-07
GPRC5B	104.384	-2.28108	0.408152	-5.58879	2.2866e-08	3.23455e-07
CTSF	574.132	-1.24505	0.222958	-5.58425	2.34711e-08	3.3167e-07
PTX3	32.9821	5.39169	0.966653	5.57769	2.43731e-08	3.44058e-07
TNFRSF12A	1129.35	3.26568	0.585817	5.57457	2.48143e-08	3.49922e-07
NCKAP5	33.6011	5.39095	0.967401	5.57261	2.50947e-08	3.5351e-07
GSTA4	47.0541	2.9705	0.533336	5.56966	2.55233e-08	3.59175e-07
DDX39A	362.33	1.49191	0.26795	5.56786	2.5789e-08	3.62539e-07
MT1E	287.049	1.47612	0.265134	5.56745	2.5849e-08	3.63007e-07
OSGIN1	110.97	-2.01555	0.362049	-5.56707	2.5906e-08	3.63433e-07
KIF2C	604.154	1.31515	0.236463	5.56177	2.67059e-08	3.74268e-07
PTTG1IP	1622.47	1.1286	0.203377	5.54928	2.86848e-08	4.01587e-07
SPC24	453.063	1.26424	0.228122	5.54196	2.99106e-08	4.18318e-07
ALX4	31.1219	-4.14395	0.747807	-5.54147	2.99938e-08	4.1905e-07
DMC1	208.048	1.55853	0.281907	5.52854	3.22914e-08	4.50688e-07
PARP14	221.231	-1.54616	0.279731	-5.5273	3.2519e-08	4.53398e-07
FOXO4	61.8233	-2.47888	0.448548	-5.52644	3.26794e-08	4.55168e-07
RPS6KA4	174.217	1.64494	0.297788	5.52388	3.31588e-08	4.61372e-07
SELENBP1	263.702	-1.58512	0.287024	-5.5226	3.34022e-08	4.64284e-07
EDN1	73.7198	2.25065	0.407897	5.51771	3.43453e-08	4.76905e-07
NANS	771.465	1.32897	0.240874	5.51727	3.44311e-08	4.77608e-07
SKAP2	118.72	1.98182	0.359283	5.51603	3.4675e-08	4.80501e-07
AHRR	80.023	2.15911	0.391622	5.51326	3.52257e-08	4.87635e-07
BARD1	372.797	1.31806	0.23912	5.51215	3.54471e-08	4.90201e-07
TUBG1	901.589	1.24401	0.225779	5.50988	3.59087e-08	4.96081e-07
RAB2A	2473.55	-1.16799	0.212044	-5.50824	3.62434e-08	5.00196e-07
ABAT	132.667	-4.72795	0.858602	-5.50656	3.65909e-08	5.04479e-07
SLITRK4	63.4791	-8.0547	1.46516	-5.49751	3.85199e-08	5.30536e-07
SLC29A1	559.467	1.29441	0.235549	5.49528	3.90094e-08	5.36734e-07
MEGF9	417.497	-1.29752	0.236457	-5.48733	4.08052e-08	5.60876e-07
HAS2	33.7774	3.73991	0.68161	5.48687	4.09107e-08	5.61757e-07
SYTL2	34.1436	3.96851	0.723803	5.48286	4.18495e-08	5.74068e-07
BMP5	35.3562	-6.19271	1.13002	-5.4802	4.24854e-08	5.82204e-07
CCBE1	31.9942	8.38227	1.52962	5.47997	4.25391e-08	5.82353e-07
DLX3	29.8406	-5.34324	0.976007	-5.47459	4.38535e-08	5.99743e-07
BAG4	176.445	-1.57779	0.288271	-5.47328	4.41779e-08	6.03572e-07
TUBB2A	977.535	1.17074	0.213924	5.47272	4.43184e-08	6.04884e-07
ADAMTS9	63.5735	-8.06509	1.47389	-5.47197	4.45069e-08	6.06847e-07
MAF1	1218.91	-1.2017	0.219621	-5.4717	4.45742e-08	6.07156e-07
ALDH2	570.236	-1.26678	0.231766	-5.46577	4.60909e-08	6.27187e-07
SLC25A10	361.161	-1.63722	0.299593	-5.46482	4.63366e-08	6.299e-07
SLC16A6	30.9905	8.33774	1.52869	5.45416	4.92054e-08	6.6823e-07
ANO10	162.648	1.70875	0.313607	5.44871	5.07373e-08	6.88346e-07
PIM1	817.829	-1.19296	0.219053	-5.44597	5.15243e-08	6.98326e-07
MBTD1	313.458	-1.34231	0.246497	-5.44555	5.16442e-08	6.99254e-07
AKR1C2	201.079	-1.51325	0.27821	-5.43924	5.35078e-08	7.23766e-07
NEAT1	1560.11	-1.13338	0.208519	-5.43538	5.46792e-08	7.38876e-07
SRBD1	398.044	1.30996	0.241038	5.43467	5.48986e-08	7.41103e-07
SAMD11	35.2554	-3.36923	0.619996	-5.43428	5.50178e-08	7.41977e-07
TRIOBP	389.635	1.30608	0.240378	5.43342	5.52832e-08	7.44817e-07
ENPEP	28.6901	-8.35049	1.53767	-5.43061	5.61631e-08	7.55923e-07
AK4	731.278	-1.16114	0.214005	-5.42575	5.77123e-08	7.76006e-07
ABCG2	120.92	1.92939	0.355773	5.4231	5.85741e-08	7.86815e-07
FRMD4A	509.457	1.23676	0.228095	5.42213	5.88944e-08	7.90337e-07
ZBTB10	78.3684	-2.10626	0.388495	-5.42159	5.90701e-08	7.912e-07
TPST1	313.687	1.38156	0.254826	5.42158	5.90752e-08	7.912e-07
PSAT1	1187.69	-1.21742	0.224605	-5.42024	5.95181e-08	7.96348e-07
MITF	133.607	-1.75652	0.324458	-5.4137	6.17352e-08	8.252e-07
CADPS2	84.3693	-2.16979	0.400818	-5.41341	6.18366e-08	8.25743e-07
EFHD2	1865.3	1.09982	0.203272	5.41057	6.28236e-08	8.381e-07
RAB6B	42.6775	-3.05206	0.564189	-5.40965	6.31483e-08	8.41605e-07
ASH2L	315.993	-1.32274	0.244582	-5.40818	6.36698e-08	8.47725e-07
DOCK4	30.0389	4.19548	0.776145	5.40553	6.46164e-08	8.59487e-07
NBPF1	229.032	1.94527	0.360177	5.40087	6.63196e-08	8.81279e-07
ITPR1	29.6402	-4.08217	0.757234	-5.3909	7.01074e-08	9.30704e-07
MACF1	386.387	1.48332	0.275317	5.38769	7.13697e-08	9.46536e-07
EIF4E3	186.729	-1.59776	0.296738	-5.38443	7.26759e-08	9.62921e-07
TUSC3	125.971	4.67923	0.869348	5.38245	7.34784e-08	9.72605e-07
LOC100216001	57.3539	7.77759	1.44646	5.37698	7.57475e-08	1.00119e-06
ARHGAP32	98.5573	1.98509	0.3692	5.37673	7.58499e-08	1.00119e-06
TM4SF1	2366.69	1.09003	0.202733	5.37671	7.58591e-08	1.00119e-06
FYN	105.614	-1.85327	0.344888	-5.37355	7.72024e-08	1.01793e-06
PPM1F	237.537	1.50003	0.279219	5.37222	7.77748e-08	1.02449e-06
KIAA0146	235.669	-1.49756	0.278798	-5.37151	7.808e-08	1.02751e-06
ACAT2	521.085	1.23376	0.229789	5.36909	7.91329e-08	1.04036e-06
CDK2AP2	4608.34	1.02931	0.191774	5.36732	7.99163e-08	1.04964e-06
SPARC	14222	-1.04524	0.194817	-5.36521	8.08534e-08	1.06093e-06
KLRD1	50.5528	2.76024	0.514875	5.36098	8.27707e-08	1.08504e-06
APLF	68.1822	2.26282	0.422334	5.3579	8.4194e-08	1.10259e-06
ZNF395	325.713	-1.64397	0.30684	-5.35773	8.4272e-08	1.10259e-06
MPZL1	983.567	1.21833	0.227566	5.35376	8.61473e-08	1.12604e-06
RASEF	55.5687	7.74277	1.44662	5.35232	8.68326e-08	1.13391e-06
DMXL1	181.17	-1.55703	0.290917	-5.35213	8.69257e-08	1.13404e-06
CYTH4	28.7632	8.23333	1.53884	5.35036	8.77788e-08	1.14407e-06
COL8A2	28.6225	-5.3155	0.993767	-5.34884	8.85204e-08	1.15263e-06
IGFBP6	359.629	1.38472	0.259242	5.34141	9.22282e-08	1.19976e-06
DAP	669.435	1.15355	0.216073	5.33872	9.36051e-08	1.21651e-06
PID1	71.7057	2.25336	0.422142	5.33792	9.40178e-08	1.2207e-06
LOC728875	82.765	2.08889	0.391409	5.33684	9.45793e-08	1.22682e-06
GPR157	68.2773	2.22515	0.417492	5.3298	9.83217e-08	1.27415e-06
TBXA2R	29.8286	4.18862	0.786459	5.32592	1.00443e-07	1.30041e-06
PDE4D	66.1308	2.31609	0.435818	5.31436	1.07031e-07	1.38437e-06
IREB2	1107.72	-1.15571	0.217554	-5.31229	1.08255e-07	1.39888e-06
SACS	179.275	1.58636	0.299142	5.30303	1.13893e-07	1.47034e-06
PPP3CA	211.304	1.58413	0.298816	5.30135	1.14952e-07	1.48259e-06
NLRP1	31.6052	3.70077	0.698183	5.30058	1.15436e-07	1.48743e-06
FMO2	25.4396	-8.18328	1.54518	-5.296	1.18364e-07	1.52372e-06
ACAA2	518.911	-1.20929	0.228561	-5.29088	1.21729e-07	1.56555e-06
RARRES3	552.357	-1.21597	0.229839	-5.29052	1.21966e-07	1.56711e-06
TMPRSS2	26.294	-8.23808	1.55757	-5.28906	1.22945e-07	1.5782e-06
ARID3A	56.022	2.46727	0.466521	5.28866	1.23219e-07	1.58022e-06
KLC2	446.115	1.21505	0.229804	5.28731	1.24125e-07	1.59035e-06
SCIN	31.0805	-6.00719	1.13665	-5.28501	1.25697e-07	1.60897e-06
AMMECR1	114.529	1.76081	0.333377	5.28172	1.27978e-07	1.63662e-06
CYR61	2178.33	1.02669	0.194564	5.27684	1.3143e-07	1.67919e-06
NGFR	238.446	5.2454	0.994174	5.27614	1.31936e-07	1.68407e-06
CRYZ	273.447	1.35241	0.256387	5.27489	1.32839e-07	1.69401e-06
LYPD6B	53.0642	7.6817	1.45781	5.26933	1.36923e-07	1.74445e-06
BNIP3L	1439.92	-1.04759	0.198844	-5.2684	1.37618e-07	1.75166e-06
SH3BP1	87.9939	1.95119	0.370464	5.26689	1.38757e-07	1.76451e-06
DCP2	484.441	-1.37005	0.260291	-5.26352	1.41321e-07	1.79544e-06
RSL1D1	1263.74	-1.29388	0.245937	-5.26104	1.43246e-07	1.8182e-06
PARD3B	35.3897	-3.1557	0.599944	-5.26	1.44058e-07	1.8268e-06
RPL39	2831.88	-1.05445	0.200754	-5.25245	1.50086e-07	1.90146e-06
EPAS1	792.115	-1.20645	0.22999	-5.24564	1.55738e-07	1.97124e-06
SEC24D	1038.83	1.07759	0.205609	5.24095	1.59751e-07	2.02015e-06
ARNT2	93.704	-1.89342	0.361362	-5.23968	1.60855e-07	2.03222e-06
EPHB2	438.486	1.27298	0.242974	5.23917	1.61299e-07	2.03593e-06
MAN1A1	449.421	-1.30556	0.249565	-5.23134	1.68287e-07	2.12217e-06
LDLRAP1	446.487	1.27105	0.242997	5.23073	1.6884e-07	2.12716e-06
SKA3	275.948	1.35924	0.260002	5.2278	1.71538e-07	2.15915e-06
MGEA5	1711.47	-1.14648	0.219347	-5.2268	1.72469e-07	2.16886e-06
CHST9	24.0253	-8.09988	1.54993	-5.22597	1.7324e-07	2.17655e-06
DZIP1	26.1154	8.08852	1.5484	5.22381	1.75282e-07	2.20017e-06
EIF4A2	2358.24	-1.05323	0.201734	-5.2209	1.78059e-07	2.23297e-06
HES4	241.066	-1.49458	0.286492	-5.21682	1.82024e-07	2.28058e-06
MT1A	106.93	1.94418	0.372724	5.21613	1.82704e-07	2.28699e-06
FAM182B	29.1331	-3.83064	0.73462	-5.21446	1.84355e-07	2.30554e-06
KCNJ15	27.7026	4.66225	0.894137	5.21425	1.8456e-07	2.30599e-06
DDAH1	533.401	1.31101	0.251553	5.21166	1.87159e-07	2.33631e-06
SIM2	25.255	8.04256	1.54476	5.20635	1.9259e-07	2.4019e-06
TCF19	234.983	1.43195	0.275101	5.20518	1.93813e-07	2.41493e-06
OSBPL1A	301.62	-1.34241	0.25791	-5.20497	1.94026e-07	2.41538e-06
PRADC1	117.898	1.76639	0.339415	5.20421	1.94818e-07	2.42302e-06
GABRA3	34.7491	3.43106	0.659353	5.20368	1.95383e-07	2.42782e-06
KIF21A	139.121	-1.96577	0.378126	-5.19873	2.00658e-07	2.49109e-06
CCDC6	612.692	-1.20697	0.232183	-5.19834	2.01075e-07	2.49339e-06
HOXB9	25.169	8.03986	1.54666	5.19822	2.0121e-07	2.49339e-06
RIMKLA	27.7862	-5.27876	1.01573	-5.19701	2.02516e-07	2.50728e-06
SEPT6	185.026	-1.47802	0.284712	-5.19126	2.08875e-07	2.58367e-06
INTS10	383.421	-1.33821	0.258027	-5.1863	2.14511e-07	2.65096e-06
RPS20	4965	-1.00521	0.193877	-5.18481	2.16239e-07	2.66989e-06
CPN2	48.0524	-7.65185	1.47655	-5.18225	2.19221e-07	2.70425e-06
LOC440434	537.247	-1.16439	0.224757	-5.18068	2.21084e-07	2.72476e-06
FGF20	23.2509	-8.04845	1.55418	-5.17859	2.23566e-07	2.75286e-06
ATL3	622.061	1.19985	0.231821	5.17579	2.26954e-07	2.79205e-06
TBC1D3	75.1676	-2.10372	0.407013	-5.16868	2.35753e-07	2.89768e-06
RAB10	2115.73	1.1489	0.222291	5.16844	2.36056e-07	2.89877e-06
PRKAA2	50.3224	2.61325	0.505966	5.16488	2.40597e-07	2.95187e-06
FMN1	193.462	1.63827	0.317243	5.16408	2.41626e-07	2.96182e-06
IRAK2	70.5246	2.16889	0.420152	5.16217	2.44104e-07	2.98951e-06
AREG	27.5645	5.15705	0.999053	5.16194	2.44407e-07	2.99052e-06
FIBP	647.749	1.10942	0.215139	5.15674	2.51281e-07	3.07187e-06
OAS1	66.8152	-2.21989	0.430737	-5.15371	2.55389e-07	3.11927e-06
PLBD1	116.464	-1.69914	0.329703	-5.15353	2.55624e-07	3.11934e-06
ZNF737	28.8972	-5.88845	1.14275	-5.15289	2.56499e-07	3.12722e-06
REXO1L2P	755.182	-1.11371	0.216186	-5.15163	2.58228e-07	3.14548e-06
MAPKAPK3	125.028	1.66739	0.323693	5.15114	2.58912e-07	3.15099e-06
MBOAT2	47.2617	-7.61958	1.47946	-5.15024	2.60152e-07	3.16324e-06
BIN3	240.926	-1.35972	0.26403	-5.14987	2.60672e-07	3.16673e-06
DFNB31	123.785	-1.69811	0.329871	-5.14778	2.63582e-07	3.19707e-06
STEAP4	22.6401	-8.01076	1.55617	-5.14774	2.6364e-07	3.19707e-06
CENPA	301.88	1.3094	0.254679	5.14136	2.72764e-07	3.30477e-06
PPAP2B	283.023	-1.42888	0.278	-5.13984	2.7497e-07	3.32853e-06
HNRNPH2	749.591	-1.10976	0.216053	-5.13652	2.79875e-07	3.38489e-06
TAF13	452.827	1.24141	0.241876	5.13243	2.86027e-07	3.45622e-06
MED14	418.322	-1.2521	0.244045	-5.13059	2.8883e-07	3.4842e-06
SNAP25	27.1998	4.04485	0.788382	5.13058	2.88855e-07	3.4842e-06
TLE3	349.287	1.38473	0.270057	5.12753	2.93563e-07	3.53786e-06
DZIP3	250.11	-1.56283	0.304814	-5.12717	2.94123e-07	3.54147e-06
APOA1	45.471	-7.57277	1.47874	-5.12111	3.03746e-07	3.65409e-06
GDPD5	84.2526	2.12443	0.414865	5.12077	3.04289e-07	3.65492e-06
PAMR1	52.9823	2.411	0.470832	5.12073	3.04352e-07	3.65492e-06
PDHA1	1144.91	-1.19589	0.23371	-5.117	3.10441e-07	3.72474e-06
LOC100287314	27.5033	4.03591	0.7894	5.11263	3.17698e-07	3.80845e-06
NDUFB4	1769.55	-1.11084	0.217306	-5.11184	3.19031e-07	3.82107e-06
TSPAN4	247.056	1.5134	0.296091	5.11127	3.19998e-07	3.82927e-06
ACSF2	304.458	-1.26637	0.247929	-5.10781	3.25919e-07	3.89669e-06
ALDH9A1	1472.42	-1.16615	0.228355	-5.10674	3.27769e-07	3.91537e-06
ARHGAP24	37.2345	2.9882	0.58559	5.10289	3.34502e-07	3.9923e-06
FAM83G	73.2785	2.09548	0.410832	5.10057	3.38635e-07	4.03808e-06
DMBT1	23.2381	7.92153	1.55364	5.09868	3.42027e-07	4.07495e-06
OSBPL10	594.988	-1.12453	0.220594	-5.09775	3.43714e-07	4.09146e-06
ISCA2	193.851	1.8555	0.364025	5.09718	3.44754e-07	4.10025e-06
CRIP1	120.03	1.77635	0.348512	5.09695	3.45177e-07	4.10169e-06
SEPT8	626.354	-1.1791	0.231363	-5.09633	3.46305e-07	4.1115e-06
SVEP1	26.7135	-3.90939	0.767212	-5.09558	3.47675e-07	4.12417e-06
CDC42EP4	561.034	-1.50544	0.295593	-5.09295	3.52535e-07	4.17816e-06
ACTR1B	318.346	1.2871	0.252742	5.09255	3.53282e-07	4.18338e-06
CEBPD	140.577	-1.64085	0.322573	-5.08675	3.64259e-07	4.30961e-06
GALNT3	35.5578	3.11572	0.612537	5.08658	3.64577e-07	4.30962e-06
CLGN	26.1349	4.57156	0.898906	5.08569	3.66283e-07	4.32602e-06
NUPR1	276.989	-1.29164	0.254083	-5.08352	3.70502e-07	4.371e-06
HOXB8	23.2859	7.92928	1.55984	5.0834	3.70734e-07	4.371e-06
CDK18	36.4637	-2.92191	0.57513	-5.08044	3.76567e-07	4.43295e-06
ADAMTS5	21.4439	-7.9384	1.56255	-5.0804	3.76641e-07	4.43295e-06
PTGFRN	101.27	1.78864	0.352198	5.07851	3.80409e-07	4.47342e-06
INSIG1	871.734	1.36677	0.269298	5.0753	3.86881e-07	4.5456e-06
MAPKAPK2	874.429	1.08628	0.214066	5.07448	3.88557e-07	4.55954e-06
NDUFB5	1099.99	-1.18826	0.234172	-5.07431	3.88897e-07	4.55954e-06
UMPS	423.068	-1.18134	0.232812	-5.07423	3.89073e-07	4.55954e-06
NRBP2	351.68	-1.23562	0.243782	-5.06853	4.00903e-07	4.69412e-06
ZNF91	310.455	-1.31932	0.260338	-5.06771	4.02637e-07	4.71037e-06
PRDX2	738.694	-1.10001	0.217161	-5.06543	4.07478e-07	4.7629e-06
TBC1D15	25.2521	-4.31393	0.851952	-5.06359	4.11442e-07	4.80511e-06
VLDLR	166.336	-1.53424	0.303034	-5.06293	4.12864e-07	4.81757e-06
IFNGR2	218.888	1.42137	0.281494	5.04937	4.43271e-07	5.16795e-06
CHRNA1	28.6404	5.77054	1.14382	5.04496	4.53614e-07	5.284e-06
MICALL1	199.278	1.42734	0.282997	5.04366	4.56716e-07	5.31558e-06
NDST1	1194.4	-1.13325	0.224748	-5.04229	4.59997e-07	5.34919e-06
ANXA6	2677.52	-1.05088	0.208583	-5.03818	4.69987e-07	5.46069e-06
ADRA1D	27.2137	-5.82693	1.15672	-5.03745	4.71787e-07	5.47692e-06
GRIA1	20.6404	-7.8814	1.56516	-5.03554	4.76514e-07	5.52707e-06
IL13RA1	495.767	-1.24552	0.247413	-5.03417	4.79927e-07	5.56192e-06
PYGB	1288.46	1.03318	0.205288	5.03286	4.83225e-07	5.59536e-06
STXBP6	215.577	-7.30974	1.45447	-5.02572	5.01551e-07	5.80263e-06
PLA2G5	24.5758	-5.08575	1.01206	-5.02516	5.03024e-07	5.81471e-06
PPP1R18	277.244	1.34573	0.268316	5.01548	5.2901e-07	6.10991e-06
TRIM22	45.1528	-2.64567	0.527767	-5.01295	5.36005e-07	6.18544e-06
NEO1	29.3928	-3.34829	0.668038	-5.01213	5.38313e-07	6.2068e-06
SPRED2	427.155	1.25641	0.250817	5.00925	5.46432e-07	6.29509e-06
SLC7A1	912.919	1.09614	0.218953	5.00627	5.54962e-07	6.38794e-06
RHOF	45.7233	-2.49334	0.49809	-5.0058	5.56306e-07	6.39302e-06
PTGES	41.6462	-7.44221	1.48676	-5.00565	5.56738e-07	6.39302e-06
SNCA	34.1383	3.08582	0.616471	5.00562	5.56814e-07	6.39302e-06
DFNA5	383.902	1.19855	0.239786	4.9984	5.78081e-07	6.63021e-06
ASCC3	503.592	1.21919	0.243922	4.99828	5.78448e-07	6.63021e-06
TBCA	1466.87	-0.98477	0.197068	-4.9971	5.81984e-07	6.66005e-06
C10orf47	36.1349	-2.88359	0.577054	-4.99709	5.82031e-07	6.66005e-06
SLC38A1	175.07	1.64129	0.328701	4.99328	5.9362e-07	6.78694e-06
KRT86	51.0776	2.6941	0.539606	4.99273	5.95327e-07	6.79881e-06
SLC17A5	179.772	1.42771	0.285964	4.99262	5.95658e-07	6.79881e-06
UBE2S	2150.46	1.00876	0.202236	4.98804	6.0996e-07	6.9562e-06
FDCSP	20.2841	-7.84772	1.5737	-4.98678	6.13929e-07	6.99195e-06
FAM117A	59.9778	-2.26471	0.454148	-4.98672	6.14123e-07	6.99195e-06
FAM225A	87.7247	1.94955	0.39103	4.98567	6.17476e-07	7.02424e-06
AGPAT4	65.2757	2.11311	0.424051	4.98316	6.25541e-07	7.11004e-06
MYCL1	24.1432	-4.61586	0.926489	-4.9821	6.28988e-07	7.14324e-06
FMO4	26.4388	-3.92169	0.787399	-4.98057	6.3398e-07	7.19393e-06
KLF10	392.454	-1.17099	0.235355	-4.97541	6.51096e-07	7.37655e-06
EXO1	106.545	1.7088	0.34346	4.97526	6.51616e-07	7.37655e-06
KCNE4	33.3554	-3.06673	0.616399	-4.97523	6.51702e-07	7.37655e-06
CLCF1	461.336	1.34824	0.271102	4.97317	6.58675e-07	7.44927e-06
TSNARE1	26.2135	-3.67735	0.739478	-4.97291	6.5957e-07	7.45319e-06
CAD	191.411	1.46884	0.295386	4.9726	6.6062e-07	7.45886e-06
SLC38A4	24.8665	4.97311	1.00045	4.97087	6.6652e-07	7.51923e-06
TMBIM1	904.656	1.08535	0.218396	4.96965	6.70736e-07	7.56051e-06
GLRX	87.3568	1.86461	0.375523	4.96536	6.85729e-07	7.72312e-06
ETFB	668.403	-1.27552	0.256985	-4.96341	6.92675e-07	7.79489e-06
CRB2	19.5606	-7.79937	1.57171	-4.96235	6.96448e-07	7.83087e-06
ZFHX4-AS1	19.5024	-7.80076	1.57204	-4.96218	6.97075e-07	7.83144e-06
HSPA9	1871.45	-0.995263	0.200617	-4.961	7.01304e-07	7.87244e-06
CLDN10	21.1542	7.79107	1.57064	4.96043	7.03371e-07	7.88912e-06
KCNMB4	25.754	-5.7302	1.15629	-4.95566	7.2086e-07	8.0761e-06
LPPR2	425.72	1.56742	0.316294	4.95556	7.21229e-07	8.0761e-06
SLC6A12	39.3665	-7.36463	1.4863	-4.955	7.23314e-07	8.09279e-06
IGF2BP1	212.162	-1.34096	0.270777	-4.95226	7.33557e-07	8.20064e-06
NRN1	20.6476	7.75465	1.56675	4.94951	7.43989e-07	8.31042e-06
CALB2	20.7432	7.75654	1.5683	4.94583	7.58199e-07	8.4622e-06
CD302	47.9255	2.49582	0.505015	4.94207	7.72972e-07	8.62e-06
DDX58	272.669	1.43936	0.291309	4.94101	7.77176e-07	8.65978e-06
ZG16B	39.4593	7.23834	1.46503	4.94073	7.783e-07	8.6652e-06
SRM	502.887	-1.1605	0.234912	-4.94015	7.80629e-07	8.68402e-06
STX1A	49.2938	2.42937	0.491922	4.93853	7.87143e-07	8.74932e-06
GPX3	125.513	1.60111	0.324224	4.93829	7.88102e-07	8.75283e-06
STK3	326.234	-1.36916	0.277314	-4.93719	7.92544e-07	8.79498e-06
DCBLD1	325.081	1.21529	0.246251	4.93518	8.00761e-07	8.87891e-06
MCTP1	20.2843	7.72814	1.56662	4.93299	8.09784e-07	8.97164e-06
LRP6	552.919	-1.1463	0.2324	-4.93245	8.1206e-07	8.98953e-06
SDK1	20.2556	7.72427	1.56612	4.93211	8.13444e-07	8.99753e-06
SVIP	75.99	2.14179	0.434361	4.93089	8.18563e-07	9.04679e-06
HMG20A	584.234	-1.12986	0.229248	-4.92856	8.28371e-07	9.14774e-06
ILK	524.707	1.09539	0.222332	4.92681	8.35835e-07	9.21816e-06
NEGR1	31.6013	3.19253	0.648	4.92675	8.36104e-07	9.21816e-06
MPZ	47.3084	2.4325	0.493936	4.92473	8.44748e-07	9.30592e-06
STK17A	323.001	1.23568	0.251024	4.92256	8.54196e-07	9.40238e-06
WWTR1	1003.8	1.0196	0.207202	4.92077	8.62026e-07	9.48089e-06
NUMBL	469.682	-1.21678	0.247361	-4.91903	8.69721e-07	9.55779e-06
DECR1	91.375	-1.78128	0.362164	-4.91843	8.72393e-07	9.57941e-06
LOC100507032	45.8723	-2.43594	0.495353	-4.91758	8.76225e-07	9.61373e-06
SEMA4F	50.6647	2.41711	0.49188	4.91403	8.92247e-07	9.78162e-06
HHIP	24.563	4.98679	1.01493	4.91342	8.95032e-07	9.80425e-06
ENO2	435.443	1.12903	0.229835	4.91236	8.99881e-07	9.84942e-06
OPA1	283.052	-1.23565	0.251565	-4.91187	9.02128e-07	9.86607e-06
ZFHX3	203.188	1.43863	0.29311	4.90816	9.1934e-07	1.00462e-05
DIO2	34.2885	3.0202	0.615391	4.90777	9.21194e-07	1.00584e-05
SRD5A1	156.841	1.47139	0.299895	4.90635	9.27856e-07	1.0123e-05
ARL4C	184.979	1.44702	0.295001	4.90513	9.33647e-07	1.0178e-05
CPT1B	36.0511	2.84478	0.580009	4.90472	9.35628e-07	1.01915e-05
ACVR1	299.917	1.21471	0.247702	4.90393	9.39364e-07	1.0224e-05
WNT7B	19.8064	7.6938	1.56929	4.90272	9.45179e-07	1.0279e-05
BROX	174.124	1.50731	0.307551	4.90101	9.5343e-07	1.03542e-05
ROCK2	1358.32	1.06286	0.216867	4.90098	9.53618e-07	1.03542e-05
SAMD9	126.187	2.06849	0.422254	4.89869	9.648e-07	1.04673e-05
INHBA	28.998	3.59224	0.733407	4.89802	9.68095e-07	1.04869e-05
EFCAB4B	26.5398	5.68833	1.16136	4.898	9.68154e-07	1.04869e-05
PNPLA3	319.232	-1.19959	0.245003	-4.89621	9.77014e-07	1.05745e-05
SNORA42	430.568	1.15474	0.235946	4.89406	9.87787e-07	1.06826e-05
RAB3D	90.8327	2.19634	0.448894	4.89279	9.94165e-07	1.0743e-05
AIFM1	670.543	-1.05524	0.215755	-4.89093	1.00361e-06	1.08364e-05
STEAP1	37.0887	7.14683	1.46223	4.88764	1.02054e-06	1.10089e-05
NAV1	1209.77	-1.04554	0.213921	-4.88751	1.0212e-06	1.10089e-05
FAM19A3	24.6996	-5.66877	1.16085	-4.88327	1.04338e-06	1.12391e-05
DEPTOR	23.7287	-4.58805	0.941608	-4.87257	1.10154e-06	1.18562e-05
QPCT	34.7802	2.89599	0.594417	4.87199	1.10481e-06	1.1882e-05
RIN3	190.682	1.47641	0.303186	4.86966	1.11793e-06	1.20132e-05
CORO2A	61.466	2.18794	0.449316	4.8695	1.11878e-06	1.20132e-05
RASD2	49.4849	2.65759	0.54638	4.864	1.15036e-06	1.23426e-05
GCA	58.9034	-2.28148	0.469191	-4.86259	1.1586e-06	1.24211e-05
GPX7	71.2512	-1.9414	0.399461	-4.86005	1.17357e-06	1.25698e-05
CACNG4	22.3199	-4.48647	0.923157	-4.85992	1.17432e-06	1.25698e-05
SAMD1	326.082	1.66446	0.342555	4.85896	1.18006e-06	1.26214e-05
HTR1D	99.3515	1.7684	0.364121	4.85664	1.19394e-06	1.27597e-05
CDC42SE1	384	1.17757	0.242533	4.85529	1.20208e-06	1.28367e-05
PAK1	416.222	1.27495	0.262612	4.85487	1.20467e-06	1.28542e-05
CPT1C	25.8133	3.71223	0.765296	4.85071	1.23021e-06	1.31164e-05
CCDC141	25.274	-5.71485	1.17825	-4.85028	1.23288e-06	1.31346e-05
GLIPR1	147.566	1.47219	0.303603	4.84908	1.24036e-06	1.32039e-05
PDE6D	333.489	1.22672	0.253123	4.84634	1.2576e-06	1.33771e-05
ERLIN2	408.246	-1.15102	0.237535	-4.84571	1.26162e-06	1.34093e-05
RAET1K	34.6154	2.93738	0.607166	4.83785	1.3125e-06	1.39392e-05
TXLNA	893.795	1.08366	0.224046	4.83678	1.3196e-06	1.40037e-05
SLC38A3	75.0957	-1.959	0.405178	-4.83492	1.33199e-06	1.41138e-05
C4orf22	35.6381	7.10382	1.46928	4.83491	1.33206e-06	1.41138e-05
FAM114A1	286.828	1.28403	0.265695	4.83272	1.34679e-06	1.42588e-05
ASF1A	378.721	1.14115	0.236275	4.82977	1.36693e-06	1.44607e-05
DCTN1	2800.7	1.28181	0.265444	4.82892	1.37277e-06	1.45112e-05
BRI3	1126.39	0.982758	0.203529	4.82859	1.37501e-06	1.45236e-05
TMEM171	18.6306	7.60549	1.57615	4.82536	1.39751e-06	1.47498e-05
EYA1	24.4501	4.43463	0.919173	4.82459	1.40291e-06	1.47953e-05
MAK16	379.484	-1.36654	0.28343	-4.82145	1.42516e-06	1.50183e-05
NYAP2	34.9594	7.07342	1.46729	4.82074	1.43027e-06	1.50605e-05
ENG	43.9236	2.50491	0.520094	4.81626	1.46276e-06	1.53907e-05
MT2A	8401.35	2.87515	0.597083	4.81533	1.46959e-06	1.54506e-05
SH3RF2	65.0927	2.01553	0.41866	4.81423	1.47771e-06	1.5524e-05
ZFAND1	241.353	-1.28291	0.26661	-4.81195	1.49468e-06	1.56901e-05
ECHS1	1217.19	-1.00434	0.20885	-4.80891	1.51757e-06	1.59181e-05
NNMT	728.823	-1.05369	0.219147	-4.80815	1.52335e-06	1.59664e-05
SUCO	400.133	1.16652	0.242645	4.80751	1.52819e-06	1.60048e-05
GADD45B	344.737	1.25931	0.262173	4.80337	1.56019e-06	1.63274e-05
PHLDB1	66.4061	1.98866	0.414132	4.80199	1.57093e-06	1.64271e-05
ITGB4	29.4391	3.29118	0.686306	4.7955	1.62266e-06	1.6955e-05
ANKRD44	33.6504	3.00944	0.627715	4.79428	1.63262e-06	1.7046e-05
ANKRD1	18.2387	7.5717	1.57991	4.79248	1.64728e-06	1.71859e-05
TEX261	512.627	1.34433	0.280598	4.79094	1.66004e-06	1.73057e-05
PPP3CC	106.041	-1.88574	0.393692	-4.78989	1.66871e-06	1.73828e-05
SH3BGRL	604.815	-1.04236	0.217642	-4.78933	1.67343e-06	1.74185e-05
AES	2026.5	0.929298	0.194136	4.78685	1.6942e-06	1.76134e-05
RBL2	575.023	-1.06759	0.223029	-4.78678	1.69475e-06	1.76134e-05
UCHL3	99.8449	1.85395	0.38734	4.78635	1.69843e-06	1.76382e-05
PSMC3IP	101.621	1.89017	0.394932	4.78606	1.70089e-06	1.76504e-05
VRK1	496.03	1.14239	0.23873	4.78531	1.70727e-06	1.7703e-05
STAMBP	421.18	1.23367	0.257878	4.78392	1.71908e-06	1.78119e-05
PHYHIPL	16.9501	-7.59866	1.58901	-4.78201	1.7355e-06	1.79683e-05
YEATS2	520.962	-1.07694	0.225394	-4.77802	1.77028e-06	1.83144e-05
FAM196B	18.0188	7.55401	1.58185	4.77543	1.7932e-06	1.85375e-05
SLC9A3R2	1197.6	1.12866	0.236409	4.77418	1.80442e-06	1.86393e-05
MGST1	6531.8	-1.03752	0.217473	-4.77082	1.83479e-06	1.89386e-05
SNORA81	184.73	-1.3377	0.280432	-4.77015	1.84084e-06	1.89867e-05
FBXL18	174.312	1.49557	0.313655	4.76821	1.85873e-06	1.91566e-05
PPP1R3B	147.682	-1.4423	0.302769	-4.7637	1.90077e-06	1.9575e-05
E2F8	109.417	-1.59644	0.335158	-4.76324	1.90504e-06	1.96042e-05
RNF122	58.6372	-2.28519	0.479824	-4.76257	1.91143e-06	1.96551e-05
GBP2	838.255	-1.00808	0.211712	-4.76158	1.92085e-06	1.9737e-05
EI24	495.498	1.13769	0.238971	4.76079	1.9284e-06	1.97996e-05
TUBG2	344.332	1.21702	0.255644	4.76061	1.93005e-06	1.98016e-05
GNA11	476.397	1.32885	0.279151	4.76034	1.93272e-06	1.9814e-05
CCDC129	16.7029	-7.57135	1.59081	-4.75942	1.94147e-06	1.98887e-05
RPRM	47.6226	-2.28935	0.481058	-4.75899	1.94561e-06	1.99018e-05
A2M	33.3165	-7.12489	1.49714	-4.75899	1.94567e-06	1.99018e-05
PCBP2	10344	-0.988584	0.207888	-4.75537	1.9808e-06	2.02238e-05
CILP	23.5816	-5.61441	1.18065	-4.75535	1.98102e-06	2.02238e-05
GRAMD1B	44.5926	-2.51656	0.529213	-4.75529	1.98162e-06	2.02238e-05
TGFBR1	1096.68	1.07871	0.226955	4.75295	2.0047e-06	2.0444e-05
RB1CC1	430.916	-1.1582	0.243711	-4.75234	2.01071e-06	2.049e-05
PLEKHG6	43	-2.46701	0.519181	-4.75173	2.01685e-06	2.05371e-05
MAPK13	85.8198	1.85426	0.390263	4.75131	2.02104e-06	2.05643e-05
PCMTD1	164.863	-1.38506	0.29165	-4.74906	2.04367e-06	2.07791e-05
GLIPR2	120.636	1.61061	0.339263	4.74739	2.06062e-06	2.09358e-05
IL7R	396.857	1.10321	0.232434	4.74633	2.0714e-06	2.10296e-05
HMSD	24.6304	3.66426	0.772325	4.74445	2.09077e-06	2.12104e-05
CYSTM1	47.6277	2.3402	0.493364	4.74335	2.10212e-06	2.13097e-05
CD52	16.4229	-7.55333	1.59332	-4.74063	2.13057e-06	2.1582e-05
UGDH	404.611	1.09825	0.232235	4.72902	2.25604e-06	2.28359e-05
SPAG4	59.4609	2.10386	0.445269	4.72492	2.30205e-06	2.32842e-05
SLC9A1	256.612	1.25972	0.266656	4.72414	2.31096e-06	2.3357e-05
HBP1	674.828	-1.10626	0.234214	-4.7233	2.32052e-06	2.34349e-05
EIF4G3	592.834	1.22245	0.258821	4.72316	2.32211e-06	2.34349e-05
PROSAPIP1	41.1437	2.65792	0.562768	4.72295	2.32451e-06	2.34417e-05
BCAT2	347.905	-1.31299	0.278042	-4.72228	2.3322e-06	2.35014e-05
DNMT1	679.38	1.051	0.222569	4.72213	2.33389e-06	2.35014e-05
MAGEH1	102.652	-1.63112	0.345515	-4.72083	2.34886e-06	2.36346e-05
GLI3	60.0249	2.15486	0.456644	4.71891	2.3711e-06	2.38408e-05
GIPC1	689.15	1.18002	0.250222	4.71592	2.40627e-06	2.41765e-05
SLC27A2	28.1509	-3.16256	0.670888	-4.71399	2.4291e-06	2.43879e-05
SYNE1	25.5595	3.52216	0.747435	4.71233	2.44899e-06	2.45695e-05
SOCS3	117.102	1.91648	0.406738	4.71182	2.45515e-06	2.4613e-05
LOC253039	68.2322	-1.93656	0.411218	-4.70933	2.48528e-06	2.48967e-05
SNX4	455.005	-1.16974	0.248416	-4.70881	2.49172e-06	2.49429e-05
PTN	40.1863	-2.5311	0.538344	-4.70163	2.5809e-06	2.58166e-05
UBXN2B	176.921	-1.33538	0.284072	-4.70086	2.59067e-06	2.58953e-05
TMEM205	320.987	1.17672	0.250425	4.6989	2.61565e-06	2.61258e-05
XBP1	743.552	0.99069	0.210926	4.69687	2.64178e-06	2.63674e-05
TOR1AIP1	409.848	1.09745	0.233686	4.69626	2.64974e-06	2.64274e-05
REEP6	84.7126	-1.87166	0.398586	-4.69576	2.65615e-06	2.6472e-05
BDKRB1	125.853	-1.7963	0.382564	-4.69543	2.66051e-06	2.64959e-05
NCBP2	757.671	-1.13694	0.242162	-4.69495	2.66673e-06	2.65385e-05
EPHA3	26.9886	3.55401	0.757203	4.6936	2.68439e-06	2.66947e-05
HDAC9	40.2649	2.76299	0.588716	4.69324	2.68913e-06	2.67223e-05
GATA4	22.3113	4.32856	0.922545	4.69197	2.70585e-06	2.68688e-05
CENPV	232.635	-1.33109	0.283738	-4.69124	2.71548e-06	2.69447e-05
FOXP1	323.2	1.14562	0.244263	4.6901	2.73072e-06	2.70762e-05
RPL30	5056.23	-0.883067	0.188395	-4.68732	2.76801e-06	2.74259e-05
LARS	590.766	-1.08489	0.231478	-4.6868	2.77505e-06	2.74756e-05
KLHL5	315.065	1.18917	0.25384	4.68475	2.80307e-06	2.77152e-05
RAB22A	826.042	1.15629	0.246821	4.68473	2.80333e-06	2.77152e-05
CRADD	180.135	-1.41573	0.302497	-4.68015	2.86671e-06	2.83055e-05
PLAC9	31.1914	-7.02065	1.5001	-4.68011	2.8672e-06	2.83055e-05
MAFK	221.536	1.28008	0.273549	4.67952	2.87549e-06	2.83668e-05
HSDL2	1146.01	-0.993326	0.21229	-4.6791	2.88142e-06	2.84047e-05
COL21A1	93.9302	-1.81099	0.387052	-4.67892	2.88387e-06	2.84082e-05
XIST	478.553	-1.16647	0.249318	-4.67867	2.88747e-06	2.84231e-05
LOC152217	275.369	-1.18105	0.252509	-4.67724	2.90758e-06	2.86003e-05
APLP2	484.013	1.16745	0.249613	4.67703	2.91063e-06	2.86096e-05
TPM4	4982.08	0.984523	0.210569	4.67553	2.93196e-06	2.87985e-05
TYRP1	23.163	5.45759	1.16752	4.67453	2.94632e-06	2.89186e-05
IGSF3	34.5193	2.7559	0.589583	4.67431	2.94939e-06	2.89279e-05
WDR5B	144.721	-1.46972	0.314476	-4.67355	2.96032e-06	2.90142e-05
LBR	1549.24	0.968031	0.207167	4.6727	2.97267e-06	2.91142e-05
FHDC1	23.8829	-3.5323	0.755982	-4.67247	2.976e-06	2.91158e-05
CYBASC3	172.875	1.65257	0.353689	4.67239	2.97712e-06	2.91158e-05
USP39	552.372	1.05713	0.226262	4.67213	2.98094e-06	2.91322e-05
ABCA1	547.77	-1.04021	0.222652	-4.67189	2.98436e-06	2.91447e-05
EPS8	589.222	1.02565	0.219701	4.66841	3.03543e-06	2.96221e-05
LOC541471	361.817	1.15796	0.248461	4.66053	3.15403e-06	3.07575e-05
SLC7A2	58.8053	-2.04486	0.438887	-4.65919	3.17449e-06	3.09348e-05
FADD	968.331	1.18421	0.254316	4.65647	3.21674e-06	3.13241e-05
FOXA2	31.554	6.91226	1.48565	4.6527	3.27622e-06	3.18804e-05
SERPINB5	23.7294	5.52414	1.18735	4.6525	3.27942e-06	3.18887e-05
PARP3	250.234	1.23041	0.264511	4.65163	3.29327e-06	3.20005e-05
CFI	50.9366	-2.24181	0.482135	-4.64975	3.32341e-06	3.22704e-05
MARCH3	77.9755	1.8185	0.391197	4.64855	3.3427e-06	3.24345e-05
CXCL12	58.884	2.02378	0.435701	4.64487	3.40284e-06	3.29944e-05
FAM110A	71.0728	2.05119	0.441959	4.64113	3.46511e-06	3.35743e-05
KIAA0040	21.3089	-4.0998	0.883479	-4.64052	3.47528e-06	3.36489e-05
DOPEY2	94.1199	-1.69938	0.366228	-4.64021	3.48053e-06	3.36757e-05
NSMCE1	305.324	-1.14216	0.246186	-4.63944	3.49353e-06	3.37774e-05
DPP9	253.462	1.26056	0.271772	4.63829	3.51304e-06	3.39419e-05
TM9SF1	232.156	1.26261	0.272412	4.6349	3.57105e-06	3.44779e-05
LOC100129034	382.77	1.1007	0.237564	4.63328	3.59924e-06	3.47254e-05
BAIAP2	672.363	-1.05561	0.227904	-4.63181	3.62476e-06	3.49468e-05
TPX2	2122.6	0.964646	0.208316	4.63068	3.64467e-06	3.51139e-05
TSC22D1	2183.54	0.980254	0.211863	4.62683	3.71307e-06	3.57475e-05
ARHGAP42	226.408	-1.22531	0.265017	-4.62351	3.77295e-06	3.62983e-05
MYBL1	170.628	1.38741	0.300127	4.62274	3.7871e-06	3.64086e-05
CROT	84.8127	1.72277	0.372826	4.62085	3.82168e-06	3.67151e-05
CENPL	134.962	1.43535	0.310864	4.61728	3.88795e-06	3.73254e-05
CHMP3	1483.93	0.970443	0.210246	4.61575	3.91672e-06	3.75751e-05
ZNF429	14.9795	-7.42293	1.60882	-4.61391	3.95157e-06	3.78827e-05
XRCC1	339.429	1.13323	0.245715	4.612	3.98819e-06	3.82068e-05
DHRS9	25.2934	-3.28192	0.711759	-4.61101	4.00723e-06	3.83621e-05
CHCHD10	113.305	-1.58727	0.344415	-4.6086	4.05383e-06	3.87603e-05
IGFBP2	137.467	1.79226	0.388898	4.60857	4.05452e-06	3.87603e-05
AKAP6	20.9436	-4.42044	0.95928	-4.60808	4.06408e-06	3.88244e-05
ZNF664	638.987	-1.05839	0.229857	-4.60457	4.13312e-06	3.94562e-05
SNX18	270.888	1.17631	0.25551	4.60376	4.14925e-06	3.9558e-05
DPYSL2	40.1825	-2.46235	0.534859	-4.60375	4.1496e-06	3.9558e-05
ARHGEF37	42.5932	-2.41195	0.524039	-4.60261	4.17225e-06	3.97446e-05
SERINC2	59.0758	2.14859	0.466833	4.60247	4.17502e-06	3.97446e-05
PRKCI	530.252	-1.06573	0.231567	-4.60223	4.17997e-06	3.97638e-05
SLC35F3	22.4461	5.40707	1.17525	4.60077	4.20928e-06	4.00147e-05
SBNO2	205.293	1.45114	0.315537	4.59895	4.24628e-06	4.03382e-05
COL4A4	29.1535	-6.93352	1.50864	-4.59587	4.30945e-06	4.08896e-05
RPL23AP53	57.3052	-2.02392	0.440381	-4.59583	4.31034e-06	4.08896e-05
SSPN	30.4896	2.97349	0.647056	4.59541	4.319e-06	4.09432e-05
PARL	205.381	-1.2921	0.281261	-4.59394	4.3495e-06	4.12035e-05
TMEM64	143.915	-1.42821	0.310916	-4.59356	4.35741e-06	4.12497e-05
CERS2	1061.19	0.977238	0.212771	4.59291	4.371e-06	4.13496e-05
FKBP1A	4645.78	0.948495	0.206549	4.59212	4.38775e-06	4.14792e-05
SLC25A15	90.2171	1.83627	0.40019	4.58849	4.46462e-06	4.21765e-05
E2F7	142.539	1.4177	0.309024	4.58767	4.48215e-06	4.23128e-05
MCM4	1016.77	-1.08037	0.235561	-4.58637	4.51015e-06	4.25476e-05
HYOU1	919.874	0.942826	0.205582	4.58613	4.51548e-06	4.25682e-05
CBR3	125.729	-1.47137	0.320924	-4.58481	4.54408e-06	4.28082e-05
TTYH3	604	1.1535	0.251642	4.5839	4.56374e-06	4.29636e-05
DR1	758.944	0.964843	0.210523	4.58307	4.58192e-06	4.31049e-05
PHGDH	2084.57	-0.957454	0.209098	-4.57897	4.67274e-06	4.39289e-05
TMEM60	270.957	1.15627	0.252759	4.5746	4.77119e-06	4.48235e-05
DDX54	599.432	-1.0274	0.224648	-4.57336	4.79955e-06	4.50588e-05
DTX3L	322.114	-1.13867	0.249103	-4.57108	4.85216e-06	4.55212e-05
DOK4	437.127	-1.23447	0.27008	-4.57077	4.85929e-06	4.55567e-05
TENM3	423.24	-1.10505	0.241781	-4.57044	4.86696e-06	4.55971e-05
HSPA13	386.971	1.18981	0.260483	4.56771	4.93078e-06	4.61632e-05
ATP6V0A1	195.912	1.38131	0.302424	4.56747	4.93649e-06	4.61849e-05
GATSL3	80.3046	-1.7237	0.377558	-4.56538	4.98594e-06	4.66155e-05
UBE2V2	1178.54	-0.935842	0.204999	-4.5651	4.99251e-06	4.66448e-05
GTF2IRD1	435.185	-1.08292	0.23725	-4.56448	5.00738e-06	4.67516e-05
SLC35E1	340.991	1.10491	0.242185	4.56226	5.06057e-06	4.71916e-05
CDKN3	1258.47	1.04318	0.228656	4.56222	5.06145e-06	4.71916e-05
TRAP1	461.143	-1.0693	0.234499	-4.55994	5.11678e-06	4.76624e-05
ZNF703	136.55	-1.8048	0.395803	-4.55985	5.11896e-06	4.76624e-05
SAMD4A	66.0176	1.87768	0.411841	4.55924	5.13399e-06	4.77697e-05
COMMD1	232.925	1.21277	0.266013	4.55906	5.13822e-06	4.77763e-05
LGR4	94.2203	1.64871	0.36169	4.55836	5.15545e-06	4.79038e-05
PLOD3	649.295	0.978358	0.21465	4.55792	5.16624e-06	4.79713e-05
C10orf11	71.3024	1.96514	0.431258	4.55676	5.19498e-06	4.82052e-05
YWHAQ	4904.53	0.964587	0.211819	4.55382	5.26809e-06	4.88502e-05
MGC57346	51.9401	-2.17462	0.47762	-4.55303	5.28789e-06	4.90004e-05
CNPPD1	1066.34	0.936136	0.205801	4.54874	5.39685e-06	4.9976e-05
HYI	221.037	1.24685	0.274161	4.54788	5.4188e-06	5.01451e-05
KRAS	483.894	-1.05336	0.231764	-4.54498	5.49397e-06	5.07873e-05
FSTL3	239.386	1.62987	0.358613	4.54492	5.49567e-06	5.07873e-05
TSC22D3	228.745	-1.2206	0.268683	-4.54292	5.54813e-06	5.12373e-05
MUS81	475.098	1.22729	0.270163	4.54277	5.552e-06	5.12382e-05
NPM1	7081.87	-0.852715	0.187761	-4.54149	5.5858e-06	5.15152e-05
RDH11	259.211	1.22658	0.270208	4.53938	5.6419e-06	5.19796e-05
VASH1	21.8633	-3.86292	0.850992	-4.53931	5.6438e-06	5.19796e-05
CENPO	339.177	1.09998	0.242369	4.53844	5.66712e-06	5.2159e-05
FAM83F	28.2283	-6.86745	1.51378	-4.53662	5.71624e-06	5.25755e-05
ZDHHC12	424.271	1.25	0.27568	4.53425	5.78097e-06	5.31349e-05
TMSB10	26786.6	0.828447	0.182816	4.53158	5.85439e-06	5.37733e-05
PTPRD	14.0087	-7.32593	1.61809	-4.52753	5.96781e-06	5.47781e-05
FAXC	48.7753	2.15297	0.475563	4.52719	5.97727e-06	5.48279e-05
STYK1	14.7401	7.2661	1.6056	4.52547	6.02614e-06	5.52389e-05
BCL2L11	207.997	-1.28558	0.284238	-4.5229	6.0999e-06	5.58774e-05
PRSS3	110.471	1.56481	0.346313	4.51848	6.22848e-06	5.70168e-05
RRAS	117.061	1.5915	0.352306	4.51737	6.26122e-06	5.72779e-05
NUF2	335.822	1.08525	0.240315	4.51594	6.30363e-06	5.76272e-05
KIF14	326.296	1.1016	0.243971	4.51532	6.32223e-06	5.77583e-05
TMLHE	413.237	-1.23509	0.273692	-4.51272	6.40017e-06	5.84311e-05
PRKCE	58.1613	2.0743	0.459799	4.51131	6.44272e-06	5.87801e-05
AKAP11	242.698	1.21218	0.268773	4.51006	6.48103e-06	5.90899e-05
WNT10A	13.7324	-7.29396	1.61804	-4.50789	6.5474e-06	5.96551e-05
RANGAP1	421.231	1.35218	0.300251	4.50349	6.68457e-06	6.0864e-05
MVD	264.736	1.26208	0.280394	4.50108	6.76085e-06	6.15174e-05
APOD	20.0676	-5.35913	1.19096	-4.49983	6.80075e-06	6.18391e-05
TTL	312.241	1.17346	0.260895	4.49783	6.86499e-06	6.23814e-05
AUP1	347.387	1.13434	0.252268	4.49655	6.90653e-06	6.2717e-05
KCMF1	428.3	1.16847	0.259989	4.4943	6.9798e-06	6.33401e-05
ANXA4	269.982	1.16416	0.259279	4.48997	7.12329e-06	6.45991e-05
WDFY2	288.964	1.20386	0.268268	4.48753	7.20553e-06	6.53013e-05
SUSD3	154.538	-1.35486	0.302374	-4.48073	7.43895e-06	6.73718e-05
EVC2	79.289	1.70693	0.38101	4.48003	7.46338e-06	6.75481e-05
GATA3	20.6127	4.70074	1.04948	4.47914	7.49448e-06	6.77844e-05
KLK1	13.427	-7.26228	1.62205	-4.47723	7.56179e-06	6.83478e-05
FKBP7	177.657	1.38697	0.309838	4.47644	7.58997e-06	6.85569e-05
WDR54	173.847	1.2943	0.289162	4.47605	7.60379e-06	6.86361e-05
PNPLA4	13.4815	-7.27098	1.62461	-4.47554	7.62192e-06	6.87541e-05
MALL	21.0194	5.2711	1.17835	4.47328	7.70274e-06	6.94371e-05
PCBP4	323.128	1.13547	0.253861	4.47282	7.71937e-06	6.95408e-05
VDAC3	858.577	-1.08377	0.242601	-4.4673	7.92147e-06	7.12689e-05
RASSF8	376	1.10605	0.247588	4.46729	7.92168e-06	7.12689e-05
IL18	62.0261	1.89705	0.424793	4.46583	7.97591e-06	7.17093e-05
PLIN4	13.2888	-7.24561	1.62282	-4.46481	8.01382e-06	7.20025e-05
CAND1	486.953	-1.05703	0.236859	-4.46269	8.09386e-06	7.26737e-05
CHEK1	56.5713	2.03532	0.456103	4.4624	8.10453e-06	7.27214e-05
ATXN7L3B	533.535	-1.05273	0.235998	-4.46077	8.16667e-06	7.32307e-05
PRR5L	204.523	-1.22882	0.275514	-4.4601	8.19214e-06	7.34107e-05
ASAP1	1104.69	1.13588	0.254744	4.45892	8.2374e-06	7.37676e-05
MAP2K1	458.876	1.01536	0.227751	4.4582	8.26509e-06	7.39669e-05
CELSR1	233.112	1.16949	0.262358	4.4576	8.2883e-06	7.40965e-05
TPRA1	691.499	-1.15232	0.25851	-4.45754	8.29048e-06	7.40965e-05
TECR	1239.71	1.10418	0.247732	4.45715	8.30583e-06	7.41849e-05
C8orf42	25.8813	-6.75883	1.51658	-4.45661	8.32661e-06	7.43217e-05
UAP1L1	80.6932	1.97875	0.444148	4.45516	8.3832e-06	7.47777e-05
LYRM9	27.7965	-2.98654	0.671636	-4.44667	8.72108e-06	7.77406e-05
KERA	13.1798	-7.22762	1.62706	-4.44213	8.90735e-06	7.93136e-05
MRPL14	345.559	1.18557	0.266896	4.44208	8.90921e-06	7.93136e-05
CSTB	587.669	-1.07009	0.240907	-4.44192	8.9161e-06	7.93229e-05
LINC00261	25.6752	6.60614	1.48907	4.43641	9.14733e-06	8.13269e-05
ERLEC1	523.96	1.12188	0.252898	4.43609	9.16068e-06	8.13923e-05
WHSC1	654.45	0.996902	0.224733	4.43593	9.16753e-06	8.14e-05
MAST2	231.51	1.25262	0.28248	4.43438	9.23392e-06	8.1936e-05
MZT1	224.396	1.27113	0.286697	4.4337	9.26282e-06	8.21388e-05
GSTCD	85.9164	-1.6442	0.370863	-4.43343	9.27452e-06	8.2189e-05
TMEM139	33.8969	-2.59765	0.586187	-4.43144	9.36054e-06	8.28972e-05
NAPEPLD	120.819	1.52037	0.343221	4.42972	9.4357e-06	8.35084e-05
TGFB2	2913.4	-1.03811	0.234472	-4.42743	9.53633e-06	8.43441e-05
RTCA	532.877	1.13408	0.25633	4.4243	9.67562e-06	8.55204e-05
C2orf18	300.45	1.13482	0.256606	4.42241	9.76083e-06	8.62175e-05
USP12	219.939	1.184	0.267742	4.42215	9.77237e-06	8.62634e-05
GGCX	461.452	1.02349	0.231463	4.42183	9.78684e-06	8.6335e-05
UBE2D1	245.727	-1.15021	0.260147	-4.4214	9.8062e-06	8.64497e-05
IL32	407.17	-1.04817	0.23718	-4.4193	9.90193e-06	8.72125e-05
BACH1	90.01	1.59618	0.361189	4.41922	9.90555e-06	8.72125e-05
TMEM104	429.181	1.04359	0.236198	4.41827	9.94924e-06	8.75404e-05
ETV5	290.364	1.2031	0.272334	4.41772	9.97464e-06	8.77036e-05
SLC25A43	227.56	-1.22213	0.27665	-4.41759	9.98068e-06	8.77036e-05
ZDHHC21	148.722	-1.50418	0.340657	-4.41553	1.00763e-05	8.84867e-05
SENP5	267.75	-1.12147	0.254181	-4.4121	1.02371e-05	8.98402e-05
STAMBPL1	77.8398	1.71656	0.389447	4.40768	1.04484e-05	9.16358e-05
CST3	2774.63	0.925196	0.210071	4.40421	1.0617e-05	9.30548e-05
RAB38	20.7337	3.99194	0.906989	4.40131	1.07598e-05	9.42413e-05
ARRDC4	24.9524	-6.68973	1.51999	-4.40118	1.07663e-05	9.42413e-05
RASSF3	119.087	1.53172	0.348079	4.40049	1.08009e-05	9.44837e-05
KPNA3	590.352	1.0513	0.238971	4.39929	1.08608e-05	9.49462e-05
ARL14	77.9836	-1.67377	0.380595	-4.39777	1.09369e-05	9.55504e-05
RPL7	6574.9	-0.936918	0.213125	-4.39611	1.1021e-05	9.62236e-05
ATP8B3	95.4989	1.5922	0.362375	4.39378	1.11398e-05	9.71983e-05
TIMP2	2248.85	0.904417	0.205931	4.39185	1.12388e-05	9.79991e-05
STAT1	1052.92	0.930508	0.211938	4.39047	1.13108e-05	9.85631e-05
PKIA	12.5399	-7.16164	1.6323	-4.38746	1.14685e-05	9.98733e-05
VAPB	418.591	1.19022	0.271319	4.38681	1.15027e-05	0.000100107
DYNC1H1	323.496	1.09595	0.249918	4.38523	1.15863e-05	0.00010077
RBCK1	459.454	1.16836	0.266835	4.37859	1.19449e-05	0.000103823
LRRTM4	12.9798	-7.2227	1.65051	-4.37604	1.20856e-05	0.000104978
C7orf41	86.583	1.73662	0.396888	4.37559	1.21105e-05	0.000105128
TBXAS1	19.8336	4.56061	1.04251	4.37462	1.21642e-05	0.000105527
DNM2	381.939	-1.04086	0.237943	-4.37439	1.2177e-05	0.00010557
SP5	26.3252	6.64665	1.51975	4.37351	1.22266e-05	0.000105932
LPAR2	18.6405	-5.27395	1.20657	-4.37103	1.2366e-05	0.000107072
HELZ	294.192	-1.14853	0.262815	-4.37009	1.24198e-05	0.00010747
PSMC4	608.591	0.958926	0.219478	4.36913	1.24744e-05	0.000107873
THSD1	35.4888	-2.4827	0.568288	-4.36873	1.24972e-05	0.000108002
YKT6	553.907	0.956107	0.21889	4.36797	1.25405e-05	0.000108308
TNFRSF10D	147.067	1.34889	0.308889	4.36692	1.26011e-05	0.000108761
LMF1	34.3818	-2.50073	0.572877	-4.36522	1.26997e-05	0.000109543
PTPRK	536.746	1.02199	0.234217	4.36346	1.28023e-05	0.000110358
TMEM66	1277.8	-0.879107	0.201579	-4.36109	1.29414e-05	0.000111486
FA2H	12.3472	-7.1341	1.63714	-4.35766	1.3146e-05	0.000113177
CXXC5	583.076	-0.962152	0.220803	-4.35752	1.31544e-05	0.000113178
KIF1C	1019.99	0.941089	0.216035	4.35619	1.32346e-05	0.000113796
DANCR	421.546	-1.03234	0.237026	-4.35538	1.32835e-05	0.000114144
SOWAHD	83.4973	-1.72318	0.395724	-4.3545	1.33372e-05	0.000114533
CPE	481.984	-1.00597	0.231082	-4.35331	1.34098e-05	0.000115084
ETNK2	88.6506	1.66295	0.382145	4.35163	1.35132e-05	0.000115898
ANKRD29	24.0802	3.34741	0.769309	4.35119	1.354e-05	0.000116054
GFM1	478.293	-1.11803	0.257034	-4.34973	1.36304e-05	0.000116756
LRRC37BP1	340.262	-1.0445	0.24031	-4.34646	1.38352e-05	0.000118436
CCRL2	12.8665	7.06957	1.62672	4.34591	1.387e-05	0.000118659
LTBP3	323.471	1.10683	0.254728	4.34514	1.39187e-05	0.000119001
DLGAP5	836.127	0.999688	0.230104	4.34451	1.39589e-05	0.000119186
GNPDA2	78.5968	-1.71826	0.395505	-4.34447	1.39611e-05	0.000119186
PARVG	19.5879	5.21116	1.19952	4.34438	1.39667e-05	0.000119186
GPRC5A	411.493	1.32344	0.304643	4.34423	1.39764e-05	0.000119194
LCP1	23.7371	6.51423	1.49978	4.34346	1.40258e-05	0.000119541
GRPR	18.9279	4.52591	1.04225	4.34243	1.40916e-05	0.000119991
RAPH1	235.92	1.15248	0.265405	4.34235	1.40964e-05	0.000119991
SLC4A2	562.609	1.0043	0.231297	4.34202	1.41179e-05	0.000120099
CPVL	12.2053	-7.12799	1.64174	-4.34173	1.41367e-05	0.000120184
CSGALNACT2	169.087	1.57901	0.363721	4.34126	1.4167e-05	0.000120367
ARL6IP6	884.905	1.07436	0.247526	4.34039	1.42229e-05	0.000120766
PDE3A	12.209	-7.11594	1.64171	-4.33447	1.4611e-05	0.000123984
TMEM181	1819.07	0.901347	0.207963	4.33417	1.46312e-05	0.000124077
MEIS1	18.9131	4.14424	0.957069	4.33014	1.49017e-05	0.000126293
PRPS2	114.059	-1.52478	0.352262	-4.32854	1.50104e-05	0.000127135
PLEKHB1	49.6634	-2.04606	0.472731	-4.32816	1.50359e-05	0.000127272
SERPINB1	400.502	-1.02728	0.237367	-4.32782	1.50592e-05	0.00012739
AKR1E2	101.471	1.50564	0.34791	4.32766	1.50705e-05	0.000127406
RPL26	5215.78	-0.901148	0.208242	-4.3274	1.50878e-05	0.000127473
C15orf39	126.397	1.50375	0.347624	4.3258	1.51982e-05	0.000128268
KLC1	158.274	1.29133	0.298521	4.32576	1.52008e-05	0.000128268
RASSF4	393.62	-1.03756	0.239946	-4.32412	1.53141e-05	0.000129144
BCL2L12	343.62	1.30923	0.302873	4.3227	1.54132e-05	0.000129899
DNM1	105.867	1.51067	0.349514	4.3222	1.5448e-05	0.000130112
CCDC134	552.821	0.952254	0.220346	4.32162	1.54886e-05	0.000130373
C21orf7	21.3899	3.4448	0.79834	4.31495	1.59637e-05	0.000134289
TET1	38.5352	-2.35468	0.545776	-4.31437	1.60059e-05	0.000134561
TCTN1	91.6832	-1.53563	0.355977	-4.31385	1.60433e-05	0.000134791
UBXN7	334.596	-1.05151	0.24377	-4.31355	1.60651e-05	0.000134891
ULBP1	36.3575	2.49026	0.5778	4.3099	1.63326e-05	0.000137038
FAM24B	41.476	2.32983	0.54059	4.30979	1.63409e-05	0.000137038
FN3K	119.283	-1.50442	0.349133	-4.30901	1.6399e-05	0.000137363
TOM1L1	940.132	-0.984841	0.228555	-4.30899	1.63999e-05	0.000137363
SPHKAP	12.1545	-7.10644	1.64933	-4.30869	1.64225e-05	0.000137468
SSX2IP	191.114	1.20969	0.280835	4.30748	1.65128e-05	0.000138125
CLTCL1	54.865	1.95762	0.454483	4.30736	1.65214e-05	0.000138125
DIAPH1	511.69	0.978931	0.227322	4.30635	1.65967e-05	0.000138669
MAP2	93.3711	-1.58473	0.36812	-4.30493	1.6704e-05	0.000139481
S100A3	111.87	1.46186	0.339616	4.30445	1.67401e-05	0.000139696
PEG10	995.535	-0.926637	0.215345	-4.30304	1.6847e-05	0.000140462
BTG2	22.3485	-3.25137	0.755611	-4.30297	1.68525e-05	0.000140462
PYGL	334.635	1.03759	0.241241	4.30106	1.6998e-05	0.000141587
CNOT1	693.728	-0.933595	0.217126	-4.29978	1.70967e-05	0.000142323
WDR47	128.603	1.35176	0.314672	4.29576	1.74097e-05	0.000144839
SBSPON	11.7073	-7.06364	1.64466	-4.2949	1.74773e-05	0.000145313
SLC30A7	519.204	1.15002	0.267785	4.29455	1.75046e-05	0.000145451
UFD1L	284.908	1.10729	0.257909	4.29335	1.75998e-05	0.000146152
FAM49B	520.029	-1.0295	0.239802	-4.29311	1.76187e-05	0.00014622
NDUFS6	362.331	1.07319	0.250063	4.29169	1.77322e-05	0.000147072
SLC4A1AP	235.244	1.14089	0.266029	4.28858	1.7982e-05	0.000149053
PLEKHO2	168.892	1.26597	0.295247	4.28782	1.80435e-05	0.000149471
DPH3	315.651	1.05088	0.24511	4.28738	1.80793e-05	0.000149677
FYCO1	168.297	1.52321	0.35557	4.28386	1.83679e-05	0.000151974
LTN1	221.016	1.31418	0.306792	4.28363	1.83867e-05	0.000152037
C1QTNF6	87.913	-1.66626	0.3894	-4.27903	1.8771e-05	0.000155005
MPV17L	37.7536	-2.30292	0.538193	-4.27898	1.87749e-05	0.000155005
PROM1	11.5691	-7.04447	1.64633	-4.27888	1.87832e-05	0.000155005
HMCN1	86.0735	-1.56668	0.366151	-4.27879	1.87913e-05	0.000155005
EHBP1L1	401.28	1.06202	0.248459	4.27441	1.91641e-05	0.000157985
ANGPTL4	19.24	3.8423	0.899152	4.27325	1.92646e-05	0.000158717
ITGB1BP1	459.613	0.985084	0.230604	4.27175	1.93949e-05	0.000159694
TNFSF4	21.3301	3.41023	0.798384	4.27141	1.94241e-05	0.000159837
ALDH1A3	22.2874	-6.52717	1.52837	-4.27068	1.94878e-05	0.000160265
REXO1L1	157.556	-1.29696	0.303712	-4.27037	1.95146e-05	0.000160388
ZNFX1	364.049	1.06701	0.249942	4.26902	1.96334e-05	0.000161267
ATP5G2	3096.31	-0.844318	0.197808	-4.26837	1.96902e-05	0.000161636
C1orf85	292.458	1.10362	0.25867	4.2665	1.98567e-05	0.000162904
MED13L	540.936	-1.05479	0.247341	-4.26451	2.00341e-05	0.000164261
GJA3	89.9005	-1.54368	0.362155	-4.26249	2.02161e-05	0.000165653
SPTLC3	134.338	1.37523	0.322756	4.26089	2.03611e-05	0.00016674
PODN	20.0218	-3.46416	0.814343	-4.25394	2.10045e-05	0.000171905
MLLT1	1123.66	0.855529	0.201131	4.2536	2.10359e-05	0.000172017
GREB1L	54.3209	-2.00765	0.471996	-4.25352	2.10434e-05	0.000172017
BAHCC1	186.455	-1.28846	0.302958	-4.25295	2.10976e-05	0.000172356
PAWR	643.174	-0.969735	0.228109	-4.25119	2.12637e-05	0.000173609
CRTC2	219.71	1.22004	0.286999	4.25103	2.12792e-05	0.000173631
GRM7	34.3387	2.52561	0.594349	4.24936	2.14381e-05	0.000174762
PPIP5K1	246.534	-1.11938	0.263426	-4.24931	2.14435e-05	0.000174762
TMEM50B	68.0919	1.79177	0.421753	4.24839	2.15316e-05	0.000175375
FABP5	634.335	-0.925291	0.217934	-4.24574	2.17872e-05	0.00017735
GATA2	20.0449	3.63536	0.857256	4.24069	2.22829e-05	0.000181277
SDR16C5	11.9393	6.96489	1.64318	4.23867	2.2485e-05	0.000182811
NCKAP5L	148.236	-1.30876	0.308837	-4.23771	2.25811e-05	0.000183484
TSPAN6	397.346	-0.981285	0.231615	-4.2367	2.2683e-05	0.000184201
PLEKHH2	22.4538	6.40563	1.5123	4.23569	2.27854e-05	0.000184922
ADAMTS16	23.9144	3.0358	0.716956	4.23429	2.29272e-05	0.000185962
MRPS28	350.991	-1.04801	0.247535	-4.2338	2.29779e-05	0.000186262
ZNF740	209.789	-1.17426	0.277384	-4.23333	2.3026e-05	0.000186541
ADCY6	154.402	-1.26415	0.299105	-4.22643	2.37427e-05	0.000192232
ACTR6	151.505	-1.29967	0.307703	-4.22379	2.40225e-05	0.000194382
COX20	429.055	0.965736	0.228819	4.22052	2.43744e-05	0.000197039
ALS2	275.168	1.11417	0.263992	4.22047	2.43798e-05	0.000197039
EEPD1	33.834	2.42746	0.575237	4.21994	2.44368e-05	0.000197382
CAV1	113.553	1.55138	0.367688	4.21929	2.45075e-05	0.000197835
PTPN3	76.0015	1.63629	0.388114	4.21601	2.48658e-05	0.000200609
PPFIBP1	450.61	1.0113	0.239931	4.21496	2.49827e-05	0.000201432
IL31RA	18.8386	3.80949	0.903851	4.21473	2.50076e-05	0.000201513
POPDC3	17.5896	4.41862	1.04842	4.21456	2.50269e-05	0.00020155
TMEM214	858.253	0.98561	0.233902	4.21377	2.51146e-05	0.000202136
CREBL2	516.525	0.966137	0.229295	4.21351	2.51433e-05	0.000202247
NAGK	271.842	1.37299	0.32591	4.21277	2.52255e-05	0.000202788
NBPF15	220.55	1.12849	0.267887	4.21255	2.52502e-05	0.000202867
ADM	314.039	-1.02918	0.244367	-4.2116	2.53563e-05	0.000203599
PRKACB	357.401	1.02663	0.243807	4.21082	2.54443e-05	0.000204185
PRDM1	42.55	2.19318	0.520959	4.20989	2.555e-05	0.000204912
TIMM21	214.085	-1.13945	0.270694	-4.20936	2.561e-05	0.000205272
DSG2	591.167	0.953502	0.226536	4.20906	2.56441e-05	0.000205425
CHMP1B	742.13	-0.984213	0.233881	-4.20818	2.57431e-05	0.000206097
TMEM8A	380.093	1.00764	0.239474	4.20774	2.57942e-05	0.000206384
C16orf5	201.09	-1.17176	0.278534	-4.20688	2.58923e-05	0.000207047
OPTN	995.127	-0.962348	0.228812	-4.20584	2.60116e-05	0.000207879
MGST2	197.458	-1.16696	0.277551	-4.20448	2.61684e-05	0.000209009
RGAG4	23.4604	3.05218	0.726731	4.19987	2.67067e-05	0.000213183
ITGA5	768.897	0.901952	0.215024	4.19465	2.73296e-05	0.000218027
PROSC	518	-1.04701	0.249635	-4.19416	2.73885e-05	0.000218369
TOX	18.4675	-3.90397	0.931514	-4.191	2.7773e-05	0.000221305
RFX8	11.6238	6.92016	1.65143	4.19041	2.78448e-05	0.000221747
NCOA2	89.7496	-1.51864	0.36271	-4.18691	2.82773e-05	0.00022506
ULBP3	69.9994	1.69392	0.404857	4.18401	2.86412e-05	0.000227823
KLF7	153.042	1.26883	0.303318	4.18317	2.87475e-05	0.000228534
LPCAT1	367.617	1.13066	0.270323	4.18263	2.88157e-05	0.000228883
ADAMTSL4	98.5971	-1.47343	0.352279	-4.18256	2.88251e-05	0.000228883
MUSK	10.9329	-6.95576	1.66335	-4.18179	2.89225e-05	0.000229523
RASAL2	200.489	1.15935	0.277302	4.18081	2.90467e-05	0.000230374
RPL24	3552.93	-0.799215	0.191209	-4.17979	2.91777e-05	0.000231278
PERP	42.0935	2.13848	0.511785	4.17847	2.93473e-05	0.000232487
MMAB	227.112	-1.15701	0.276908	-4.17831	2.93689e-05	0.000232522
AGPAT1	633.703	0.958422	0.229458	4.1769	2.95506e-05	0.000233824
GSTK1	581.446	-0.950894	0.227704	-4.176	2.96677e-05	0.000234532
BRF2	84.5684	-1.52741	0.365762	-4.17595	2.96745e-05	0.000234532
CLYBL	57.9252	-1.83319	0.43924	-4.17356	2.99876e-05	0.000236869
FGFR4	72.1861	-1.81262	0.434358	-4.17312	3.00462e-05	0.000237194
NDRG1	1568.14	-0.886645	0.212477	-4.17289	3.0076e-05	0.000237292
LPAL2	17.2264	4.38547	1.05098	4.17275	3.00944e-05	0.000237299
SAV1	179.495	1.17862	0.282509	4.17199	3.01948e-05	0.000237953
C11orf54	161.881	-1.33953	0.321139	-4.17119	3.0301e-05	0.000238651
CLIC1	6909.25	0.817912	0.196191	4.16897	3.05985e-05	0.000240855
C8orf59	416.144	-1.08236	0.259747	-4.16696	3.08689e-05	0.000242842
MRPL15	221.85	-1.13955	0.273615	-4.1648	3.11621e-05	0.000245007
WDR41	260.992	-1.06951	0.256822	-4.1644	3.12173e-05	0.000245299
RCSD1	11.251	6.87514	1.65112	4.16392	3.12829e-05	0.000245673
CAMKK1	46.182	2.03181	0.488031	4.16329	3.13701e-05	0.000246215
CLASP1	187.399	1.20554	0.28975	4.16061	3.17405e-05	0.000248979
RBPJ	471.846	0.954161	0.229348	4.16033	3.17793e-05	0.000249139
GNB2L1	13683.3	-0.865173	0.207995	-4.15959	3.18818e-05	0.000249799
MSMO1	723.908	0.944408	0.227059	4.1593	3.19225e-05	0.000249973
H3F3B	5610.52	0.780064	0.187642	4.1572	3.22178e-05	0.000252141
PRTG	10.5692	-6.91839	1.66565	-4.15357	3.27334e-05	0.000256028
DTX1	10.7111	-6.92543	1.66883	-4.14988	3.32649e-05	0.000260023
RCBTB1	81.4006	1.56483	0.37709	4.14976	3.32824e-05	0.000260023
ICAM1	20.1687	3.38157	0.814919	4.14958	3.33089e-05	0.000260081
SGOL2	533.035	0.922597	0.222375	4.14883	3.34177e-05	0.000260781
CHD3	1166.79	-0.933885	0.225135	-4.14812	3.35219e-05	0.000261444
TAP2	390.479	1.02816	0.247872	4.14794	3.35475e-05	0.000261494
ZNF410	281.495	1.07415	0.259076	4.1461	3.3819e-05	0.000263459
TMEM68	113.463	-1.3762	0.33195	-4.1458	3.38632e-05	0.000263652
MDM1	46.6115	-2.01218	0.485675	-4.14306	3.42696e-05	0.000266663
MMP14	1724.83	0.856728	0.206938	4.14002	3.47282e-05	0.000270078
PCBP1	2540.08	0.826249	0.199846	4.13443	3.55838e-05	0.000276573
RBFOX2	1709.88	0.922184	0.223079	4.13388	3.5669e-05	0.00027693
KLHDC9	80.1126	-1.65455	0.400242	-4.13387	3.56705e-05	0.00027693
HDGFRP3	282.626	1.08439	0.262425	4.13218	3.59333e-05	0.000278811
UBD	10.3766	-6.8857	1.66753	-4.12929	3.6389e-05	0.000282186
ING4	141.062	-1.26433	0.306291	-4.12788	3.66119e-05	0.000283753
MIR100HG	31.3835	2.55658	0.619546	4.12653	3.68274e-05	0.00028526
CAPRIN2	51.062	2.01692	0.489271	4.12231	3.75097e-05	0.00029038
SHC1	4019.44	0.785001	0.190518	4.12035	3.7829e-05	0.000292685
RHBDF1	206.629	1.26006	0.305944	4.11859	3.81195e-05	0.000294764
ICOSLG	16.4155	-5.03749	1.22336	-4.11777	3.82564e-05	0.000295655
RLIM	728.608	-1.01481	0.246581	-4.11552	3.8631e-05	0.000298381
GALNT10	577.513	0.898388	0.218392	4.11364	3.8946e-05	0.000300643
EDEM2	397.338	1.22706	0.298311	4.11338	3.89916e-05	0.000300824
AP3D1	489.535	1.01183	0.246153	4.11059	3.94648e-05	0.000304302
SLC10A3	153.054	1.28799	0.313392	4.10985	3.95912e-05	0.000305104
LOC646329	10.8017	6.81991	1.66	4.10837	3.98458e-05	0.000306892
LRRC7	10.8495	6.82144	1.66115	4.10647	4.01754e-05	0.000309255
PPM1G	337.459	1.05027	0.256059	4.10165	4.10214e-05	0.000315442
HOOK3	589.548	-0.909159	0.221658	-4.10163	4.10255e-05	0.000315442
HIST1H3F	72.0833	1.74721	0.426009	4.10135	4.10745e-05	0.00031564
IQCB1	276.046	-1.11762	0.272638	-4.09928	4.14445e-05	0.000318303
SLC17A9	21.6221	6.35716	1.55096	4.09885	4.1521e-05	0.00031871
C12orf57	1266.67	0.855285	0.208682	4.0985	4.15841e-05	0.000319015
COX7B	1554.47	-0.812798	0.198356	-4.09768	4.17315e-05	0.000319965
LAMP2	4828.15	0.83806	0.204539	4.09731	4.17982e-05	0.000320296
PPP1R12C	383.608	0.989587	0.241533	4.09711	4.18338e-05	0.000320388
FAM176C	10.6584	6.79904	1.66019	4.09532	4.21577e-05	0.000322687
SNAI2	102.842	1.40198	0.342761	4.09027	4.30871e-05	0.000329615
NPDC1	71.2464	-1.9442	0.475573	-4.08812	4.34886e-05	0.0003325
CNBP	1119.38	-0.827762	0.202611	-4.08547	4.39882e-05	0.00033613
FAM115C	23.6726	2.92333	0.715929	4.08327	4.4406e-05	0.000339132
SGIP1	10.5819	6.78998	1.6634	4.082	4.46499e-05	0.000340803
APC	344.722	-1.0596	0.259628	-4.08125	4.47948e-05	0.000341717
SNX17	668.869	0.905117	0.221943	4.07815	4.53956e-05	0.000346106
ECHDC2	118.733	-1.33102	0.326725	-4.07382	4.62478e-05	0.000352406
DNER	10.6679	6.79614	1.66835	4.07357	4.6297e-05	0.000352584
CDKL1	31.101	2.47579	0.607856	4.07298	4.64155e-05	0.000353288
AEN	93.956	1.46491	0.359806	4.07137	4.67366e-05	0.000355533
ZNF85	19.1206	-6.31083	1.55023	-4.07091	4.68303e-05	0.000356047
RBM20	29.3248	-2.45597	0.603377	-4.07038	4.69374e-05	0.000356662
EIF3H	1312.69	-0.808159	0.198668	-4.06788	4.7443e-05	0.000360302
PLEK2	149.664	1.48793	0.365827	4.06731	4.75587e-05	0.000360979
FLNB	1505.64	0.907412	0.223124	4.06685	4.76523e-05	0.000361487
TYK2	275.349	1.12644	0.277004	4.06652	4.77213e-05	0.000361809
MTMR6	209.673	1.15688	0.284556	4.06556	4.79165e-05	0.000363086
SULF2	134.465	1.31912	0.324644	4.06327	4.83893e-05	0.000366464
SNX7	550.572	0.914053	0.225051	4.06153	4.87526e-05	0.00036901
NDUFA11	621.764	0.990415	0.243863	4.06137	4.87864e-05	0.000369061
PRSS23	267.303	1.22694	0.302262	4.05918	4.92446e-05	0.00037232
LINC00152	50.4902	1.8745	0.461828	4.05888	4.93087e-05	0.000372598
FZD5	117.116	-1.32208	0.325763	-4.05843	4.94048e-05	0.000373116
AGPAT5	392.238	-0.966093	0.238126	-4.05706	4.96937e-05	0.00037509
MAP3K10	43.4634	2.01709	0.497416	4.05514	5.0104e-05	0.000377977
ELOVL1	738.857	0.852157	0.210154	4.05492	5.01514e-05	0.000378124
COA1	596.684	0.898032	0.22159	4.05267	5.06363e-05	0.000381569
RYK	765.612	-0.908656	0.224315	-4.05081	5.10402e-05	0.000384399
FAM64A	358.941	0.964853	0.238239	4.04994	5.12312e-05	0.000385624
C2orf69	93.6464	1.4258	0.352071	4.04976	5.12692e-05	0.000385697
ARRDC3	96.6704	-1.40208	0.346276	-4.04902	5.14323e-05	0.000386709
HCK	18.8388	-6.28823	1.55328	-4.04837	5.15764e-05	0.000387579
PCBD1	269.069	-1.04894	0.25914	-4.04776	5.17102e-05	0.000388123
SURF4	1236.8	0.827774	0.204504	4.04772	5.17183e-05	0.000388123
SEC61G	2101.65	0.811863	0.200576	4.04765	5.17345e-05	0.000388123
AIDA	885.09	0.848183	0.209711	4.04453	5.24279e-05	0.000393108
POM121L9P	15.5845	-4.41816	1.09317	-4.0416	5.30873e-05	0.000397738
ABCB7	273.702	-1.02455	0.253505	-4.04153	5.31039e-05	0.000397738
PCNXL4	612.847	0.971747	0.240491	4.04069	5.32944e-05	0.000398945
PDE4DIP	97.8761	1.46186	0.361957	4.03878	5.37291e-05	0.000401977
HNRNPA0	399.673	-1.0186	0.252433	-4.03513	5.45711e-05	0.000408053
EIF5A2	98.2623	1.43663	0.356146	4.03382	5.48779e-05	0.000410121
HLTF	928.39	-1.0555	0.261742	-4.0326	5.5164e-05	0.000412033
RUNX2	153.946	1.27846	0.317052	4.03233	5.52271e-05	0.000412278
ASXL2	225.744	1.0711	0.265725	4.03087	5.55719e-05	0.000414623
LIN52	65.0733	1.70564	0.423251	4.02984	5.5814e-05	0.000416202
FAM57A	60.2798	1.73398	0.4307	4.02596	5.67435e-05	0.000422901
BTBD6	290.414	1.05799	0.262876	4.02466	5.70576e-05	0.000425009
FRZB	34.3783	2.3011	0.571791	4.02438	5.71263e-05	0.000425287
CYC1	439.776	-0.932561	0.231753	-4.02394	5.72319e-05	0.00042584
TBL1X	242.268	-1.0792	0.268271	-4.02282	5.75063e-05	0.000427648
SEMA3F	73.6439	1.70139	0.423011	4.0221	5.76812e-05	0.000428714
MB21D1	100.99	1.42854	0.355276	4.02093	5.79678e-05	0.000430609
KIAA0513	80.2376	1.55024	0.385675	4.01955	5.83103e-05	0.000432917
TPRKB	252.161	1.08094	0.268987	4.01856	5.85539e-05	0.000434488
IGF2BP3	617.16	0.906072	0.225619	4.01595	5.92074e-05	0.000439097
LOC389906	133.578	-1.30734	0.325558	-4.01569	5.92727e-05	0.000439342
UHRF1BP1	100.169	-1.39969	0.348601	-4.01516	5.94045e-05	0.000440079
NRARP	60.3173	-1.88508	0.469534	-4.01478	5.95009e-05	0.000440553
PORCN	382.758	1.01085	0.251801	4.01447	5.958e-05	0.000440898
KLF2	70.4812	1.63045	0.406196	4.01395	5.97099e-05	0.000441619
PRSS35	71.2047	-4.77904	1.19093	-4.01287	5.99855e-05	0.000443417
RAET1E	18.5465	6.1585	1.53544	4.0109	6.04883e-05	0.000446891
FLOT1	1559.28	0.913136	0.227978	4.00538	6.19187e-05	0.00045721
SH3TC2	36.7662	2.15574	0.538412	4.00388	6.23117e-05	0.000459862
SPINT1	30.6843	-2.39073	0.598373	-3.99539	6.45874e-05	0.000476398
RARG	150.386	-1.26664	0.317037	-3.99524	6.463e-05	0.000476453
EPHA2	1400.77	0.801056	0.200535	3.99459	6.4806e-05	0.000477492
TMTC4	138.745	1.22426	0.306646	3.99241	6.54053e-05	0.000481647
PPP1R3C	69.4236	-1.6012	0.401109	-3.99194	6.55345e-05	0.000482337
AGMO	17.535	-3.47971	0.871798	-3.99141	6.56806e-05	0.00048315
GNLY	9.43124	-6.75679	1.69316	-3.99064	6.5895e-05	0.000484466
PWWP2A	240.426	-1.19485	0.299531	-3.98908	6.63298e-05	0.000487398
TMEM38B	228.59	1.0546	0.2644	3.98865	6.645e-05	0.000488018
MGC72080	156.859	-1.17006	0.293468	-3.98702	6.69084e-05	0.000491119
RUVBL2	310.97	0.988989	0.248139	3.98563	6.73012e-05	0.000493736
PCMTD2	482.095	-0.959821	0.240871	-3.98479	6.75403e-05	0.000495223
CYSLTR2	55.3167	-2.21782	0.556663	-3.98414	6.77263e-05	0.000496319
RNLS	91.3465	-1.58587	0.398074	-3.98385	6.78065e-05	0.000496639
CNKSR3	49.4966	1.88665	0.474081	3.97958	6.90362e-05	0.000505373
VPS16	347.189	0.956059	0.240298	3.97864	6.93098e-05	0.000507103
EPB49	81.9996	-1.5014	0.377572	-3.97645	6.99519e-05	0.000511526
FLG	43.5518	-1.94971	0.490567	-3.9744	7.05575e-05	0.000515676
RNF43	10.0083	6.70297	1.68735	3.97249	7.11265e-05	0.000519556
DIP2C	9.34761	-6.74564	1.69878	-3.97086	7.16124e-05	0.000522824
APOL4	16.397	-3.70248	0.932866	-3.96893	7.21967e-05	0.000526525
SMPDL3B	16.397	-3.70248	0.932866	-3.96893	7.21967e-05	0.000526525
HSD17B11	877.438	-0.983139	0.247854	-3.96661	7.29026e-05	0.000531388
ZC3H7B	778.617	0.917552	0.231349	3.96609	7.30611e-05	0.000532258
VPS37A	152.202	-1.24674	0.314471	-3.96456	7.35317e-05	0.000535134
NCAPH	485.145	0.898897	0.226734	3.96455	7.35347e-05	0.000535134
TRAPPC12	347.043	1.09462	0.276172	3.96354	7.38479e-05	0.000537126
NALCN	19.3036	3.25134	0.820483	3.96272	7.4102e-05	0.000538686
RARRES2	1744.89	-0.937458	0.236582	-3.9625	7.4168e-05	0.000538856
GLYR1	573.701	-0.95225	0.240323	-3.96239	7.42046e-05	0.000538856
HMBOX1	198.936	-1.12201	0.283439	-3.95855	7.54074e-05	0.000547298
DDA1	538.986	0.916986	0.231765	3.95654	7.60427e-05	0.000551614
SEMA6D	78.3399	-5.83426	1.47467	-3.95631	7.61162e-05	0.000551852
EBF1	28.5807	2.48945	0.629332	3.9557	7.63106e-05	0.000552967
AFAP1L1	76.7444	1.52623	0.386037	3.95358	7.69906e-05	0.000557598
PACSIN3	132.26	1.29515	0.327617	3.95323	7.71027e-05	0.000558112
VAMP5	254.727	1.01178	0.256196	3.94926	7.83944e-05	0.00056716
ADAT1	118.786	1.30581	0.330783	3.94764	7.89253e-05	0.000570697
PPAPDC1B	349.456	-1.10713	0.280727	-3.9438	8.0199e-05	0.000579599
FAH	257.6	1.1156	0.28292	3.94315	8.04167e-05	0.000580863
IL6	38.233	2.12331	0.538576	3.94245	8.06525e-05	0.000582257
NDST4	9.01677	-6.68445	1.69711	-3.93874	8.19123e-05	0.000591038
MYNN	137.538	-1.29289	0.328296	-3.93817	8.21062e-05	0.000592123
DPY19L1	1061.94	0.866228	0.22032	3.93168	8.43551e-05	0.000608019
FAM40B	94.9493	1.37347	0.349503	3.92978	8.5022e-05	0.000612371
ZNF608	176.646	-1.17247	0.298362	-3.92971	8.50491e-05	0.000612371
CYP20A1	219.441	1.0572	0.269155	3.92784	8.57126e-05	0.000616822
SYTL4	53.444	1.79485	0.456986	3.92758	8.58055e-05	0.000616967
CMTM6	796.951	0.839756	0.213813	3.92753	8.58235e-05	0.000616967
NEXN	362.176	0.956717	0.243658	3.92648	8.61982e-05	0.000619333
MAGEA3	18.9337	3.5206	0.896711	3.92613	8.63239e-05	0.000619908
FNDC3A	595.397	0.86054	0.219264	3.92468	8.68447e-05	0.000623319
VOPP1	577.233	0.880545	0.22437	3.92452	8.69032e-05	0.00062341
LOC100506178	41.1486	2.02933	0.517287	3.92304	8.74393e-05	0.000626925
ADAM12	9.40611	6.62007	1.68768	3.92259	8.76028e-05	0.000627766
TBX2	14.4847	-4.28717	1.09305	-3.9222	8.77436e-05	0.000628059
FAM98A	354.253	0.955398	0.243588	3.92219	8.77492e-05	0.000628059
COX7C	2084.31	-0.800235	0.204032	-3.9221	8.77823e-05	0.000628059
ASIC1	42.2287	-1.98136	0.505246	-3.92156	8.79767e-05	0.000629119
CUEDC1	423.368	0.939094	0.239491	3.92121	8.8107e-05	0.00062972
INPP1	96.626	1.37267	0.35015	3.92024	8.84607e-05	0.000631915
RPL6	5318.09	-0.927831	0.236703	-3.91981	8.86187e-05	0.000632712
LOXL2	1081.68	-0.948429	0.241969	-3.91963	8.86833e-05	0.00063284
ARSD	105.286	-1.34854	0.344076	-3.91931	8.88036e-05	0.000633366
B4GALT5	659.029	0.843619	0.215359	3.91727	8.95591e-05	0.00063842
RAD21	2734.17	-0.796418	0.203484	-3.91391	9.08142e-05	0.000647027
SOD1	3221.82	0.744634	0.19034	3.91214	9.14837e-05	0.000651456
NID1	265.402	1.0405	0.266043	3.91102	9.19057e-05	0.000654118
RAVER2	39.256	-2.35719	0.602743	-3.91077	9.20029e-05	0.000654467
SIRT6	252.895	1.33056	0.340398	3.90882	9.27467e-05	0.000659413
GOLGA8B	198.622	-1.10543	0.283016	-3.90591	9.38717e-05	0.000667063
PPP4R2	653.534	-0.837001	0.214397	-3.90398	9.46236e-05	0.000671619
ROR2	16.0047	3.85514	0.98751	3.9039	9.46545e-05	0.000671619
NHP2L1	593.094	0.91887	0.235373	3.90388	9.46611e-05	0.000671619
RDH5	70.9642	-1.60697	0.411728	-3.903	9.50073e-05	0.000673724
LAPTM4A	2572.92	0.770924	0.197623	3.90098	9.58058e-05	0.000679032
SMARCA1	700.789	-0.960287	0.246221	-3.90009	9.61556e-05	0.000681156
ZNF148	244.697	-1.10509	0.283434	-3.89891	9.66259e-05	0.000684061
SOX7	31.1387	2.31422	0.593588	3.8987	9.67117e-05	0.000684061
SH3BP5	372.606	-0.932248	0.239119	-3.89868	9.67165e-05	0.000684061
LOC654342	52.0417	1.76174	0.451963	3.89798	9.70002e-05	0.000685363
GUSB	188.171	1.08832	0.279202	3.89797	9.70015e-05	0.000685363
IGDCC4	16.4883	-6.08629	1.56185	-3.89683	9.74582e-05	0.000688232
GPD1L	214.466	-1.0569	0.271255	-3.89635	9.76537e-05	0.000689255
FECH	123.681	-1.24182	0.318825	-3.895	9.81969e-05	0.000692729
ARHGAP23	802.063	-1.00422	0.257852	-3.89455	9.83827e-05	0.00069368
SEMA3D	24.1333	2.72312	0.699385	3.8936	9.87694e-05	0.000696046
TXNL1	642.83	-0.937765	0.240939	-3.89212	9.93711e-05	0.000699923
ACSS3	16.7977	3.56018	0.91492	3.89124	9.97317e-05	0.000702099
CPEB4	112.094	1.39342	0.358301	3.88897	0.000100669	0.000708328
DYRK1B	85.1313	-1.67586	0.431008	-3.88823	0.000100978	0.000710139
ILKAP	154.592	1.19038	0.306588	3.88266	0.000103319	0.000726225
ZXDB	136.18	-1.22188	0.314717	-3.88246	0.000103405	0.000726451
TNFRSF19	22.6215	2.91227	0.750148	3.88226	0.000103492	0.000726689
AFTPH	207.078	1.05339	0.271373	3.88172	0.000103722	0.000727927
C17orf103	60.8615	-1.67055	0.430503	-3.88047	0.000104254	0.000730927
SLITRK1	47.2837	-1.81685	0.468204	-3.88047	0.000104257	0.000730927
KDM6A	42.038	-1.95668	0.504359	-3.87954	0.000104654	0.000733336
BUB3	1024.63	0.819331	0.211247	3.87854	0.000105084	0.00073597
DDX26B	9.11934	6.57162	1.69477	3.87758	0.000105499	0.000738492
GLT8D2	15.5961	3.85472	0.994254	3.87699	0.000105755	0.000739904
KLF13	507.328	-0.862939	0.222725	-3.87446	0.000106863	0.000747274
ZNF516	15.241	4.88878	1.26245	3.87246	0.000107742	0.000752864
RHPN2	76.8665	-1.47215	0.380166	-3.87239	0.000107774	0.000752864
GMIP	144.144	-1.2538	0.324051	-3.86916	0.000109211	0.000762513
SEC22B	1122.03	0.813787	0.210342	3.86888	0.000109336	0.000762992
GDAP2	265.128	1.0421	0.269409	3.86808	0.000109696	0.000765115
PTEN	566.163	-0.965284	0.249615	-3.86709	0.00011014	0.000767815
PIK3CG	9.31053	6.59812	1.70702	3.86529	0.000110957	0.000773114
SHROOM3	92.2145	-1.46172	0.378268	-3.86426	0.000111428	0.000775997
OSMR	824.903	1.02531	0.265452	3.86249	0.000112238	0.000781239
SAR1A	564.176	0.843356	0.218368	3.86209	0.000112422	0.000782118
SLC16A10	8.54411	-6.61184	1.71214	-3.86174	0.000112584	0.000782845
NFE2L3	207.724	1.07432	0.278208	3.86155	0.000112668	0.000783034
LGALS9	13.8213	-4.81503	1.24752	-3.85967	0.000113542	0.0007887
LBX2-AS1	52.3017	1.73454	0.449611	3.85787	0.000114378	0.000794107
MXRA5	16.5969	-3.43303	0.890595	-3.85476	0.000115845	0.000803876
PLEKHA2	891.226	-0.860869	0.223512	-3.85156	0.000117368	0.000814032
CSF1R	78.084	1.48457	0.385568	3.85034	0.000117955	0.000817687
TMEM160	297.514	-0.954079	0.247886	-3.84886	0.000118667	0.000822203
IP6K2	65.6442	-1.56045	0.405512	-3.84809	0.000119041	0.000824373
ZNF883	28.452	-2.43754	0.633521	-3.8476	0.000119279	0.000825281
RPL29	4927.8	-0.734178	0.190816	-3.84757	0.000119294	0.000825281
DHRS1	98.238	1.44583	0.375996	3.84533	0.000120389	0.000832437
RHOC	3470.57	0.757544	0.197031	3.84479	0.000120653	0.00083384
PNO1	192.386	1.16214	0.302409	3.84293	0.000121574	0.000839772
SRP14	7373.98	-0.77866	0.202737	-3.84074	0.000122664	0.000846872
KIAA1217	82.6246	-1.42933	0.372226	-3.83995	0.000123059	0.000849169
TRIM6	21.0013	2.84884	0.742195	3.8384	0.000123839	0.000854118
HDAC11	186.584	-1.21345	0.316186	-3.83779	0.000124144	0.00085579
ADRA1B	9.01419	6.5523	1.70786	3.83656	0.000124771	0.000859509
SNX19	85.8729	1.5042	0.392078	3.83648	0.00012481	0.000859509
CCND3	331.407	0.951815	0.248224	3.83449	0.000125824	0.000866033
ZNF117	21.1504	-2.82158	0.735864	-3.83437	0.000125885	0.000866033
ARMC9	247.616	0.987474	0.257627	3.83296	0.000126612	0.000870591
TXLNG	343.377	-1.01855	0.26582	-3.83171	0.000127256	0.000874582
TMCC2	16.2672	3.58458	0.935569	3.83144	0.000127395	0.000875095
MAGI3	82.1838	1.50825	0.393686	3.83111	0.000127565	0.000875819
RTP4	28.4684	-2.34018	0.610995	-3.83011	0.000128087	0.000878955
KALRN	15.1099	-3.94481	1.03003	-3.8298	0.000128247	0.000879609
MRPL17	250.116	1.00756	0.263125	3.82922	0.000128551	0.000881255
GNAI1	534.572	-0.887171	0.231753	-3.82809	0.000129141	0.000884847
HGSNAT	198.997	-1.07778	0.281579	-3.82762	0.000129386	0.000885928
CLPX	373.331	-0.902731	0.235851	-3.82754	0.000129429	0.000885928
ACOX1	414.746	-0.954616	0.249438	-3.82706	0.000129682	0.000887217
NFAT5	162.199	1.10891	0.289809	3.82636	0.000130052	0.000888601
PADI3	8.74654	6.5142	1.70248	3.82631	0.000130081	0.000888601
PTGER1	8.74654	6.5142	1.70248	3.82631	0.000130081	0.000888601
PABPC3	263.086	-1.08153	0.282804	-3.82431	0.000131137	0.000895367
PIGQ	111.087	1.49052	0.389836	3.82344	0.0001316	0.000898079
RCL1	124.683	-1.23634	0.323393	-3.82302	0.000131827	0.000899178
RRBP1	2676.76	0.745168	0.195087	3.81967	0.000133632	0.00091103
TRAFD1	335.667	-1.0243	0.268318	-3.81747	0.00013483	0.000918736
FAM70A	59.5795	1.86776	0.489285	3.81733	0.000134904	0.000918779
SLC4A4	36.9918	-2.00413	0.525187	-3.81602	0.000135619	0.000923188
ST8SIA1	33.2416	-2.31637	0.60717	-3.81503	0.000136165	0.000926441
FUT11	111.653	1.33615	0.350256	3.81478	0.000136306	0.000926933
[truncated: 11,595 more rows]

## Sheet: down.Malat1_vs_miR_423_5p_BP
Category	Term	Count	%	PValue	Genes	List Total	Pop Hits	Pop Total	Fold Enrichment	Bonferroni	Benjamini	FDR
GOTERM_BP_DIRECT	GO:0007165~signal transduction	116	12.1977	4.50985e-12	OLFML2B, IRS1, HHIP, RTKN2, OLFML2A, FGF2, ELK3, RASSF3, PLAU, RPS6KA2, AKT3, FAM3C, OSTF1, PDE8A, TLE3, IGFBP4, STARD8, PRKCE, VRK1, GEM, SIGIRR, MAPKAPK3, FEZ2, PKP1, RIN3, ROR2, RIN1, RIN2, SKAP2, CSF1R, CD274, BEX1, GPR85, ARHGAP18, TNFRSF11B, GATA3, ARHGAP22, GRK5, IRAK2, SFN, NLRP1, PAG1, DTNA, KLRC2, STAC, NR2F1, ARHGAP29, RASSF8, ARHGAP25, ARHGAP24, ARHGAP32, CXCL12, CDK6, TNFSF4, TRIP6, …	887	1308	19478	1.94747	1.85535e-08	1.85535e-08	1.82874e-08
GOTERM_BP_DIRECT	GO:0030335~positive regulation of cell migration	41	4.31125	3.06793e-10	CD274, CSF1R, SEMA7A, SEMA3C, SEMA3D, SEMA3A, SEMA3F, CLDN1, EGFR, PPM1F, PREX1, PAK1, GPNMB, PLAU, PODXL, GCNT2, HAS2, MAP4K4, ACVR1, CCL24, EDN1, SEMA4D, FOXF1, SPHK1, LAMB1, SEMA4F, F3, TGFBR1, VEGFA, COL1A1, TIAM1, BMP2, CLDN4, CXCL12, TRIP6, SNAI1, F2RL1, ITGA6, ROR2, CCL26, HBEGF	887	288	19478	3.12617	1.26214e-06	6.31073e-07	6.22022e-07
GOTERM_BP_DIRECT	GO:0051056~regulation of small GTPase mediated signal transduction	23	2.41851	2.09717e-08	RAP1GAP2, PLEKHG3, PLEKHG4, RASGRF2, ARHGEF28, ARHGAP29, ARHGAP18, SIPA1L2, ARHGAP25, ARHGAP24, ARHGAP22, TIAM2, TIAM1, ARHGAP10, PREX1, ARHGAP32, DNMBP, SIPA1L1, SH3BP1, PLEKHG4B, SPATA13, ARHGEF2, DOCK2	887	120	19478	4.20889	8.62739e-05	2.68248e-05	2.64401e-05
GOTERM_BP_DIRECT	GO:0007155~cell adhesion	57	5.99369	2.60814e-08	APP, CNTNAP1, CLSTN3, ITGB4, ITGB3, COL12A1, ICAM5, RND3, CLDN1, ICAM1, ITGB8, CD96, POSTN, TNFRSF12A, DST, ITGA3, PCDHGA2, PRKCE, ITGA2, ITGA1, RGMB, CLDN10, VCAN, CLDN4, ADAM12, COL4A6, MXRA8, COL6A3, COL8A1, PKP1, ITGA6, SSX2IP, EPHA3, ENG, COL15A1, TNXB, LAMA4, AMIGO2, THBS2, GPNMB, PODXL, BGLAP, SPOCK1, SUSD5, SEMA4D, NEGR1, LAMB3, LAMB1, L1CAM, COL1A1, PPFIBP1, CXCL12, FAP, COL7A1, ITGA11, …	887	559	19478	2.23915	0.000107293	2.68248e-05	2.64401e-05
GOTERM_BP_DIRECT	GO:0030154~cell differentiation	65	6.83491	1.6344e-07	HIP1, FGF2, ETS2, ELK3, RIMS1, HHEX, EFEMP1, DMBT1, ZIC2, SOX7, MYBL1, ACVR1, FOXD1, TNFRSF12A, OSR1, FST, NRG1, ETV1, ETV4, TGFBR1, DUSP6, ETV5, TGFBR2, SPOCD1, ELF1, MXRA8, ARHGEF2, RAI14, DLX1, FOXC2, COL15A1, SEMA7A, BEX1, SEMA3C, COL13A1, NEDD4L, GATA4, GATA2, TYMP, ARHGAP22, SOCS3, FRZB, CCDC85B, NHS, SLIT2, GADD45B, SEMA4D, EYA1, VDR, WNT7B, EYA4, NR2F1, BMP8B, SEMA4F, INHBA, NR2F2, FLI1, …	887	713	19478	2.00191	0.000672164	0.000134478	0.000132549
GOTERM_BP_DIRECT	GO:0007411~axon guidance	27	2.83912	4.75716e-07	CSF1R, NRP1, ROBO4, SEMA7A, SEMA3C, SEMA3D, SEMA3A, GATA3, SEMA3F, GLI3, GLI2, RPS6KA5, PLEKHG4B, SLIT2, PLXNA4, NGFR, PLEKHG4, FOXD1, SEMA4D, WNT5A, ETV1, SEMA4F, L1CAM, CXCL12, FEZ2, B3GNT2, EPHA3	887	189	19478	3.13706	0.00195518	0.000326182	0.000321505
GOTERM_BP_DIRECT	GO:0030198~extracellular matrix organization	24	2.52366	1.53488e-06	COL17A1, APP, POSTN, COL15A1, OLFML2B, COL13A1, FOXF1, ITGA2, TNFRSF11B, OLFML2A, SERPINB5, ADAMTSL1, COL1A1, COL1A2, COL4A2, COL4A1, COL7A1, COL4A6, COL4A5, COL8A1, PTX3, SLC39A8, ADAMTS6, MATN3	887	164	19478	3.21357	0.00629462	0.000902073	0.000889136
GOTERM_BP_DIRECT	GO:0009615~response to virus	19	1.9979	2.93616e-06	IFITM2, IFNGR2, IFI44, HMGA2, ISG15, GATA3, AUP1, DDX60, IFIT3, IFIT2, OASL, FOSL1, CXCL12, CDK6, NPC2, TNFSF4, ITGB8, BCL2L1, IFNAR1	887	112	19478	3.72526	0.0120067	0.00150992	0.00148826
GOTERM_BP_DIRECT	GO:0045766~positive regulation of angiogenesis	23	2.41851	3.98409e-06	CCL24, CCBE1, NRP1, ECM1, HSPB6, ANXA3, ITGB3, SPHK1, WNT5A, SERPINE1, HMGA2, GATA4, GATA2, FGF2, F3, TGFBR2, VEGFA, GREM1, TBXA2R, ADAM12, AKT3, ITGB8, ENG	887	161	19478	3.13706	0.016257	0.0016532	0.00162949
GOTERM_BP_DIRECT	GO:0008284~positive regulation of cell population proliferation	48	5.04732	4.01847e-06	SHC4, HDAC4, CSF1R, TNXB, IRS1, RTKN2, TGFA, FGF2, AREG, EGFR, CXCL5, FGF5, PAK1, GRK5, GCNT2, HAS2, S1PR3, STX3, TIMP1, IL13RA2, IL11, WWTR1, EDN1, TSC22D1, TSLP, IL11RA, SPHK1, GLCE, TBC1D8, LIF, IL31RA, NRG1, OSMR, TGFBR1, TBX3, TGFBR2, EREG, VEGFA, GREM1, FOSL1, TIAM1, BMP2, MEIS1, CLCF1, TNFSF4, IL6ST, IL7R, HBEGF	887	512	19478	2.0587	0.0163961	0.0016532	0.00162949
GOTERM_BP_DIRECT	GO:0019221~cytokine-mediated signaling pathway	21	2.2082	6.81231e-06	CSF1R, TSLP, IL11RA, IRS1, IFNGR2, SLC1A1, IL31RA, IL18, INHBA, OSMR, F3, LRP8, EREG, IL22RA1, FOSL1, SOCS3, CLCF1, IL13RA2, IL6ST, IL7R, TGM2	887	142	19478	3.24752	0.0276369	0.0025478	0.00251127
GOTERM_BP_DIRECT	GO:0001501~skeletal system development	20	2.10305	7.45927e-06	HDAC4, COL13A1, VDR, FST, BMP8B, TNFRSF11B, ETS2, TGFBR1, TBX3, GLI2, COL1A1, BMP2, VCAN, COL1A2, ANKH, FRZB, BGLAP, GNA11, TRPS1, MATN3	887	131	19478	3.35258	0.0302215	0.00255729	0.00252061
GOTERM_BP_DIRECT	GO:0009410~response to xenobiotic stimulus	29	3.04942	1.53192e-05	SEMA3C, SLC1A1, GATA4, TNFRSF11B, GATA3, AHR, LRP8, NPAS2, PNP, TBXA2R, BGLAP, MYO6, CA9, SNCA, TRPA1, ITGA3, ABCA3, ITGA2, CTPS1, DUSP6, TGFBR2, FOSL2, P2RX7, COL1A1, FOSL1, NPC1, LOX, ENG, TP73	887	255	19478	2.49735	0.0610786	0.00484793	0.0047784
GOTERM_BP_DIRECT	GO:0007160~cell-matrix adhesion	17	1.78759	2.94622e-05	COL17A1, CD96, TNXB, COL13A1, ITGB4, ITGA3, ITGB3, ITGA2, ITGA1, NID1, L1CAM, TIAM1, PARVG, ITGA11, ITGBL1, ITGB8, ITGA6	887	108	19478	3.45657	0.114152	0.00865769	0.00853353
GOTERM_BP_DIRECT	GO:0032689~negative regulation of type II interferon production	11	1.15668	3.3032e-05	CD96, CD274, AXL, TNFSF4, LAPTM5, GATA3, INHBA, PDCD1LG2, GAS6, TLR4, HLA-DRB1	887	46	19478	5.25116	0.127067	0.00905958	0.00892965
GOTERM_BP_DIRECT	GO:0043066~negative regulation of apoptotic process	45	4.73186	4.68612e-05	CSF1R, PRKAA2, HSPB6, HHIP, FHL2, FOXO1, EGFR, IFIT3, GLI3, GLI2, BCL2L12, RNF157, SOCS3, GRK5, FIGNL1, TIMP1, TGM2, SNCA, IER3, MAP4K4, BARD1, PLK3, CAMK1D, OPN3, SERPINB2, SEMA4D, TSC22D1, TSLP, OSR1, SPHK1, WNT5A, IL31RA, HMGA2, DKK1, TGFBR1, TBX3, VEGFA, GREM1, ARHGAP10, AXL, RASA1, EVI2B, IL6ST, GAS6, BCL2L1	887	515	19478	1.91878	0.175346	0.0119707	0.0117991
GOTERM_BP_DIRECT	GO:0033627~cell adhesion mediated by integrin	10	1.05152	4.94659e-05	ITGA3, ITGB4, ITGA2, ITGB3, ITGA11, ITGA1, ITGB8, ITGBL1, ITGA6, ICAM1	887	39	19478	5.63062	0.184136	0.0119707	0.0117991
GOTERM_BP_DIRECT	GO:0043410~positive regulation of MAPK cascade	24	2.52366	5.77887e-05	IL11, APP, EDN1, GDF15, IGFBP4, FZD7, PRKCE, PELI2, WNT5A, ITGA1, LIF, LPAR1, LAPTM5, TGFA, ADRA1B, FGF2, IQGAP3, EGFR, VEGFA, P2RX7, FGF5, BMP2, HLA-DRB1, TP73	887	204	19478	2.58346	0.2116	0.0132079	0.0130185
GOTERM_BP_DIRECT	GO:0050919~negative chemotaxis	10	1.05152	6.12722e-05	SEMA7A, SEMA3C, SEMA4D, SEMA3D, SEMA3A, ITGB3, SEMA4F, NRG1, SEMA3F, SLIT2	887	40	19478	5.48985	0.222819	0.013267	0.0130768
GOTERM_BP_DIRECT	GO:0001569~branching involved in blood vessel morphogenesis	9	0.946372	7.04745e-05	ACVR1, NRP1, FOXC2, EDN1, PPP3R1, COL4A1, ENG, TGFBR2, VEGFA	887	32	19478	6.17609	0.251693	0.0141967	0.0139931
GOTERM_BP_DIRECT	GO:0070374~positive regulation of ERK1 and ERK2 cascade	24	2.52366	7.24674e-05	CSF1R, NRP1, APP, SEMA7A, ITGB3, NRG1, PTPN22, INHBA, FGF2, EGFR, ICAM1, VEGFA, AKAP12, BMP2, GPNMB, BMPER, GLIPR2, GCNT2, F2RL1, APOE, GAS6, TLR4, PDE8A, HLA-DRB1	887	207	19478	2.54602	0.257804	0.0141967	0.0139931
GOTERM_BP_DIRECT	GO:0007399~nervous system development	40	4.2061	0.000100831	HDAC4, SEMA7A, NRN1, BEX1, SEMA3C, STMN3, FGF2, FGF5, ENC1, ST8SIA4, SPOCK1, SLIT2, RGS9, BEND6, CAMK1D, SEMA4D, PHF10, PCDHGA2, SIGMAR1, MAMDC2, CRIM1, NR2F1, SEMA4F, NRG1, GFRA1, INHBA, NR2F2, L1CAM, TGFBR1, TGFBR2, VEGFA, TTLL7, CCDC88A, NAV3, AXL, TRAPPC6B, FEZ2, TCF4, ARHGEF2, SIM2	887	452	19478	1.94331	0.339555	0.0188555	0.018585
GOTERM_BP_DIRECT	GO:0048333~mesodermal cell differentiation	6	0.630915	0.000116692	ITGA3, ITGB4, ITGA2, ITGB3, HMGA2, INHBA	887	12	19478	10.9797	0.381279	0.0208727	0.0205734
GOTERM_BP_DIRECT	GO:0071526~semaphorin-plexin signaling pathway	10	1.05152	0.000134937	NRP1, SEMA7A, SEMA3C, SH3BP1, SEMA4D, SEMA3D, SEMA3A, SEMA4F, SEMA3F, PLXNA4	887	44	19478	4.99078	0.426024	0.0229905	0.0226608
GOTERM_BP_DIRECT	GO:0006882~intracellular zinc ion homeostasis	9	0.946372	0.000139709	MT2A, MT1A, SLC1A1, MT1F, SLC30A1, SLC39A8, MT1X, SLC39A13, MT1E	887	35	19478	5.64671	0.437184	0.0229905	0.0226608
GOTERM_BP_DIRECT	GO:0046330~positive regulation of JNK cascade	15	1.57729	0.000152298	APP, EDN1, GADD45B, GADD45A, SEMA3A, FZD7, WNT7B, TNFRSF19, WNT5A, DKK1, F2RL1, MAP3K10, TNIK, TLR4, MAP3K5	887	99	19478	3.32718	0.465596	0.0240983	0.0237527
GOTERM_BP_DIRECT	GO:0007229~integrin-mediated signaling pathway	16	1.68244	0.000167036	NRP1, SEMA7A, DST, ITGB4, ITGA3, ITGB3, ITGA2, ITGA1, ISG15, DIAPH3, ADAM12, ITGA11, ITGBL1, ITGB8, ITGA6, DOCK1	887	112	19478	3.13706	0.497039	0.0249146	0.0245573
GOTERM_BP_DIRECT	GO:0006954~inflammatory response	38	3.99579	0.000173088	HDAC4, PTGER4, CSF1R, SEMA7A, ECM1, PTGER1, GATA3, CXCL3, HDAC9, CXCL5, PIK3CG, RELB, RPS6KA5, TBXA2R, IRAK2, CCRL2, CASP1, S1PR3, NLRP1, CCL24, CD96, AFAP1L2, CAMK1D, SPHK1, WNT5A, IL18, TNFRSF1B, P2RX7, FOSL1, BMP2, AXL, HKDC1, TNFSF4, F2RL1, PTX3, TLR4, MGLL, CCL26	887	432	19478	1.93162	0.50941	0.0249146	0.0245573
GOTERM_BP_DIRECT	GO:0007264~small GTPase-mediated signal transduction	17	1.78759	0.000175626	DOCK4, OPN3, DOCK9, RASGRF2, ARHGAP18, RND3, DOCK10, TIAM2, TIAM1, ARHGAP32, CCDC88A, RAC2, RAB38, DOCK2, RGL1, DOCK1, RIN2	887	125	19478	2.98648	0.514505	0.0249146	0.0245573
GOTERM_BP_DIRECT	GO:0010718~positive regulation of epithelial to mesenchymal transition	11	1.15668	0.000191197	COL1A1, WWTR1, TIAM1, BMP2, RGCC, TNXB, GLIPR2, SNAI1, GCNT2, TGFBR1, TGFBR2	887	56	19478	4.31346	0.544636	0.0251537	0.024793
GOTERM_BP_DIRECT	GO:0010467~gene expression	22	2.31335	0.000197077	APP, GALNT3, SLC1A1, LIF, FMN1, FANCE, MLLT3, IQGAP3, FOXO1, GLI2, FOSL2, FOSL1, DIAPH3, NPC1, NFIA, ANKH, NPC2, ENPP1, APOE, IL7R, TLR4, TGM2	887	193	19478	2.50315	0.555521	0.0251537	0.024793
GOTERM_BP_DIRECT	GO:0042060~wound healing	13	1.36698	0.000198603	FKBP10, DST, ITGB3, WNT5A, GATA4, NRG1, FGF2, TGFBR1, DCBLD2, ELK3, EREG, PAK1, ENG	887	78	19478	3.6599	0.558304	0.0251537	0.024793
GOTERM_BP_DIRECT	GO:0010595~positive regulation of endothelial cell migration	12	1.26183	0.000201768	NRP1, CCBE1, FOXC2, EDN1, ANXA3, ITGB3, WNT5A, GATA3, RIN2, FGF2, PIK3CG, VEGFA	887	67	19478	3.93303	0.564019	0.0251537	0.024793
GOTERM_BP_DIRECT	GO:0043065~positive regulation of apoptotic process	31	3.25973	0.000229251	APP, LPAR1, FOXO1, SAV1, IFIT2, FRZB, RPS6KA2, ANKRD1, PMAIP1, SLIT2, PHLDA2, PHLDA1, TGM2, SNCA, MAP3K5, BARD1, STPG1, CAMK1D, TNFRSF12A, GADD45B, TSC22D1, GADD45A, TGFBR1, DUSP6, MLLT11, FOSL1, BMP2, MAP3K10, ITGA6, BCL2L1, TP73	887	328	19478	2.07543	0.610639	0.0271154	0.0267265
GOTERM_BP_DIRECT	GO:0098609~cell-cell adhesion	22	2.31335	0.000244022	TNXB, NEGR1, COL13A1, ITGB4, CLSTN3, FOXF1, ITGA3, ITGA2, ITGA1, ICAM5, EGFR, ICAM1, VEGFA, LRRC7, PLEKHG4B, ITGA11, PKP1, ITGBL1, ITGB8, ITGA6, CD58, TJP2	887	196	19478	2.46483	0.6336	0.0271154	0.0267265
GOTERM_BP_DIRECT	GO:0071260~cellular response to mechanical stimulus	13	1.36698	0.00025352	PTGER4, MAP3K1, GADD45A, ITGB3, ITGA2, FGF2, EGFR, COL1A1, CHEK1, CASP1, ANKRD1, TLR4, ENG	887	80	19478	3.5684	0.647644	0.0271154	0.0267265
GOTERM_BP_DIRECT	GO:0038134~ERBB2-EGFR signaling pathway	5	0.525762	0.00025697	TGFA, AREG, EGFR, EREG, HBEGF	887	8	19478	13.7246	0.652611	0.0271154	0.0267265
GOTERM_BP_DIRECT	GO:0038063~collagen-activated tyrosine kinase receptor signaling pathway	11	1.15668	0.000258103	COL1A1, CSF1R, COL4A2, UBASH3B, COL4A1, AXL, COL4A6, COL4A5, ROR2, EGFR, EPHA3	887	58	19478	4.16472	0.654227	0.0271154	0.0267265
GOTERM_BP_DIRECT	GO:0045944~positive regulation of transcription by RNA polymerase II	82	8.6225	0.000260678	APP, CIITA, PID1, FHOD1, AHR, BACH1, FGF2, GLI3, ETS2, GLI2, ELK3, HHEX, RPS6KA5, SOX7, MYBL1, ACVR1, IL11, EDN1, FOXD1, TSC22D1, ZBTB38, OSR1, WNT5A, IL18, RFX2, ETV1, ETV4, ETV5, GREM1, ELF1, TOX2, HOXB9, PKP1, ITGA6, NCOA7, ARHGEF2, HOXB7, TLR4, ENG, HDAC4, DLX1, FOXC2, SP100, BEX1, SATB2, GATA4, GATA3, GATA2, FOXO1, EGFR, RELB, BCL2L12, HELZ2, PPP3R1, ABLIM3, E2F7, WWTR1, EYA1, FOXF1, VDR, LI…	887	1205	19478	1.49433	0.657872	0.0271154	0.0267265
GOTERM_BP_DIRECT	GO:0001938~positive regulation of endothelial cell proliferation	12	1.26183	0.00026364	CCL24, NRP1, ECM1, CXCL12, ITGB3, AKT3, WNT5A, FGF2, F3, TGFBR1, CCL26, VEGFA	887	69	19478	3.81903	0.662016	0.0271154	0.0267265
GOTERM_BP_DIRECT	GO:0030324~lung development	13	1.36698	0.000402709	CCBE1, FOXF1, ITGA3, ABCA3, WNT7B, WNT5A, FGF2, EGFR, GLI3, GLI2, VEGFA, LOX, SIM2	887	84	19478	3.39848	0.809304	0.0404084	0.0398289
GOTERM_BP_DIRECT	GO:0051897~positive regulation of phosphatidylinositol 3-kinase/protein kinase B signal transduction	22	2.31335	0.000420306	CSF1R, APP, HIP1, SEMA4D, GDF15, IRS1, IL18, GATA3, FGF2, EGFR, TGFBR1, PIK3CG, VEGFA, RASD2, CCDC88A, AXL, GCNT2, F2RL1, ROR2, GAS6, ENG, HBEGF	887	204	19478	2.36817	0.822627	0.04117	0.0405795
GOTERM_BP_DIRECT	GO:0048146~positive regulation of fibroblast proliferation	10	1.05152	0.000505763	NGFR, CDK6, ITGB3, SPHK1, WNT5A, LIF, GAS6, EGFR, FOSL2, EREG	887	52	19478	4.22296	0.875224	0.0483886	0.0476946
GOTERM_BP_DIRECT	GO:0033137~negative regulation of peptidyl-serine phosphorylation	6	0.630915	0.000552689	PDE4D, NT5DC2, CNKSR3, PAQR3, DKK1, PPM1F	887	16	19478	8.23478	0.89714	0.0510476	0.0503156
GOTERM_BP_DIRECT	GO:0050729~positive regulation of inflammatory response	15	1.57729	0.000558372	PTGER4, CCL24, APP, TSLP, WNT5A, SERPINE1, IL18, CAMK2N1, TNFSF4, CASP1, NAPEPLD, NLRP1, TLR4, GPSM3, SNCA	887	112	19478	2.94099	0.899519	0.0510476	0.0503156
GOTERM_BP_DIRECT	GO:0050731~positive regulation of peptidyl-tyrosine phosphorylation	12	1.26183	0.000694415	ACVR1, IL11, NRP1, SEMA4D, ITGB3, LIF, TGFA, GFRA1, ARHGEF2, AREG, VEGFA, HBEGF	887	77	19478	3.42225	0.942606	0.0596388	0.0587835
GOTERM_BP_DIRECT	GO:0032060~bleb assembly	5	0.525762	0.000716433	P2RX7, PMP22, LPAR1, EMP1, EMP3	887	10	19478	10.9797	0.94758	0.0596388	0.0587835
GOTERM_BP_DIRECT	GO:0035987~endodermal cell differentiation	8	0.84122	0.000720456	COL4A2, LAMB3, COL7A1, COL12A1, HMGA2, COL8A1, LAMB1, INHBA	887	34	19478	5.16692	0.948441	0.0596388	0.0587835
GOTERM_BP_DIRECT	GO:0048844~artery morphogenesis	7	0.736067	0.000732849	NRP1, FOXC2, APOE, TGFBR1, ENG, TGFBR2, VEGFA	887	25	19478	6.14864	0.951005	0.0596388	0.0587835
GOTERM_BP_DIRECT	GO:0051216~cartilage development	11	1.15668	0.00075206	EDN1, BMP2, NFIA, SATB2, WNT5A, BMP8B, ITGB8, GATA3, TIMP1, MATN3, SULF2	887	66	19478	3.6599	0.954731	0.0596388	0.0587835
GOTERM_BP_DIRECT	GO:0002476~antigen processing and presentation of endogenous peptide antigen via MHC class Ib	6	0.630915	0.000753821	RAET1E, RAET1G, ULBP2, ULBP1, MICB, ULBP3	887	17	19478	7.75038	0.955058	0.0596388	0.0587835
GOTERM_BP_DIRECT	GO:0002486~antigen processing and presentation of endogenous peptide antigen via MHC class I via ER pathway, TAP-independent	6	0.630915	0.000753821	RAET1E, RAET1G, ULBP2, ULBP1, MICB, ULBP3	887	17	19478	7.75038	0.955058	0.0596388	0.0587835
GOTERM_BP_DIRECT	GO:0007596~blood coagulation	14	1.47213	0.000792502	SERPIND1, ITGB3, ITGA2, ITPK1, F13A1, AK3, PLAT, TFPI, F3, PROCR, PLAU, F2RL1, ANGPTL2, GAS6	887	103	19478	2.98477	0.961675	0.0615161	0.0606339
GOTERM_BP_DIRECT	GO:0006469~negative regulation of protein kinase activity	9	0.946372	0.000855927	WWTR1, SPRED1, TRIB3, SFN, CEP85, TRIB1, TRIB2, PPM1F, SNCA	887	45	19478	4.39188	0.970483	0.06288	0.0619783
GOTERM_BP_DIRECT	GO:0032722~positive regulation of chemokine production	9	0.946372	0.000855927	CSF1R, APP, TSLP, ADORA2B, TNFSF4, WNT5A, IL18, F2RL1, TLR4	887	45	19478	4.39188	0.970483	0.06288	0.0619783
GOTERM_BP_DIRECT	GO:0001755~neural crest cell migration	9	0.946372	0.000855927	ACVR1, NRP1, SEMA7A, SEMA3C, SEMA4D, SEMA3D, SEMA3A, SEMA4F, SEMA3F	887	45	19478	4.39188	0.970483	0.06288	0.0619783
GOTERM_BP_DIRECT	GO:0030225~macrophage differentiation	8	0.84122	0.00103295	CSF1R, DIAPH3, IL31RA, LIF, GATA3, HLA-DRB1, FOSL2, VEGFA	887	36	19478	4.87987	0.985761	0.0737674	0.0727095
GOTERM_BP_DIRECT	GO:0060070~canonical Wnt signaling pathway	14	1.47213	0.00103999	EDN1, FOXD1, FZD7, WNT7B, WNT5A, GATA3, NID1, FGF2, DKK1, FOXO1, FRZB, SNAI1, SDC1, DISC1	887	106	19478	2.9003	0.986168	0.0737674	0.0727095
GOTERM_BP_DIRECT	GO:0001568~blood vessel development	9	0.946372	0.00115254	COL1A1, COL1A2, BMPER, FOXF1, SPHK1, AHR, FOXO1, TBX3, TGFBR2	887	47	19478	4.20499	0.991299	0.0803649	0.0792124
[truncated: 321 more rows]

## Sheet: down.Malat1_vs_pLKO_BP
Category	Term	Count	%	PValue	Genes	List Total	Pop Hits	Pop Total	Fold Enrichment	Bonferroni	Benjamini	FDR
[truncated: 71 more rows]

[truncated: 4 more sheets: down.miR_423_5p_vs_pLKO_BP, up.Malat1_vs_miR_423_5p_BP, up.Malat1_vs_pLKO_BP, up.miR_423_5p_vs_pLKO_BP]
