# Supplementary material for: MiR-423-5p is a metabolic and growth tuner in hepatocellular carcinoma via MALAT-1 and mitochondrial interaction
Source: J Exp Clin Cancer Res. 2025 Sep 30;44:270. doi: 10.1186/s13046-025-03524-2 (PMC12487375; doi:10.1186/s13046-025-03524-2)
Supplement: Supplementary file 1 — Supplementary Material 1. [file 13046_2025_3524_MOESM1_ESM.zip › Supplementary_Table_3.xlsx]

## Sheet: Foglio1
Gene	Target Site	Site Type	Context++ Score	Percentile	Predicted KD
AQP1	3'UTR pos. 283-290	8mer	-0.36	96	-4.99
PARL	3'UTR pos. 1440-1446	7mer-A1	-0.09	67	-3.941
PARL	3'UTR pos. 1860-1867	8mer	-0.24	88	-4.742
PARL	3'UTR pos. 1967-1974	8mer	-0.31	93	-4.902
BCAS3	3'UTR pos. 1994-2000	7mer-m8	-0.19	82	-4.763
BCAS3	3'UTR pos. 2814-2820	7mer-m8	-0.14	75	-4.684
WDR41	3'UTR pos. 658-665	8mer	-0.37	96	-5.301
COX4I2	3'UTR pos. 55-61	7mer-m8	-0.29	92	-2.668
NDUFB7	3'UTR pos. 47-54	8mer	-0.99	99	-4.694
MT-ND4L	3'UTR pos. 214-220	7mer-A1	-0.27	91	-3.089
NDUFB4	3'UTR pos. 57-63	7mer-m8	-0.32	94	-4.209
